# Supplementary material for: Identification of Proteins Related to Epigenetic Regulation in the Malignant Transformation of Aberrant Karyotypic Human Embryonic Stem Cells by Quantitative Proteomics
Source: PLoS One. 2014 Jan 17;9(1):e85823. doi: 10.1371/journal.pone.0085823 (PMC3895013; doi:10.1371/journal.pone.0085823)
Supplement: Table S4 — A total of 2583 proteins were detected with 95% confidence. (XLS) [file pone.0085823.s007.xls]

## Sheet: Sheet1
Table S4. Total of 2583 proteins detected with 95% confidence
N	Unused	Total	%Cov	%Cov(50)	%Cov(95)	Accession	Name	GeneSymbol	Species	Peptides(95%)	115:114	PVal 115:114	EF 115:114	LowerCI 115:114	UpperCI 115:114	116:114	PVal 116:114	EF 116:114	LowerCI 116:114	UpperCI 116:114	117:114	PVal 117:114	EF 117:114	LowerCI 117:114	UpperCI 117:114
1	117.93	117.94	66.6037	31.4318	29.6184	IPI:IPI00333541.6	Gene_Symbol=FLNA Isoform 1 of Filamin-A	FLNA	9606	83	1.00418	0.862673	1.04839	0.957836	1.05277	1.19642	4.53e-12	1.04909	1.14043	1.25515	0.637305	5.15e-31	1.0661	0.59779	0.679433
2	115.83	115.84	78.028	19.6983	15.1946	IPI:IPI00186711.4	Gene_Symbol=PLEC Isoform 2 of Plectin-1	MTHFD1	9606	52	0.9594	0.646325	1.23375	0.777631	1.18366	0.981113	0.867799	1.30812	0.750018	1.28341	0.906554	0.540018	1.4471	0.626462	1.31188
3	113	113.03	72.9082	35.7143	31.1224	IPI:IPI00019502.3	Gene_Symbol=MYH9 Isoform 1 of Myosin-9	MYH9	9606	100	1.10114	0.000798971	1.05703	1.04172	1.16394	1.41948	1.76e-24	1.06048	1.33853	1.50533	0.578646	2.57e-17	1.12181	0.515815	0.649129
4	109.58	109.59	92.5333	69.0667	65.6	IPI:IPI00894498.1	Gene_Symbol=ACTB Beta actin variant (Fragment)	ACTB	9606	199	1.5952	5.17e-34	1.05934	1.50584	1.68985	1.2089	1.19e-11	1.05125	1.14996	1.27087	1.32296	6.93e-13	1.07174	1.2344	1.41786
5	100.34	100.34	69.337	52.2099	48.3425	IPI:IPI00414676.6	Gene_Symbol=HSP90AB1 Heat shock protein HSP 90-beta	HSP90AB1	9606	125	1.37083	2.01e-21	1.05685	1.29709	1.44875	1.23332	1.19e-13	1.0513	1.17314	1.2966	0.956275	0.158271	1.06371	0.898996	1.0172
6	92.96	92.97	83.0716	62.1291	58.1152	IPI:IPI00784154.1	Gene_Symbol=HSPD1 60 kDa heat shock protein, mitochondrial	HSPD1	9606	133	0.900949	4.29e-09	1.03443	0.87096	0.931972	0.867084	1.17e-12	1.03832	0.835086	0.900307	1.11896	2.89e-09	1.03668	1.07936	1.16
7	91.74	91.77	69.7411	29.8948	25.9709	IPI:IPI00844215.1	Gene_Symbol=SPTAN1 Isoform 1 of Spectrin alpha chain, brain	SPTAN1	9606	54	0.854675	2.46e-12	1.04171	0.820456	0.890321	0.98626	0.515828	1.04252	0.946031	1.0282	0.913745	0.00170953	1.05708	0.864408	0.965897
8	89.8	90.86	78.5739	23.3786	17.9117	IPI:IPI00021812.2	Gene_Symbol=AHNAK Neuroblast differentiation-associated protein AHNAK	AHNAK	9606	47	1.0368	0.0455806	1.03595	1.00082	1.07407	1.64901	0	1.05243	1.56687	1.73547	0.730935	1.36e-31	1.04919	0.696664	0.766891
9	89.02	89.02	91.0448	67.7612	61.194	IPI:IPI00219018.7	Gene_Symbol=GAPDH Glyceraldehyde-3-phosphate dehydrogenase	GAPDH	9606	152	0.913656	1.28e-15	1.0219	0.894074	0.933667	0.816045	0	1.02613	0.795268	0.837365	1.44124	0	1.03039	1.39873	1.48504
10	83.72	83.74	86.0406	62.9442	61.4213	IPI:IPI00179953.2	Gene_Symbol=NASP Isoform 1 of Nuclear autoantigenic sperm protein	NASP	9606	79	0.65705	0	1.03962	0.63201	0.683082	0.781112	2.1e-38	1.03105	0.757591	0.805363	0.529549	0	1.06504	0.497211	0.56399
11	81.85	81.86	94.7214	58.651	58.3578	IPI:IPI00414696.1	Gene_Symbol=HNRNPA2B1 Isoform A2 of Heterogeneous nuclear ribonucleoproteins A2/B1	HNRNPA2B1	9606	83	0.745391	1.42e-24	1.05193	0.708594	0.784098	0.824231	5.58e-20	1.03861	0.79359	0.856054	0.739173	1.48e-19	1.06191	0.69608	0.784934
12	79.43	79.43	82.5077	59.7523	58.3591	IPI:IPI00003865.1	Gene_Symbol=HSPA8 Isoform 1 of Heat shock cognate 71 kDa protein	HSPA8	9606	104	0.816039	2.14e-20	1.04002	0.784636	0.848698	0.972312	0.0824781	1.03206	0.942107	1.00348	0.752467	6.71e-25	1.04912	0.71724	0.789425
13	76.26	76.29	89.6996	58.7983	58.5837	IPI:IPI00418471.6	Gene_Symbol=VIM Vimentin	VIM	9606	142	1.01713	0.252752	1.0295	0.987985	1.04713	2.0145	0	1.03884	1.93917	2.09275	0.625441	1.67e-43	1.06241	0.588701	0.664474
14	76.15	76.15	69.7279	55.4422	54.7619	IPI:IPI00549248.4	Gene_Symbol=NPM1 Isoform 1 of Nucleophosmin	NPM1	9606	121	0.75628	8.42e-43	1.03478	0.73086	0.782584	0.783115	1.83e-40	1.03136	0.759303	0.807675	0.621797	0	1.05113	0.591549	0.653591
15	73.44	73.44	76.4977	63.5945	58.2949	IPI:IPI00465248.5	Gene_Symbol=ENO1 Isoform alpha-enolase of Alpha-enolase	ENO1	9606	94	0.947147	0.00505918	1.03833	0.912182	0.983451	0.896245	1.09e-06	1.04379	0.858645	0.935492	0.79407	1.39e-20	1.04501	0.75987	0.82981
16	71.92	71.93	70.5628	40.6926	38.961	IPI:IPI00396485.3	Gene_Symbol=EEF1A1 Elongation factor 1-alpha 1	EEF1A1	9606	82	1.3314	2.93e-15	1.06402	1.25129	1.41664	1.26264	1.6e-10	1.06704	1.18332	1.34729	1.23727	3.26e-08	1.07277	1.15334	1.3273
17	70.89	70.9	90.2072	64.0301	62.3352	IPI:IPI00479186.7	Gene_Symbol=PKM2 Isoform M2 of Pyruvate kinase isozymes M1/M2	PKM2	9606	66	0.940848	0.000328562	1.0335	0.910353	0.972365	1.01917	0.403977	1.04555	0.974767	1.0656	1.30697	2.46e-20	1.05481	1.23906	1.3786
18	70.27	88.96	71.2851	31.5261	25.8032	IPI:IPI00479307.4	Gene_Symbol=MYH10 Isoform 2 of Myosin-10	MYH10	9606	57	0.869406	5.32e-05	1.0676	0.814357	0.928177	0.944421	0.0150204	1.04646	0.902491	0.988299	0.770402	3.39e-05	1.12596	0.684219	0.867441
19	68.94	68.94	75.4342	44.5409	37.8412	IPI:IPI00022774.3	Gene_Symbol=VCP Transitional endoplasmic reticulum ATPase	VCP	9606	50	0.835474	1.98e-13	1.04521	0.799337	0.873245	0.985259	0.327237	1.03007	0.956497	1.01489	0.81193	2.47e-17	1.04419	0.77757	0.847808
20	68.35	74.31	64.2198	22.2137	19.9846	IPI:IPI00289334.1	Gene_Symbol=FLNB Isoform 1 of Filamin-B	FLNB	9606	46	1.20401	4.39e-08	1.06405	1.13153	1.28112	1.3681	1.99e-09	1.0986	1.24532	1.50299	0.79073	4.69e-08	1.08179	0.730944	0.855405
21	67.93	67.95	76.455	38.7125	38.7125	IPI:IPI00307162.2	Gene_Symbol=VCL Isoform 2 of Vinculin	VCL	9606	46	0.899372	3.17e-05	1.04932	0.857101	0.943728	1.00025	0.9919	1.04884	0.953671	1.0491	0.6972	1.19e-08	1.12269	0.621011	0.782737
22	67.05	67.06	56.4072	32.3353	30.4192	IPI:IPI00438229.2	Gene_Symbol=TRIM28 Isoform 1 of Transcription intermediary factor 1-beta	TRIM28	9606	50	0.838337	2.03e-07	1.06429	0.787695	0.892234	0.987307	0.681061	1.06263	0.929114	1.04914	0.495909	2.45e-25	1.10257	0.449776	0.546774
23	66.16	66.22	62.3942	22.1235	17.555	IPI:IPI00005614.6	Gene_Symbol=SPTBN1 Isoform Long of Spectrin beta chain, brain 1	SPTBN1	9606	34	1.02091	0.373927	1.04649	0.975558	1.06836	1.06729	0.00852849	1.04883	1.0176	1.1194	0.98422	0.705283	1.0857	0.906531	1.06857
24	64.07	64.08	72.0621	62.306	62.306	IPI:IPI00180675.4	Gene_Symbol=TUBA1A Tubulin alpha-1A chain	TUBA1A	9606	77	1.45419										5.14325
25	59.95	67	64.1221	45.4962	42.1374	IPI:IPI00003362.2	Gene_Symbol=HSPA5 HSPA5 protein	HSPA5	9606	58	0.8646	2.04e-10	1.04333	0.828689	0.902067	1.0353	0.115027	1.04388	0.991779	1.08073	1.05128	0.105731	1.06216	0.989757	1.11663
26	59.46	59.49	77.6238	56.4356	51.8812	IPI:IPI00025252.1	Gene_Symbol=PDIA3 Protein disulfide-isomerase A3	PDIA3	9606	66	0.811296	2.3e-05	1.09673	0.739743	0.88977	1.04597	0.497918	1.14049	0.917126	1.19292	0.672807	9.87e-12	1.10292	0.610022	0.742053
27	57.8	57.83	58.4813	33.9251	31.0651	IPI:IPI00449049.5	Gene_Symbol=PARP1 Poly [ADP-ribose] polymerase 1	PARP1	9606	32	0.907808	0.000134531	1.04894	0.86545	0.95224	0.892857	1.59e-05	1.05023	0.850154	0.937706	1.05063	0.0740592	1.05511	0.995761	1.10853
28	56.87	56.89	60.8392	39.0443	34.2657	IPI:IPI00186290.6	Gene_Symbol=EEF2 Elongation factor 2	EEF2	9606	39	1.15505	4.44e-06	1.06138	1.08826	1.22594	1.18396	1.53e-13	1.04196	1.13629	1.23364	1.17965	9.64e-06	1.07352	1.09886	1.26638
29	56.05	56.08	53.7029	16.97	14.3462	IPI:IPI00742682.2	Gene_Symbol=TPR Nucleoprotein TPR	TPR	9606	27	0.851952	2.65e-07	1.0588	0.804641	0.902044	0.90001	0.00124312	1.06475	0.845276	0.958287	0.920286	0.015059	1.06883	0.861018	0.983633
30	55.96	55.96	66.1741	43.3498	42.2003	IPI:IPI00644712.4	Gene_Symbol=XRCC6 ATP-dependent DNA helicase 2 subunit 1	XRCC6	9606	31	1.23376	4.48e-10	1.06234	1.16137	1.31067	1.13764	1.53e-05	1.05753	1.07575	1.20309	1.06287	0.126673	1.08077	0.983439	1.14872
31	55.45	55.48	54.7192	20.8682	17.4034	IPI:IPI00026781.3	Gene_Symbol=FASN Fatty acid synthase	FASN	9606	33	1.37275	1.02e-13	1.07465	1.2774	1.47522	1.17168	4.8e-07	1.05959	1.10578	1.24151	1.29294	7.65e-09	1.08327	1.19356	1.4006
32	53.75	53.77	75.9524	43.5714	40.2381	IPI:IPI00002966.2	Gene_Symbol=HSPA4 Heat shock 70 kDa protein 4	HSPA4	9606	44	0.940843	0.0804926	1.07004	0.87926	1.00674	0.935327	0.16043	1.09833	0.851592	1.02729	0.876215	0.00782271	1.10137	0.795569	0.965036
33	53.46	53.47	72.8563	25.7866	20.6663	IPI:IPI00010800.2	Gene_Symbol=NES Nestin	NES	9606	27	0.654864	2.53e-10	1.11232	0.588738	0.728417	0.888941	0.00392925	1.08121	0.822172	0.961134	0.711147	9.03e-12	1.07933	0.658879	0.767561
34	52.97	54.17	79.9705	45.0663	40.5007	IPI:IPI00007765.5	Gene_Symbol=HSPA9 Stress-70 protein, mitochondrial	HSPA9	9606	46	0.90999	0.000191344	1.04942	0.867138	0.954959	0.872208	1.11e-08	1.04502	0.834631	0.911477	0.821905	1.71e-10	1.05718	0.77745	0.868901
35	51.35	51.35	74.382	66.5169	66.5169	IPI:IPI00007752.1	Gene_Symbol=TUBB2C Tubulin beta-2C chain	TUBB2C	9606	90	0.99823	0.977245	1.14067	0.875125	1.13865	0.981408	0.825152	1.197	0.819889	1.17475	1.12753	0.150049	1.1847	0.951747	1.33579
36	51.16	51.16	100	92.1739	92.1739	IPI:IPI00008529.1	Gene_Symbol=RPLP2 60S acidic ribosomal protein P2	RPLP2	9606	49	0.700765	1.54e-22	1.06126	0.660315	0.743694	0.893123	0.000651989	1.06558	0.838161	0.95169	0.705352	3.5e-19	1.0676	0.66069	0.753032
37	50.87	50.87	51.4338	24.3441	18.7919	IPI:IPI00455383.4	Gene_Symbol=CLTC Isoform 2 of Clathrin heavy chain 1	CLTC	9606	30	1.61625	6.07e-21	1.08308	1.49226	1.75053	1.27603	5.61e-14	1.05626	1.20806	1.34782	1.35787	8.83e-15	1.06815	1.27123	1.45041
38	50.33	50.33	82.3288	41.5069	39.4521	IPI:IPI00171903.2	Gene_Symbol=HNRNPM Isoform 1 of Heterogeneous nuclear ribonucleoprotein M	HNRNPM	9606	48	0.898763	1.31e-07	1.03894	0.865073	0.933765	0.853706	1.46e-12	1.04172	0.819519	0.88932	0.836	1.01e-09	1.05611	0.791584	0.882908
39	49.56	49.65	50.6888	8.67413	6.45717	IPI:IPI00456969.1	Gene_Symbol=DYNC1H1 Cytoplasmic dynein 1 heavy chain 1	DYNC1H1	9606	21	1.39835	8.54e-10	1.10269	1.26812	1.54194	1.18374	1.06e-06	1.06631	1.11013	1.26224	1.15779	0.00021196	1.07841	1.07361	1.24858
40	49.04	70.63	83.871	48.3871	47.8495	IPI:IPI00215965.3	Gene_Symbol=HNRNPA1 Isoform A1-B of Heterogeneous nuclear ribonucleoprotein A1	HNRNPA1	9606	75	0.7498	3.43e-13	1.06746	0.702413	0.800384	0.838154	1.09e-10	1.04815	0.799652	0.87851	0.805225	2.72e-08	1.0721	0.751072	0.863282
41	46.37	50.39	69.1158	38.4807	36.1146	IPI:IPI00027230.3	Gene_Symbol=HSP90B1 Endoplasmin	HSP90B1	9606	47	1.01112	0.628731	1.04576	0.966872	1.05739	1.03697	0.0759505	1.04066	0.996454	1.07914	0.915861	0.000285895	1.04763	0.874225	0.95948
42	46.3	46.3	74.1228	46.0526	43.4211	IPI:IPI00029111.3	Gene_Symbol=DPYSL3 Collapsin response mediator protein 4 long variant	DPYSL3	9606	40	0.696715	4.42e-20	1.06298	0.655434	0.740596	0.794332	6.39e-15	1.05044	0.756193	0.834394	0.490019	2.77e-17	1.14576	0.427682	0.561442
43	45.38	45.45	61.7202	33.0813	29.9622	IPI:IPI00645078.1	Gene_Symbol=UBA1 Ubiquitin-like modifier-activating enzyme 1	UBA1	9606	38	0.983323	0.699221	1.09007	0.902075	1.07189	0.793384	0.000102887	1.11944	0.708735	0.888143	0.964443	0.509356	1.11475	0.865166	1.07511
44	44.83	44.83	73.3242	36.1149	33.2421	IPI:IPI00940000.1	Gene_Symbol=DDX17 DEAD box polypeptide 17 isoform 3	DDX17	9606	23	0.795316	8.19e-06	1.09637	0.725405	0.871964	0.813831	3.22e-06	1.08163	0.752414	0.880261	1.07491	0.360952	1.17063	0.91823	1.25833
45	43.83	43.9	58.6169	33.809	32.8211	IPI:IPI00013808.1	Gene_Symbol=ACTN4 Alpha-actinin-4	ACTN4	9606	32	1.19787	0.00160096	1.11276	1.07649	1.33295	1.26796	0.00435666	1.17094	1.08286	1.48471	0.792063	0.000637592	1.13398	0.698483	0.89818
46	43.7	43.75	57.3003	14.7973	12.8689	IPI:IPI00298994.6	Gene_Symbol=TLN1 Talin-1	TLN1	9606	23	1.04832	0.261682	1.08689	0.964513	1.13941	1.11876	0.00263765	1.07413	1.04155	1.20169	0.969392	0.431752	1.08175	0.896136	1.04864
47	43.7	43.71	54.5665	29.9422	26.3584	IPI:IPI00253050.2	Gene_Symbol=L1TD1 LINE-1 type transposase domain-containing protein 1	L1TD1	9606	27	1.24979	1.13e-13	1.05086	1.18931	1.31336	1.15527	2.02e-08	1.04709	1.10331	1.20967	0.586883	3.33e-12	1.13814	0.515653	0.667953
48	42.73	42.73	82.8854	28.0057	27.0156	IPI:IPI00010740.1	Gene_Symbol=SFPQ Isoform Long of Splicing factor, proline- and glutamine-rich	SFPQ	9606	42	0.817381	1.62e-19	1.04025	0.785751	0.850285	0.896429	1.36e-06	1.04393	0.858703	0.935813	0.797306	3.88e-18	1.04735	0.761262	0.835057
49	42.58	42.58	71.8504	51.9685	50.1969	IPI:IPI00010796.1	Gene_Symbol=P4HB Protein disulfide-isomerase	P4HB	9606	32	1.01097	0.692584	1.05543	0.95787	1.06701	1.38638	1.45e-13	1.07945	1.28434	1.49653	0.836881	3.82e-08	1.06095	0.788801	0.887891
50	42.48	42.48	77.5194	58.9147	45.7364	IPI:IPI00220855.3	Gene_Symbol=H2AFJ Isoform 1 of Histone H2A.J	H2AFJ	9606	41	0.744816	0.00147509	1.18523	0.628417	0.882774	0.709636	8.69e-06	1.13536	0.62503	0.805695	0.92667	0.272961	1.15022	0.805643	1.06588
51	42.21	42.22	74.7887	42.1127	36.4789	IPI:IPI00604620.3	Gene_Symbol=NCL Nucleolin	NCL	9606	29	0.67497	3.39e-33	1.05437	0.640164	0.711668	0.794432	3.25e-21	1.04334	0.761433	0.828861	0.870382	5.51e-10	1.04258	0.834835	0.907444
52	41.56	41.56	77.458	70.2638	48.6811	IPI:IPI00020599.1	Gene_Symbol=CALR Calreticulin	CALR	9606	29	0.862178	4.37e-07	1.05686	0.815794	0.911198	1.0371	0.185888	1.05521	0.982833	1.09436	0.892914	0.000346752	1.06262	0.840298	0.948825
53	41.01	41.02	75.8879	48.5981	48.5981	IPI:IPI00297779.7	Gene_Symbol=CCT2 T-complex protein 1 subunit beta	CCT2	9606	28	0.866072	2e-08	1.04747	0.826824	0.907184	0.844078	2.17e-09	1.05186	0.802463	0.88785	0.988856	0.680336	1.05535	0.936997	1.04359
54	40.8	40.81	77.5801	48.0427	32.5623	IPI:IPI00402183.2	Gene_Symbol=SYNCRIP Isoform 3 of Heterogeneous nuclear ribonucleoprotein Q	SYNCRIP	9606	20	0.904505	0.000974153	1.05995	0.853344	0.958734	0.966242	0.10072	1.04153	0.927714	1.00637	0.886749	3.3e-05	1.05615	0.839606	0.93654
55	40.76	40.76	89.0661	57.8588	39.4077	IPI:IPI00910458.1	Gene_Symbol=HNRNPK cDNA FLJ54552, highly similar to Heterogeneous nuclear ribonucleoprotein K	HNRNPK	9606	46	0.724503	2.28e-35	1.04134	0.695743	0.754452	0.809644	2.76e-24	1.03541	0.781953	0.838315	0.750763	2.4e-21	1.05294	0.713019	0.790505
56	40.75	40.78	46.7585	13.6953	11.8314	IPI:IPI00008868.3	Gene_Symbol=MAP1B Microtubule-associated protein 1B	MAP1B	9606	21	0.62227	1.05e-09	1.13633	0.547613	0.707105	0.887639	0.000384004	1.06496	0.833493	0.945302	0.652972	1.78e-07	1.15224	0.566698	0.752379
57	40.59	40.66	70.9099	14.1914	12.3527	IPI:IPI00872028.2	Gene_Symbol=NUMA1 NUMA1 variant protein (Fragment)	NUMA1	9606	21	0.874091	0.000189641	1.07106	0.816098	0.936205	0.914935	0.00466792	1.06273	0.86093	0.972327	0.89044	0.0393264	1.11656	0.797483	0.994233
58	39.37	39.46	78.8154	13.6991	8.13954	IPI:IPI00782992.3	Gene_Symbol=SRRM2 Isoform 1 of Serine/arginine repetitive matrix protein 2	SRRM2	9606	17	0.904975	0.00297833	1.06664	0.848436	0.965282	0.954971	0.102681	1.05644	0.903956	1.00887	0.94842	0.274929	1.09925	0.862792	1.04255
59	39.21	39.23	68.4855	20.9354	20.9354	IPI:IPI00418313.3	Gene_Symbol=ILF3 interleukin enhancer binding factor 3 isoform d	ILF3	9606	25	0.99549	0.908084	1.0811	0.920814	1.07622	0.932169	0.0357464	1.06761	0.873139	0.995191	0.898759	0.0238212	1.09643	0.819714	0.985426
60	39.05	39.05	72.8916	69.8795	68.0723	IPI:IPI00012011.6	Gene_Symbol=CFL1 Cofilin-1	CFL1	9606	50	0.570137	9.81e-45	1.05919	0.538277	0.603882	0.835231	6.59e-08	1.0645	0.784619	0.889107	0.792715	4.02e-13	1.0597	0.748059	0.840037
61	39.03	39.04	63.1676	39.4107	37.2007	IPI:IPI00013894.1	Gene_Symbol=STIP1 Stress-induced-phosphoprotein 1	STIP1	9606	24	0.651679	2.31e-20	1.07128	0.608318	0.698131	0.871918	0.000802431	1.08146	0.806244	0.942942	0.862584	4.45e-05	1.07052	0.80576	0.923415
62	38.67	38.69	88.3263	34.0366	34.0366	IPI:IPI00479786.5	Gene_Symbol=KHSRP KH-type splicing regulatory protein	KHSRP	9606	26	0.731507	9.01e-10	1.09152	0.670171	0.798457	0.788793	2.38e-10	1.06565	0.740202	0.840574	0.838511	1.75e-06	1.06944	0.784063	0.89674
63	38.33	38.34	72.8752	36.8897	36.7089	IPI:IPI00440493.2	Gene_Symbol=ATP5A1 ATP synthase subunit alpha, mitochondrial	ATP5A1	9606	35	1.01853	0.430551	1.04657	0.973211	1.06596	1.15152	2.01e-06	1.057	1.08943	1.21716	0.809577	1.2e-06	1.08457	0.746449	0.878043
64	38.27	38.28	80.9074	45.7467	45.7467	IPI:IPI00303476.1	Gene_Symbol=ATP5B ATP synthase subunit beta, mitochondrial	ATP5B	9606	40	1.12722	7.85e-18	1.02499	1.09974	1.15539	1.03922	0.0253678	1.03403	1.00502	1.07458	0.814836	1.14e-17	1.04332	0.781001	0.850138
65	37.87	37.87	65.3654	27.2272	27.2272	IPI:IPI00000877.1	Gene_Symbol=HYOU1 Hypoxia up-regulated protein 1	HYOU1	9606	23	0.956993	0.245953	1.07779	0.887922	1.03144	0.988858	0.727104	1.06581	0.927798	1.05394	0.950226	0.10231	1.06343	0.893548	1.0105
66	37.49	37.52	60	22.2835	19.9213	IPI:IPI00844578.1	Gene_Symbol=DHX9 ATP-dependent RNA helicase A	DHX9	9606	23	1.47663	1.39e-12	1.09527	1.34818	1.61731	1.08895	0.0106812	1.06694	1.02064	1.16185	1.54003	8.34e-12	1.11179	1.38518	1.71218
67	37.3	37.31	60.1562	26.0417	23.2639	IPI:IPI00396171.4	Gene_Symbol=MAP4 Isoform 1 of Microtubule-associated protein 4	MAP4	9606	18	0.703875	0.18601	3.82695	0.183926	2.6937	0.872625	0.402535	3.55496	0.245467	3.10215	0.61985	0.35483	44.1551	0.014038	27.3696
68	37.3	37.3	78.3217	59.0909	50.3497	IPI:IPI00465028.7	Gene_Symbol=RCTPI1;TPI1 triosephosphate isomerase 1 isoform 2	RCTPI1	9606	42	0.618077	0	1.05124	0.587948	0.64975	0.645006	7.01e-45	1.04879	0.614998	0.676477	1.16352	5.73e-10	1.04679	1.11152	1.21796
69	37.11	37.13	83.8028	57.0423	50.7042	IPI:IPI00296039.7	Gene_Symbol=TPM1 Isoform 4 of Tropomyosin alpha-1 chain	TPM1	9606	25	0.839631	0.0812216	1.22192	0.687139	1.02597	1.00561	0.950105	1.21461	0.827931	1.22143	0.733512	0.00965218	1.24387	0.5897	0.912397
70	36.3	37.4	84.8348	38.4384	35.1351	IPI:IPI00641948.3	Gene_Symbol=FUBP1 cDNA FLJ53425, highly similar to Far upstream element-binding protein 1	FUBP1	9606	26	0.712849	0.0484213	1.39744	0.510111	0.996164	0.727124	0.0131698	1.21122	0.600323	0.880708	0.750068	0.0411824	1.30458	0.574948	0.978527
71	36.17	36.2	66.6055	37.7982	35.2294	IPI:IPI00553185.2	Gene_Symbol=CCT3 T-complex protein 1 subunit gamma	CCT3	9606	19	1.11612	0.00561873	1.07974	1.03369	1.20512	1.08298	0.00527182	1.05677	1.02481	1.14446	1.00575	0.864453	1.06901	0.940826	1.07516
72	35.98	43.91	91.0053	42.5926	36.7725	IPI:IPI00419373.1	Gene_Symbol=HNRNPA3 Isoform 1 of Heterogeneous nuclear ribonucleoprotein A3	HNRNPA3	9606	34	0.761523	1.01e-11	1.0722	0.710241	0.816507	0.941482	0.0168281	1.0504	0.896305	0.988936	0.76071	2.86e-05	1.13108	0.672551	0.860424
73	35.71	35.72	79.1866	47.1292	43.0622	IPI:IPI00032140.4	Gene_Symbol=SERPINH1 Serpin H1	SERPINH1	9606	42	1.04773	0.0707264	1.05148	0.996435	1.10166	1.16256	2.24e-07	1.05576	1.10116	1.22739	1.31485	5.4e-21	1.04965	1.25265	1.38013
74	35.43	35.45	80.4217	37.6506	32.2289	IPI:IPI00021405.3	Gene_Symbol=LMNA Isoform A of Lamin-A/C	LMNA	9606	28	1.19806	2.68e-07	1.06557	1.12434	1.27661	2.06308	4.71e-20	1.121	1.84039	2.31272	1.12476	0.0626202	1.13193	0.993665	1.27314
75	35.42	42.91	57.0642	12.2569	10.0183	IPI:IPI00178352.6	Gene_Symbol=FLNC Isoform 1 of Filamin-C	FLNC	9606	22	1.20594	0.000302641	1.102	1.09432	1.32895	1.3745	2.79e-06	1.12937	1.21705	1.55231	1.57204	3.6e-06	1.19103	1.3199	1.87234
76	34.49	34.71	48.7845	4.91713	2.98343	IPI:IPI00256861.4	Gene_Symbol=MACF1 Isoform 2 of Microtubule-actin cross-linking factor 1, isoforms 1/2/3/5	MACF1	9606	12	0.928893	0.584316	1.3232	0.702005	1.22911	0.963064	0.69932	1.22592	0.785583	1.18064	0.882145	0.367444	1.33316	0.661694	1.17604
77	34.29	66.09	66.5105	37.2365	33.0211	IPI:IPI00382470.3	Gene_Symbol=HSP90AA1 Isoform 2 of Heat shock protein HSP 90-alpha	HSP90AA1	9606	69	1.03305	0.258345	1.05844	0.976013	1.09342	1.08928	0.0020699	1.05499	1.0325	1.14918	1.0754	0.0682141	1.08139	0.994458	1.16292
78	34.08	34.09	47.7667	21.3399	19.8511	IPI:IPI00479217.1	Gene_Symbol=HNRNPU Isoform Short of Heterogeneous nuclear ribonucleoprotein U	HNRNPU	9606	31	1.01525	0.621125	1.06242	0.9556	1.07862	0.971552	0.371619	1.06587	0.911508	1.03555	1.10655	0.0310774	1.09617	1.00947	1.21297
79	34.04	34.04	80.9524	69.5238	69.5238	IPI:IPI00219757.13	Gene_Symbol=GSTP1 Glutathione S-transferase P	GSTP1	9606	39	1.45729	2.06e-25	1.05511	1.38118	1.5376	1.25659	1.8e-12	1.05759	1.18815	1.32896	1.93652	1.27e-26	1.09437	1.76953	2.11926
80	33.88	33.91	56.0976	20.5882	16.2841	IPI:IPI00783271.1	Gene_Symbol=LRPPRC Leucine-rich PPR motif-containing protein, mitochondrial	LRPPRC	9606	15	1.26704	0.000107928	1.11922	1.13207	1.4181	1.09633	0.0323029	1.08748	1.00814	1.19223	1.34677	8.48e-06	1.12733	1.19465	1.51826
81	33.61	33.62	62.7933	28.2682	28.2682	IPI:IPI00221106.5	Gene_Symbol=SF3B2 splicing factor 3B subunit 2	SF3B2	9606	18	0.706455	4.59e-09	1.10409	0.639852	0.77999	0.793949	7.01e-06	1.09698	0.723762	0.870943	0.742136	2.54e-08	1.09534	0.677543	0.812888
82	33.56	33.56	91.5152	78.1818	66.6667	IPI:IPI00419585.9	Gene_Symbol=PPIA Peptidyl-prolyl cis-trans isomerase A	PPIA	9606	43	0.623513	0	1.04649	0.595816	0.652498	0.888456	6.17e-05	1.05823	0.839565	0.940195	0.926689	0.00227998	1.04945	0.883026	0.972512
83	33.34	33.35	69.0252	32.5472	29.5597	IPI:IPI00008524.1	Gene_Symbol=PABPC1 Isoform 1 of Polyadenylate-binding protein 1	PABPC1	9606	20	0.758306	1.38e-05	1.11764	0.678489	0.847513	0.957235	0.419321	1.11468	0.858755	1.06701	0.688732	1.01e-05	1.15693	0.595311	0.796814
84	33.09	33.09	79.9383	45.679	45.679	IPI:IPI00031812.3	Gene_Symbol=YBX1 Nuclease-sensitive element-binding protein 1	YBX1	9606	40	0.63887	6.19e-14	1.09472	0.583592	0.699385	0.856962	0.00305474	1.10488	0.775618	0.946838	0.623552	1.57e-12	1.10705	0.563254	0.690305
85	32.94	32.97	54.5564	13.6391	13.0356	IPI:IPI00009342.1	Gene_Symbol=IQGAP1 Ras GTPase-activating-like protein IQGAP1	IQGAP1	9606	18	1.33238	1.31e-10	1.07874	1.23512	1.4373	1.28276	1.96e-07	1.08971	1.17716	1.39783	1.1471	0.0149261	1.1159	1.02796	1.28005
86	32.93	32.95	71.2934	40.694	40.694	IPI:IPI00008530.1	Gene_Symbol=RPLP0 60S acidic ribosomal protein P0	RPLP0	9606	23	1.76104	0.000236177	1.24343	1.41628	2.18973	1.14838	0.156429	1.22628	0.936478	1.40824	1.21251	0.0637372	1.22954	0.986152	1.49083
87	32.81	32.82	68.8636	41.5909	38.6364	IPI:IPI00644989.2	Gene_Symbol=PDIA6 Isoform 1 of Protein disulfide-isomerase A6	PDIA6	9606	28	1.12477	0.00102036	1.07099	1.05021	1.20461	1.07061	0.0665967	1.07574	0.995227	1.1517	1.12556	0.00982753	1.09304	1.02975	1.23028
88	32.23	32.23	77.9661	58.3051	58.3051	IPI:IPI00553164.4	Gene_Symbol=RPSA;RPSAP15 40S ribosomal protein SA	RPSA	9606	30	1.05551	0.021898	1.04707	1.00806	1.10519	1.02906	0.225896	1.04782	0.98209	1.07827	0.997069	0.923176	1.06226	0.938626	1.05915
89	32	32	71.2919	57.177	53.8278	IPI:IPI00796333.1	Gene_Symbol=ALDOA 45 kDa protein	ALDOA	9606	39	0.827181	4.42e-10	1.05688	0.782666	0.874228	0.822807	1.89e-08	1.06592	0.771924	0.877044	0.99962	0.99008	1.06169	0.941533	1.06129
90	31.97	31.98	73.9407	41.9492	39.8305	IPI:IPI00479191.2	Gene_Symbol=HNRNPH1 51 kDa protein	HNRNPH1	9606	34	0.810793	0.00280565	1.14236	0.709752	0.926219	0.834736	0.000636082	1.10318	0.756661	0.920868	0.831149	0.00191609	1.1188	0.74289	0.929893
91	31.91	31.91	48.6207	39.6552	37.2414	IPI:IPI00072377.1	Gene_Symbol=SET Isoform 1 of Protein SET	SET	9606	24	0.549641	5.06e-09	1.13701	0.483408	0.624948	0.703725	1.07e-05	1.13232	0.621489	0.796843	0.644006	4.72e-09	1.0958	0.587704	0.705702
92	31.74	31.75	73.9645	50	50	IPI:IPI00291006.2	Gene_Symbol=MDH2 Malate dehydrogenase, mitochondrial	MDH2	9606	26	0.97983	0.483085	1.0591	0.925153	1.03774	0.909828	0.00508887	1.06763	0.852197	0.971355	1.04123	0.214929	1.06637	0.97642	1.11034
93	31.73	31.74	60.6285	35.6747	35.6747	IPI:IPI00010720.1	Gene_Symbol=CCT5 T-complex protein 1 subunit epsilon	CCT5	9606	18	0.977123	0.33649	1.049	0.931484	1.025	0.814282	4.4e-09	1.06095	0.767504	0.863912	1.0353	0.36891	1.07976	0.958823	1.11788
94	31.66	31.68	65.1217	29.5481	26.6512	IPI:IPI00018349.5	Gene_Symbol=MCM4 DNA replication licensing factor MCM4	MCM4	9606	18	0.882884	0.000353551	1.06737	0.827157	0.942366	0.848888	3.79e-05	1.07527	0.789464	0.912785	0.813193	9.28e-05	1.10252	0.737576	0.896561
95	31.45	31.46	72.8291	45.3782	42.577	IPI:IPI00418169.3	Gene_Symbol=ANXA2 Isoform 2 of Annexin A2	ANXA2	9606	23	1.48256	1.55e-11	1.10237	1.34488	1.63432	1.75661	2.41e-13	1.13222	1.55148	1.98887	1.60023	4.21e-10	1.13761	1.40666	1.82044
96	31.4	31.41	77.6398	35.8178	33.7474	IPI:IPI00554648.3	Gene_Symbol=KRT8 Keratin, type II cytoskeletal 8	KRT8	9606	19	0.635245	1.39e-15	1.08826	0.583726	0.691311	0.856688	4.08e-08	1.05045	0.815542	0.899909	1.3407	2.78e-07	1.10664	1.2115	1.48368
97	30.96	30.98	59.4245	27.6259	26.1871	IPI:IPI00794221.1	Gene_Symbol=DBN1 Putative uncharacterized protein DBN1	DBN1	9606	25	0.667858	2.01e-18	1.06646	0.62624	0.712243	0.846414	9.18e-05	1.08271	0.781755	0.916421	0.610807	7.11e-11	1.13241	0.539387	0.691684
98	30.81	30.83	68.3921	22.5771	21.1454	IPI:IPI00012268.3	Gene_Symbol=PSMD2 26S proteasome non-ATPase regulatory subunit 2	PSMD2	9606	16	1.23927	0.00133622	1.13302	1.09378	1.40413	1.0682	0.170973	1.1006	0.970565	1.17566	1.18195	0.0152315	1.14214	1.03486	1.34995
99	30.71	30.74	43.1648	10.2996	9.22285	IPI:IPI00420014.2	Gene_Symbol=SNRNP200 Isoform 1 of U5 small nuclear ribonucleoprotein 200 kDa helicase	SNRNP200	9606	16	1.3578	3.54e-06	1.12483	1.20712	1.52729	1.08524	0.0289148	1.07579	1.00879	1.16749	1.37594	0.000481048	1.18705	1.15913	1.63332
100	30.59	30.61	58.9944	20.4469	18.324	IPI:IPI00789551.1	Gene_Symbol=MATR3 Putative uncharacterized protein MATR3	MATR3	9606	32	0.818498	3.73e-08	1.06853	0.766007	0.874586	0.841164	2.22e-06	1.07018	0.786001	0.900199	0.832563	8.92e-07	1.07135	0.777119	0.891963
101	29.99	32.01	77.9193	32.6964	32.6964	IPI:IPI00304596.3	Gene_Symbol=NONO Non-POU domain-containing octamer-binding protein	NONO	9606	32	0.797533	9.22e-08	1.07997	0.738474	0.861315	0.846168	2.73e-07	1.06121	0.797359	0.897965	0.838361	0.00113089	1.1096	0.75555	0.930248
102	29.86	31.37	79.4063	45.269	36.5492	IPI:IPI00302927.6	Gene_Symbol=ILK-2;CCT4 T-complex protein 1 subunit delta	ILK-2	9606	22	1.21402	1.87e-05	1.08782	1.11602	1.32064	1.18407	2.45e-06	1.06785	1.10884	1.2644	1.14148	0.005445	1.09634	1.04117	1.25145
103	29.45	29.46	68.8841	44.6352	33.9056	IPI:IPI00012442.1	Gene_Symbol=G3BP1 Ras GTPase-activating protein-binding protein 1	G3BP1	9606	19	0.759114	6.66e-11	1.075	0.70615	0.816051	0.875131	0.000231464	1.07114	0.817008	0.93739	0.658874	9.26e-14	1.09582	0.601262	0.722007
104	29.2	29.2	61.809	45.7286	45.7286	IPI:IPI00000874.1	Gene_Symbol=PRDX1 Peroxiredoxin-1	PRDX1	9606	19	1.3139	1.69e-06	1.10505	1.18899	1.45193	1.53143	4.69e-06	1.17892	1.299	1.80544	1.41423	0.00616282	1.27463	1.10952	1.80262
105	29.15	29.16	71.4681	42.3823	38.5042	IPI:IPI00916802.1	Gene_Symbol=SSB SS-B/La protein	SSB	9606	15	0.773851	2.19e-13	1.05815	0.731326	0.818848	0.824688	6.17e-12	1.04728	0.787456	0.863681	0.926993	0.00598695	1.05477	0.878858	0.977764
106	29.12	29.58	35.5746	0.649765	0.0725184	IPI:IPI00759542.1	Gene_Symbol=TTN Isoform 8 of Titin	TTN	9606	2	0.968828	0.184909	1.04775	0.924677	1.01509	1.01454	0.542289	1.04744	0.968594	1.06267	0.983704	0.652889	1.0741	0.915837	1.0566
107	29.06	29.17	67.0628	35.4839	35.4839	IPI:IPI00027834.3	Gene_Symbol=HNRNPL Heterogeneous nuclear ribonucleoprotein L	HNRNPL	9606	23	0.82754	6.63e-07	1.07183	0.77208	0.886984	0.820112	2.11e-07	1.07152	0.765374	0.878765	0.760832	1.96e-07	1.09941	0.692034	0.836468
108	28.99	28.99	77.9487	67.1795	67.1795	IPI:IPI00641181.5	Gene_Symbol=MARCKSL1 MARCKS-related protein	MARCKSL1	9606	34	0.761721	1.55e-05	1.12101	0.679496	0.853897	0.877522	0.000906746	1.07695	0.814825	0.945044	0.626606	1.94e-12	1.10003	0.569628	0.689282
109	28.97	29.06	41.0126	5.32946	4.09399	IPI:IPI00296337.2	Gene_Symbol=PRKDC Isoform 1 of DNA-dependent protein kinase catalytic subunit	PRKDC	9606	13	1.40736	4.79e-07	1.12726	1.24848	1.58647	1.14574	0.0016669	1.08591	1.0551	1.24417	1.28543	0.000246506	1.13681	1.13074	1.46129
110	28.7	28.75	57.4734	15.6973	11.1945	IPI:IPI00955980.1	Gene_Symbol=EIF4G1 eukaryotic translation initiation factor 4 gamma, 1 isoform 1	EIF4G1	9606	12	1.11547	0.0506095	1.11583	0.999675	1.24467	1.16851	0.000801237	1.09153	1.07053	1.27546	1.11616	0.133371	1.15572	0.96577	1.28998
111	28.51	28.54	55.1648	23.4066	21.0989	IPI:IPI00140420.4	Gene_Symbol=SND1 Staphylococcal nuclease domain-containing protein 1	SND1	9606	17	1.32569	8.94e-09	1.08507	1.22176	1.43846	1.27716	6.72e-10	1.06585	1.19826	1.36126	0.931487	0.339773	1.15964	0.803258	1.08019
112	28.5	28.51	73.3813	48.4412	36.9305	IPI:IPI00169383.3	Gene_Symbol=PGK1 Phosphoglycerate kinase 1	PGK1	9606	19	0.755503	1.23e-12	1.06958	0.706354	0.808071	0.684465	1.37e-14	1.08502	0.63083	0.742662	1.08665	0.000975213	1.04958	1.03532	1.14053
113	28.48	28.49	66.3778	29.636	25.4766	IPI:IPI00008557.5	Gene_Symbol=IGF2BP1 Insulin-like growth factor 2 mRNA-binding protein 1	IGF2BP1	9606	27	0.672064	2.43e-11	1.0933	0.614712	0.734766	0.73689	1.09e-08	1.09083	0.675531	0.803824	0.774443	1.84e-05	1.11269	0.69601	0.861715
114	27.96	27.96	56.5	39.5	39.5	IPI:IPI00217477.5	Gene_Symbol=HMGB3 High mobility group protein B3	HMGB3	9606	17	0.608683	2.93e-07	1.17386	0.518533	0.714506	0.924459	0.129542	1.1082	0.8342	1.02448	0.529973	1.29e-05	1.28565	0.412223	0.681359
115	27.84	34.35	71.09	34.2812	27.6461	IPI:IPI00012074.3	Gene_Symbol=HNRNPR Isoform 1 of Heterogeneous nuclear ribonucleoprotein R	HNRNPR	9606	16	0.922195	0.016472	1.06782	0.863627	0.984735	0.972342	0.333005	1.05919	0.918002	1.0299	0.909126	0.0835219	1.11436	0.815827	1.01309
116	27.71	27.77	53.1022	29.0146	29.0146	IPI:IPI00784090.2	Gene_Symbol=CCT8 T-complex protein 1 subunit theta	CCT8	9606	16	1.14526	0.0132448	1.1116	1.03028	1.27307	1.02141	0.569499	1.07748	0.947961	1.10055	1.18632	0.023884	1.15847	1.02404	1.37432
117	27.71	27.72	61.6482	37.2425	35.9746	IPI:IPI00643920.3	Gene_Symbol=TKT cDNA FLJ54957, highly similar to Transketolase	TKT	9606	24	1.53857	6.25e-20	1.07786	1.42743	1.65836	1.25461	8.91e-08	1.08029	1.16137	1.35534	1.71445	5.12e-17	1.11082	1.5434	1.90445
118	27.45	27.49	67.1053	32.5188	31.015	IPI:IPI00333771.1	Gene_Symbol=CALD1 Isoform 5 of Caldesmon	CALD1	9606	20	0.765213	1.38e-05	1.11802	0.684439	0.85552	1.05138	0.487154	1.15465	0.910564	1.21398	0.563788	4.45e-13	1.12603	0.500686	0.634844
119	27.4	27.41	66.2309	41.6122	37.4728	IPI:IPI00219005.3	Gene_Symbol=FKBP4 Peptidyl-prolyl cis-trans isomerase FKBP4	FKBP4	9606	13	0.919264	0.0378519	1.08247	0.849225	0.995079	0.97598	0.487901	1.0726	0.909916	1.04684	1.75055	1.72e-10	1.14552	1.52818	2.00528
120	27.23	27.24	75.7447	40	36.1702	IPI:IPI00925196.1	Gene_Symbol=IMPDH2 Protein	IMPDH2	9606	15	0.923722	0.0188397	1.06784	0.86504	0.986384	0.825633	2.15e-08	1.05923	0.779467	0.874532	1.13263	0.00193426	1.07934	1.04938	1.22249
121	27.16	27.18	71.2838	28.7162	24.4932	IPI:IPI00289499.3	Gene_Symbol=ATIC Bifunctional purine biosynthesis protein PURH	ATIC	9606	14	1.00734	0.885009	1.10675	0.910181	1.11488	0.872921	0.00207049	1.08711	0.802973	0.948963	1.32357	7.82e-05	1.13827	1.16279	1.50659
122	27.09	27.09	81.9608	52.9412	46.2745	IPI:IPI00000816.1	Gene_Symbol=YWHAE 14-3-3 protein epsilon	YWHAE	9606	23	1.2514	3.65e-06	1.08749	1.15072	1.36089	1.16065	0.00809219	1.11392	1.04195	1.29286	1.09784	0.133372	1.13109	0.970605	1.24176
123	27.04	27.05	70.936	36.9458	36.6995	IPI:IPI00025491.1	Gene_Symbol=EIF4A1;SNORA67 Eukaryotic initiation factor 4A-I	EIF4A1	9606	22	1.5557	3.04e-06	1.16446	1.33599	1.81155	1.29553	0.000383718	1.13895	1.13747	1.47554	1.19272	0.0136533	1.14645	1.04037	1.3674
124	26.85	26.88	53.2833	33.3959	33.2083	IPI:IPI00011200.5	Gene_Symbol=PHGDH D-3-phosphoglycerate dehydrogenase	PHGDH	9606	14	0.98292	0.672568	1.08468	0.906183	1.06615	0.83195	1.16e-06	1.06968	0.777758	0.889917	1.71505	1.51e-12	1.12568	1.52357	1.93059
125	26.76	26.78	56.4496	22.9885	22.9885	IPI:IPI00015953.3	Gene_Symbol=DDX21 Isoform 1 of Nucleolar RNA helicase 2	DDX21	9606	18	1.22263	9.88e-06	1.08471	1.12715	1.3262	1.08686	0.0778439	1.09741	0.990381	1.19273	1.02006	0.675611	1.09966	0.927615	1.12172
126	26.68	26.7	60.8129	19.862	16.411	IPI:IPI00026089.4	Gene_Symbol=SF3B1 Splicing factor 3B subunit 1	SF3B1	9606	16	0.961389	0.611954	1.16755	0.823428	1.12247	0.892793	0.00803482	1.08604	0.822063	0.969608	0.930472	0.381103	1.17795	0.789905	1.09605
127	26.68	26.68	57.5456	29.8507	28.1924	IPI:IPI00947227.2	Gene_Symbol=PLS3 plastin 3 isoform 2	PLS3	9606	15	1.32843	4.85e-07	1.10265	1.20476	1.4648	1.06271	0.110759	1.07821	0.985629	1.14582	1.02946	0.535753	1.09824	0.937372	1.1306
128	26.59	26.6	71.0714	31.25	29.1071	IPI:IPI00883950.1	Gene_Symbol=CKAP4 Similar to cytoskeleton-associated protein 4 (Fragment)	CKAP4	9606	15	1.16941	0.0155167	1.13343	1.03175	1.32545	1.21289	0.00524886	1.14153	1.06252	1.38455	1.21723	0.00385132	1.13856	1.06909	1.38589
129	26.46	26.49	57.4534	21.9462	18.7371	IPI:IPI00011454.1	Gene_Symbol=GANAB Isoform 2 of Neutral alpha-glucosidase AB	GANAB	9606	15	1.42075	2.13e-07	1.12526	1.2626	1.59871	1.09263	0.0828054	1.10579	0.988095	1.20822	1.42855	0.000150187	1.19056	1.19989	1.70077
130	26.38	26.41	61.3426	38.1944	19.9074	IPI:IPI00171438.2	Gene_Symbol=TXNDC5 Thioredoxin domain-containing protein 5	TXNDC5	9606	13	0.976448	0.62157	1.10166	0.88634	1.07572	1.12122	0.0210858	1.10103	1.01834	1.2345	0.851964	0.000112904	1.07822	0.790156	0.918606
131	26.09	26.09	61.7819	23.4467	19.2263	IPI:IPI00013214.2	Gene_Symbol=MCM3 MCM3 minichromosome maintenance deficient 3 (S. cerevisiae), isoform CRA_b	MCM3	9606	13	0.984987	0.814529	1.13903	0.86476	1.12193	0.995268	0.930825	1.11666	0.891286	1.11138	0.983624	0.881882	1.25178	0.78578	1.23128
132	25.91	25.94	53.9037	20.9626	18.2888	IPI:IPI00218342.10	Gene_Symbol=MTHFD1 C-1-tetrahydrofolate synthase, cytoplasmic	MTHFD1	9606	13	1.12625	0.0243298	1.10798	1.01649	1.24786	0.990363	0.85293	1.111	0.891414	1.1003	0.885678	0.0527219	1.13077	0.783249	1.0015
133	25.76	25.77	77.7518	29.9766	27.6347	IPI:IPI00003918.6	Gene_Symbol=RPL4 60S ribosomal protein L4	RPL4	9606	15	1.02473	0.381999	1.05681	0.969649	1.08294	0.989406	0.694786	1.05526	0.937599	1.04408	0.942194	0.213775	1.09913	0.857221	1.03559
134	25.68	25.69	52.4528	30.3774	30.3774	IPI:IPI00028122.1	Gene_Symbol=PSIP1 Isoform 1 of PC4 and SFRS1-interacting protein	PSIP1	9606	20	0.558849	3.63e-18	1.09287	0.511359	0.61075	0.592672	3.57e-17	1.08753	0.54497	0.644549	0.589846	4.98e-13	1.11666	0.528221	0.65866
135	25.56	25.56	59.3258	36.6292	31.6854	IPI:IPI00940148.1	Gene_Symbol=GDI2 Rab GDP dissociation inhibitor beta	GDI2	9606	15	1.53072	1.34e-06	1.13737	1.34584	1.74099	1.21941	0.0533407	1.22326	0.996849	1.49165	0.871297	0.0567615	1.15275	0.755841	1.00439
136	25.55	25.56	62.2951	23.5813	21.3115	IPI:IPI00017451.1	Gene_Symbol=SF3A1 Splicing factor 3A subunit 1	SF3A1	9606	13	0.892185	0.0100776	1.0889	0.819342	0.971503	0.947111	0.158091	1.07948	0.87738	1.02239	0.998333	0.96954	1.09209	0.914147	1.09027
137	25.21	25.21	72.1925	55.615	55.0802	IPI:IPI00916768.2	Gene_Symbol=CALM1;CALM2;CALM3 21 kDa protein	CALM	9606	30	0.534169	2.01e-28	1.09115	0.489545	0.582861	0.762515	4.75e-15	1.06212	0.717916	0.809884	0.495595	3.1e-35	1.08457	0.45695	0.537508
138	24.88	24.95	55.2211	7.40172	5.89681	IPI:IPI00004233.2	Gene_Symbol=MKI67 Isoform Long of Antigen KI-67	MKI67	9606	11	0.887358	0.00177063	1.07606	0.82464	0.954847	0.901807	0.00698644	1.07697	0.837359	0.971214	0.799936	9.21e-06	1.0975	0.728874	0.877926
139	24.59	24.6	71.3311	28.6689	26.1092	IPI:IPI00784614.1	Gene_Symbol=SEPT9 septin 9 isoform a	SEPT9	9606	13	1.00559					0.983844					0.806971
140	24.56	24.58	93.2039	69.9029	65.0485	IPI:IPI00453473.6	Gene_Symbol=HIST1H4K;HIST1H4F;HIST1H4I;HIST2H4A;HIST1H4A;HIST1H4C;HIST2H4B;HIST1H4L;HIST1H4E;HIST1H4H;HIST1H4B;HIST1H4J;HIST1H4D;HIST4H4 Histone H4	HIST1H4K	9606	27	1.49711	1.02e-43	1.04491	1.43277	1.56434	1.17219	4.93e-15	1.03734	1.13	1.21595	1.60768	0	1.04225	1.5425	1.6756
141	24.22	24.22	63.7795	42.5197	42.5197	IPI:IPI00549725.6	Gene_Symbol=PGAM1 Phosphoglycerate mutase 1	PGAM1	9606	19	1.12172	0.00606242	1.08415	1.03465	1.21611	0.961086	0.303333	1.07941	0.890381	1.03741	0.858027	0.00567331	1.11273	0.771103	0.95475
142	24.19	24.31	52.5581	25.5814	23.876	IPI:IPI00009904.1	Gene_Symbol=PDIA4 Protein disulfide-isomerase A4	PDIA4	9606	14	0.986861	0.646396	1.05905	0.931834	1.04514	1.06126	0.0851275	1.07031	0.99155	1.13588	1.4102	1.25e-10	1.09262	1.29066	1.54082
143	24.13	24.28	65.529	29.8635	21.843	IPI:IPI00217975.4	Gene_Symbol=LMNB1 Lamin-B1	LMNB1	9606	12	0.845896	6.59e-06	1.06765	0.7923	0.903117	0.834318	7.32e-06	1.0739	0.776907	0.895972	0.534615	2.13e-11	1.14902	0.465278	0.614286
144	24.03	28.09	75.5287	27.6435	27.6435	IPI:IPI00215637.5	Gene_Symbol=DDX3X ATP-dependent RNA helicase DDX3X	DDX3X	9606	16	1.09869	0.0546965	1.10086	0.998028	1.20951	1.10735	0.0258231	1.09304	1.0131	1.21038	1.07821	0.0921294	1.09222	0.987178	1.17764
145	24.01	24.05	74.4755	35.3147	27.6224	IPI:IPI00903278.1	Gene_Symbol=HNRNPD P37 AUF1	HNRNPD	9606	20	0.726679	1.8e-09	1.0927	0.665031	0.794043	0.788155	5.74e-07	1.08783	0.724517	0.857382	0.7162	1.18e-07	1.11598	0.641769	0.799263
146	23.8	23.8	74.8899	35.6828	35.6828	IPI:IPI00299024.9	Gene_Symbol=BASP1 Isoform 1 of Brain acid soluble protein 1	BASP1	9606	13	0.527878	1.27e-08	1.18758	0.444497	0.6269	0.652794	1.18e-06	1.15346	0.565943	0.752973	0.397843	8.04e-09	1.26236	0.315158	0.502221
147	23.75	23.75	82.6855	48.0565	48.0565	IPI:IPI00216308.5	Gene_Symbol=VDAC1 Voltage-dependent anion-selective channel protein 1	VDAC1	9606	13	1.24712	0.00108668	1.12962	1.10402	1.40877	1.07857	0.172962	1.11781	0.964894	1.20564	0.99642	0.94693	1.1168	0.892207	1.11281
148	23.73	23.75	43.7158	23.9071	19.8087	IPI:IPI00220834.8	Gene_Symbol=XRCC5 ATP-dependent DNA helicase 2 subunit 2	XRCC5	9606	13	0.99078	0.848516	1.10109	0.899815	1.09094	0.897507	0.00140653	1.06706	0.8411	0.957697	0.875758	0.0585533	1.14754	0.763161	1.00497
149	23.45	23.45	50.4425	20.7965	20.354	IPI:IPI00217468.3	Gene_Symbol=HIST1H1B Histone H1.5	HIST1H1B	9606	39	0.476757	4.49e-35	1.08244	0.440447	0.516062	0.489341	4.49e-29	1.09077	0.448621	0.533757	0.485805	3.29e-34	1.07774	0.450761	0.523573
150	23.41	23.42	66.8588	26.0807	23.3429	IPI:IPI00216230.3	Gene_Symbol=TMPO Lamina-associated polypeptide 2, isoform alpha	TMPO	9606	21	0.873468	0.158554	1.21756	0.717395	1.0635	0.93675	0.525534	1.24526	0.752251	1.1665	0.773685	0.0197947	1.22925	0.629398	0.951048
151	23.12	23.14	33.8945	11.1672	9.98878	IPI:IPI00237884.3	Gene_Symbol=AKAP12 Isoform 1 of A-kinase anchor protein 12	AKAP12	9606	12	0.650375	1.19e-05	1.17537	0.553338	0.76443	0.814742	0.00192411	1.12911	0.721577	0.919936	0.627969	0.00101803	1.28902	0.487167	0.809466
152	23.1	38.32	72.9642	34.3648	31.1075	IPI:IPI00017617.1	Gene_Symbol=DDX5 Probable ATP-dependent RNA helicase DDX5	DDX5	9606	21	1.03611	0.218715	1.05881	0.978555	1.09704	0.965085	0.309653	1.07195	0.900309	1.03452	0.909632	0.0132746	1.07698	0.844614	0.979656
153	23.09	23.09	47.3485	21.2121	17.803	IPI:IPI00007074.5	Gene_Symbol=YARS Tyrosyl-tRNA synthetase, cytoplasmic	YARS	9606	12	1.06858	0.0613964	1.07215	0.996666	1.14568	0.971961	0.534737	1.09652	0.886405	1.06578	1.00528	0.93531	1.14012	0.88173	1.14614
154	23.04	23.05	60.4651	34.186	32.093	IPI:IPI00018206.3	Gene_Symbol=GOT2 Aspartate aminotransferase, mitochondrial	GOT2	9606	13	1.61768	2.38e-11	1.11551	1.45017	1.80454	1.56557	5.97e-09	1.13319	1.38156	1.7741	1.18789	0.00531544	1.12555	1.05539	1.33703
155	22.99	23.02	51.5588	11.5707	9.05276	IPI:IPI00335824.5	Gene_Symbol=TJP1 Isoform Short of Tight junction protein ZO-1	TJP1	9606	13	0.843837	0.000618113	1.09596	0.769955	0.924809	0.922684	0.206954	1.13546	0.812605	1.04768	0.664207	7.04e-06	1.17064	0.567387	0.777549
156	22.89	22.89	75	68.3036	59.375	IPI:IPI00220301.5	Gene_Symbol=PRDX6 Peroxiredoxin-6	PRDX6	9606	13	1.38564	9.09e-13	1.0747	1.28933	1.48914	1.06443	0.0946585	1.07635	0.988929	1.1457	1.50265	7.32e-10	1.11716	1.34506	1.6787
157	22.82	22.84	58.0038	35.2166	32.58	IPI:IPI00027626.3	Gene_Symbol=CCT6A T-complex protein 1 subunit zeta	CCT6A	9606	14	0.899078	0.00484325	1.07533	0.836094	0.966807	0.868927	0.000424182	1.07798	0.806068	0.936688	0.986	0.801006	1.11797	0.881954	1.10232
158	22.76	22.79	53.4765	16.2577	15.3374	IPI:IPI00217449.1	Gene_Symbol=GTF2I Isoform 3 of General transcription factor II-I	GTF2I	9606	11	0.977512	0.528817	1.07612	0.908371	1.05192	0.874749	0.00909413	1.10239	0.793502	0.964316	0.796975	0.0269267	1.22001	0.653251	0.97232
159	22.64	22.67	59.375	22.5694	21.3542	IPI:IPI00872814.1	Gene_Symbol=MSN Putative uncharacterized protein MSN (Fragment)	MSN	9606	19	1.10348	0.124981	1.13575	0.971588	1.25327	1.55854	5.25e-05	1.21303	1.28484	1.89055	1.22516	0.20541	1.37661	0.889981	1.68657
160	22.41	22.44	43.4675	12.4076	11.3394	IPI:IPI00219420.3	Gene_Symbol=SMC3 Structural maintenance of chromosomes protein 3	SMC3	9606	11	0.839094	0.00762536	1.1328	0.740726	0.950525	0.84567	0.00163428	1.10303	0.766681	0.932797	0.757607	0.00337132	1.19305	0.635018	0.903862
161	22.31	22.78	67.2897	40.81	19.9377	IPI:IPI00025039.1	Gene_Symbol=FBL rRNA 2'-O-methyltransferase fibrillarin	FBL	9606	8	1.21419	5.16e-07	1.06838	1.13648	1.29722	1.17952	0.000110788	1.08093	1.0912	1.27498	1.2243	0.000180358	1.10436	1.10861	1.35207
162	22.1	22.21	75.7576	45.202	45.202	IPI:IPI00871851.2	Gene_Symbol=SEPT2 Isoform 2 of Septin-2	SEPT2	9606	16	0.957915	0.3001	1.08611	0.881966	1.0404	1.06784	0.0418398	1.06512	1.00255	1.13738	1.31554	7.08e-07	1.10063	1.19526	1.44792
163	22.03	22.07	76.7742	37.2043	13.9785	IPI:IPI00410693.4	Gene_Symbol=SERBP1 SERPINE1 mRNA binding protein 1, isoform CRA_d	SERBP1	9606	18	0.754895	6.41e-06	1.11805	0.675188	0.844012	0.860401	0.0096975	1.11873	0.769089	0.962555	0.798568	0.00110254	1.13888	0.70119	0.90947
164	21.91	21.96	67.7563	21.9911	20.8024	IPI:IPI00221226.7	Gene_Symbol=ANXA6 Annexin A6	ANXA6	9606	11	1.27268	0.00106714	1.14658	1.10998	1.45924	1.35047	0.000202315	1.1571	1.16711	1.56264	1.14014	0.0147578	1.10929	1.02781	1.26475
165	21.89	21.93	60.4651	14.2442	11.7248	IPI:IPI00329791.13	Gene_Symbol=DDX46 cDNA FLJ78679, highly similar to Homo sapiens DEAD (Asp-Glu-Ala-Asp) box polypeptide 46 (DDX46), mRNA	DDX46	9606	10	1.09342	0.0280371	1.0824	1.01018	1.18352	1.00899	0.743346	1.05646	0.955067	1.06597	1.1167	0.140502	1.15999	0.962678	1.29536
166	21.88	22.08	57.2519	19.084	13.9313	IPI:IPI00941083.1	Gene_Symbol=FUS 53 kDa protein	FUS	9606	14	0.738364	1.36e-05	1.13688	0.649465	0.839433	0.86179	0.00136163	1.09259	0.788759	0.941583	0.912529	0.143731	1.13154	0.80645	1.03256
167	21.85	21.85	72.8571	48.5714	48.5714	IPI:IPI00815642.1	Gene_Symbol=TMSB4X TMSB4X protein (Fragment)	TMSB4X	9606	15	0.426846	9.33e-29	1.09807	0.388725	0.468704	0.820941	1.64e-05	1.08894	0.753887	0.893958	0.738923	7.24e-12	1.07676	0.686249	0.795641
168	21.78	21.78	64.1304	52.1739	52.1739	IPI:IPI00376005.2	Gene_Symbol=EIF5A Isoform 2 of Eukaryotic translation initiation factor 5A-1	EIF5A	9606	20	0.74336	1.03e-09	1.08534	0.684912	0.806796	0.902054	0.000763669	1.0598	0.851159	0.955993	0.767715	9.73e-08	1.09081	0.703806	0.837428
169	21.74	21.74	56.5868	31.7365	29.0419	IPI:IPI00219217.3	Gene_Symbol=LDHB L-lactate dehydrogenase B chain	LDHB	9606	16	1.37546	8.14e-09	1.09379	1.25752	1.50446	0.865672	1.16e-06	1.05246	0.82252	0.911087	2.26034	4.63e-14	1.15992	1.9487	2.62181
170	21.64	21.7	51.8927	13.4069	11.5931	IPI:IPI00022228.2	Gene_Symbol=HDLBP Vigilin	HDLBP	9606	11	0.914495	0.0466614	1.09196	0.837483	0.998589	1.02774	0.700088	1.15514	0.889708	1.18719	0.901306	0.261695	1.20442	0.748333	1.08555
171	21.6	21.61	56.3218	28.7356	28.7356	IPI:IPI00465044.2	Gene_Symbol=RCC2 Protein RCC2	RCC2	9606	13	1.28863	2.11e-05	1.11253	1.15829	1.43365	1.09249	0.0175673	1.07484	1.01642	1.17425	0.879075	0.00559946	1.09302	0.80426	0.960849
172	21.44	21.48	46.4602	12.4779	12.4779	IPI:IPI00871954.2	Gene_Symbol=LARS cDNA FLJ58466, highly similar to Leucyl-tRNA synthetase, cytoplasmic	LARS	9606	13	1.29381	0.000646339	1.14691	1.12809	1.48388	1.1372	0.00331605	1.08535	1.04778	1.23426	1.11822	0.0771316	1.13288	0.987056	1.26681
173	21.41	21.45	91.5033	52.6144	52.6144	IPI:IPI00005792.2	Gene_Symbol=PABPN1 Isoform 1 of Polyadenylate-binding protein 2	PABPN1	9606	12	0.806688	0.00190061	1.13782	0.708977	0.917866	0.908646	0.113839	1.12762	0.805807	1.02461	0.833938	0.168358	1.30064	0.641174	1.08465
174	21.35	21.37	54.0984	17.7254	15.0615	IPI:IPI00946257.1	Gene_Symbol=UBAP2L Isoform 4 of Ubiquitin-associated protein 2-like	UBAP2L	9606	9	0.82437	0.00818047	1.15036	0.71662	0.948321	0.980068	0.633228	1.08847	0.900411	1.06677	0.914891	0.0917551	1.10971	0.82444	1.01526
175	21.31	21.41	46.3402	9.17526	9.17526	IPI:IPI00455210.1	Gene_Symbol=CHD4 Isoform 2 of Chromodomain-helicase-DNA-binding protein 4	CHD4	9606	11	1.00806	0.920955	1.17902	0.854998	1.18852	1.05672	0.412994	1.14627	0.921876	1.21129	1.02209	0.80012	1.1923	0.857242	1.21864
176	21.24	21.27	63.7056	31.9797	23.0964	IPI:IPI00299000.5	Gene_Symbol=PA2G4 Proliferation-associated protein 2G4	PA2G4	9606	21	0.740197	1.62e-06	1.11426	0.664296	0.82477	0.813683	4.41e-05	1.09418	0.743645	0.890318	0.971403	0.507929	1.09183	0.889699	1.06061
177	21.23	21.24	65.9341	30.1099	30.1099	IPI:IPI00027107.5	Gene_Symbol=TUFM Tu translation elongation factor, mitochondrial precursor	TUFM	9606	17	1.08338	0.078264	1.09373	0.99054	1.18492	1.14888	0.041773	1.14262	1.00548	1.31274	1.23426	0.0817872	1.26907	0.972574	1.56637
178	21.22	21.25	41.2848	7.36617	5.09636	IPI:IPI00007928.4	Gene_Symbol=PRPF8 Pre-mRNA-processing-splicing factor 8	PRPF8	9606	11	1.39778	3.58e-06	1.13226	1.23451	1.58265	1.13863	0.0208464	1.115	1.02119	1.26957	1.27503	0.00497691	1.17865	1.08178	1.50281
179	20.94	21	46.7153	12.571	11.9221	IPI:IPI00291939.1	Gene_Symbol=SMC1A Structural maintenance of chromosomes protein 1A	SMC1A	9606	10	0.902307	0.110187	1.13701	0.793576	1.02594	0.885468	0.00955048	1.09236	0.810601	0.96725	0.863867	0.0192065	1.12717	0.766406	0.973723
180	20.85	20.85	53.6481	30.9013	30.9013	IPI:IPI00795671.1	Gene_Symbol=RANP1;RAN RAN, member RAS oncogene family, isoform CRA_c	RANP1	9606	12	1.28347	0.00361186	1.17761	1.08989	1.51143	0.960082	0.53697	1.14117	0.841311	1.09562	1.38927	1.86e-05	1.1477	1.21048	1.59446
181	20.84	20.97	47.1698	18.6583	13.9413	IPI:IPI00922181.1	Gene_Symbol=MCM2 cDNA FLJ53276, moderately similar to DNA replication licensing factor MCM2	MCM2	9606	12	1.11225	0.0919849	1.13294	0.981743	1.26012	0.97355	0.608651	1.11151	0.87588	1.08211	0.961133	0.584664	1.15767	0.830232	1.11267
182	20.8	20.85	45.0079	12.3613	8.8748	IPI:IPI00644127.2	Gene_Symbol=IARS Isoleucyl-tRNA synthetase, cytoplasmic	IARS	9606	8	1.23153	0.0223643	1.19278	1.03249	1.46895	1.0192	0.688014	1.10158	0.925214	1.12273	1.11844	0.233856	1.20805	0.925823	1.35113
183	20.7	40.33	60.0656	30.3063	29.3217	IPI:IPI00759776.1	Gene_Symbol=ACTN1 actinin, alpha 1 isoform a	ACTN1	9606	24	1.34145	8.23e-07	1.09644	1.22346	1.47082	1.28451	0.000529863	1.13799	1.12875	1.46176	1.13125	0.0926387	1.15642	0.978234	1.30819
184	20.69	20.72	70.3349	61.244	61.244	IPI:IPI00002948.3	Gene_Symbol=LIN28 Protein lin-28 homolog A	LIN28	9606	19	0.985718	0.620568	1.05946	0.930398	1.04433	0.968835	0.200418	1.05011	0.922601	1.01739	0.895834	0.0188719	1.09551	0.817731	0.981398
185	20.56	20.59	58.6957	32.8502	25.1208	IPI:IPI00027223.2	Gene_Symbol=IDH1 Isocitrate dehydrogenase [NADP] cytoplasmic	IDH1	9606	13	0.727494	2.49e-12	1.07346	0.67771	0.780934	0.780404	6.5e-09	1.07496	0.725987	0.838899	0.769239	7.77e-08	1.08836	0.706787	0.837209
186	20.49	20.51	85.8871	41.129	29.4355	IPI:IPI00215884.4	Gene_Symbol=SFRS1 Isoform ASF-1 of Splicing factor, arginine/serine-rich 1	SFRS1	9606	11	0.762855	3.54e-08	1.08859	0.700771	0.83044	0.866474	5.8e-05	1.06799	0.811316	0.925381	0.762015	1.06e-05	1.11852	0.681268	0.852333
187	20.45	20.46	71.9858	41.1348	41.1348	IPI:IPI00014230.1	Gene_Symbol=C1QBP Complement component 1 Q subcomponent-binding protein, mitochondrial	C1QBP	9606	12	0.719574	6.62e-11	1.08692	0.66203	0.782119	0.76091	8.16e-08	1.09384	0.695632	0.832314	0.69886	5.64e-10	1.10231	0.633997	0.77036
188	20.29	20.35	75.9358	68.984	68.984	IPI:IPI00219446.5	Gene_Symbol=PEBP1 Phosphatidylethanolamine-binding protein 1	PEBP1	9606	19	0.687329	4.13e-10	1.09671	0.626721	0.753797	0.837503	0.000174144	1.09028	0.768156	0.913111	0.593366	1.67e-08	1.16086	0.511144	0.688813
189	20.14	20.16	59.5271	21.2796	19.1933	IPI:IPI00299904.3	Gene_Symbol=MCM7 Isoform 1 of DNA replication licensing factor MCM7	MCM7	9606	12	1.21559	0.000305317	1.1037	1.10138	1.34166	1.09755	0.0172509	1.07846	1.0177	1.18366	1.09952	0.0976803	1.11993	0.981775	1.23138
190	20.05	20.06	65.0794	43.6508	41.2698	IPI:IPI00018534.4	Gene_Symbol=HIST1H2BL Histone H2B type 1-L	HIST1H2BL	9606	66	0.843797	7.26e-10	1.0514	0.802544	0.887171	0.746527	2.87e-24	1.04671	0.713214	0.781397	0.779415	5.61e-13	1.06297	0.733244	0.828493
191	19.83	19.9	53.4842	7.98094	6.78976	IPI:IPI00900269.1	Gene_Symbol=SMARCA4 SWI/SNF-related matrix-associated actin-dependent regulator of chromatin a4 isoform A	SMARCA4	9606	9	0.960542	0.531611	1.14013	0.842485	1.09514	0.978351	0.731351	1.13945	0.85862	1.11478	0.902435	0.493653	1.3578	0.664632	1.22532
192	19.77	19.81	57.9787	30.5851	29.5213	IPI:IPI00032139.1	Gene_Symbol=SERPINB9 Serpin B9	SERPINB9	9606	11	1.57376	1.2e-05	1.18418	1.32899	1.86362	1.1129	0.028897	1.09962	1.01208	1.22377	1.59574	1.18e-07	1.13689	1.4036	1.81419
193	19.74	19.79	65.9091	10.3896	9.02597	IPI:IPI00856098.1	Gene_Symbol=RRBP1 p180/ribosome receptor	RRBP1	9606	10	0.817215	0.0028462	1.13756	0.718396	0.929627	0.996945	0.956396	1.11858	0.891263	1.11516	0.72412	0.000814711	1.19856	0.604159	0.867901
194	19.53	19.54	66.9291	44.8819	41.4698	IPI:IPI00022977.1	Gene_Symbol=CKB Creatine kinase B-type	CKB	9606	19	0.74265	2.9e-13	1.06649	0.696349	0.792029	0.847659	4.01e-05	1.07763	0.786596	0.913461	0.41258	7.84e-21	1.13291	0.364178	0.467416
195	19.48	19.52	43.8395	12.6074	11.3658	IPI:IPI00026970.4	Gene_Symbol=SUPT16H FACT complex subunit SPT16	SUPT16H	9606	9	1.51342	1.59e-06	1.14808	1.31823	1.73752	1.15424	0.000344414	1.07426	1.07445	1.23995	1.44786	0.00266571	1.2575	1.15138	1.82069
196	19.46	19.54	71.5935	31.6397	31.6397	IPI:IPI00021435.3	Gene_Symbol=PSMC2 26S protease regulatory subunit 7	PSMC2	9606	11	1.12989	0.0320605	1.11634	1.01214	1.26134	1.08559	0.100804	1.10547	0.982013	1.20009	1.07243	0.382207	1.18086	0.908173	1.26639
197	19.44	19.45	51.5723	19.3711	14.8428	IPI:IPI00396435.3	Gene_Symbol=DHX15 Putative pre-mRNA-splicing factor ATP-dependent RNA helicase DHX15	DHX15	9606	10	1.45679	2.69e-06	1.15083	1.26586	1.67651	1.13031	0.00997336	1.09589	1.03141	1.23869	1.37569	5.36e-05	1.15322	1.19291	1.58648
198	19.3	19.31	76.2774	26.0949	25.9124	IPI:IPI00386118.3	Gene_Symbol=SF1 Isoform 4 of Splicing factor 1	SF1	9606	12	0.924085	0.217186	1.15466	0.800309	1.067	1.06379	0.648258	1.38801	0.766412	1.47655	0.881379	0.230091	1.26821	0.694979	1.11777
199	19.26	19.61	42.9443	5.44937	4.71736	IPI:IPI00218620.1	Gene_Symbol=SON Isoform D of Protein SON	SON	9606	9	0.933615	0.393001	1.17538	0.794306	1.09736	0.954555	0.455391	1.13358	0.842074	1.08206	0.923729	0.342074	1.18263	0.781082	1.09243
200	19.23	20.48	47.482	27.1583	21.0432	IPI:IPI00290566.1	Gene_Symbol=TCP1 T-complex protein 1 subunit alpha	TCP1	9606	10	1.25888	3.7e-09	1.05422	1.19413	1.32715	1.06291	0.131997	1.08411	0.98045	1.15231	1.24226	9.15e-06	1.08322	1.14682	1.34564
201	19.23	19.25	34.7032	15.6393	14.6119	IPI:IPI00001639.2	Gene_Symbol=KPNB1 Importin subunit beta-1	KPNB1	9606	9	1.66388	2.02e-06	1.17482	1.41628	1.95475	1.1435	0.0136279	1.10895	1.03116	1.26809	1.34195	0.00130027	1.17843	1.13876	1.58139
202	19.1	19.11	55.8182	22.5455	21.0909	IPI:IPI00334175.3	Gene_Symbol=PTBP1 Isoform 2 of Polypyrimidine tract-binding protein 1	PTBP1	9606	17	1.11578	0.0256112	1.10013	1.01423	1.2275	0.997934	0.961986	1.09125	0.914485	1.089	0.894372	0.0831728	1.13543	0.787695	1.0155
203	19.03	23.98	65.7343	34.6154	29.7203	IPI:IPI00257508.4	Gene_Symbol=DPYSL2 Dihydropyrimidinase-related protein 2	DPYSL2	9606	16	0.740126	3.26e-10	1.07504	0.688462	0.795668	0.835023	8.48e-06	1.07353	0.777831	0.89642	0.624395	7.64e-14	1.08604	0.574927	0.67812
204	18.99	19.07	74.0625	39.375	36.875	IPI:IPI00329801.12	Gene_Symbol=ANXA5 Annexin A5	ANXA5	9606	17	1.49364	1.72e-13	1.09072	1.36941	1.62914	1.53441	1.45e-09	1.12905	1.35903	1.73242	1.3716	2.62e-08	1.10468	1.24163	1.51518
205	18.98	19	41.5608	12.6134	11.8875	IPI:IPI00003965.5	Gene_Symbol=USP7 Ubiquitin carboxyl-terminal hydrolase 7	USP7	9606	9	1.05532	0.52672	1.19096	0.886107	1.25685	0.999675	0.995114	1.1164	0.895447	1.11603	1.07415	0.415989	1.19727	0.897167	1.28605
206	18.95	19.04	75.1163	37.6744	32.3256	IPI:IPI00554788.5	Gene_Symbol=KRT18 Keratin, type I cytoskeletal 18	KRT18	9606	16	0.828291	0.000480716	1.10499	0.749593	0.915251	0.940219	0.0680607	1.06869	0.879787	1.0048	1.44624	6.53e-10	1.09553	1.32012	1.5844
207	18.94	19.15	40.5397	4.74566	4.40447	IPI:IPI00221325.3	Gene_Symbol=RANBP2 E3 SUMO-protein ligase RanBP2	RANBP2	9606	9	0.968559	0.520633	1.10596	0.875762	1.07119	0.933053	0.164866	1.10473	0.8446	1.03077	0.933509	0.351829	1.1607	0.804265	1.08352
208	18.84	18.87	55.3327	14.4029	13.4002	IPI:IPI00456363.1	Gene_Symbol=ATXN2L Isoform 3 of Ataxin-2-like protein	ATXN2L	9606	10	0.886353	0.105981	1.15935	0.764524	1.0276	0.902828	0.0284781	1.09491	0.824572	0.988511	0.868736	0.0716245	1.16637	0.744822	1.01326
209	18.69	18.7	70.1149	38.6973	36.0153	IPI:IPI00024911.1	Gene_Symbol=ERP29 Endoplasmic reticulum resident protein 29	ERP29	9606	11	0.768351	2.49e-05	1.11983	0.686129	0.860425	0.841414	0.00139729	1.10738	0.759821	0.931769	0.808476	6.8e-06	1.08709	0.743707	0.878886
210	18.68	18.68	69.0972	34.375	34.375	IPI:IPI00909232.1	Gene_Symbol=HNRNPC cDNA FLJ53542, highly similar to Heterogeneous nuclear ribonucleoproteins C	HNRNPC	9606	19	0.656077	0.00683678	1.27722	0.513676	0.837953	0.694864	0.0191749	1.31651	0.527808	0.914794	0.616985	0.00458607	1.29027	0.478183	0.796078
211	18.64	18.68	42.4242	14.4673	9.67742	IPI:IPI00646182.5	Gene_Symbol=ATP1A1 Na+/K+ -ATPase alpha 1 subunit isoform c	ATP1A1	9606	11	1.76512	0.0136529	1.49655	1.17946	2.64159	1.12089	0.24098	1.23943	0.90436	1.38928	1.52181	0.00541709	1.27394	1.19457	1.9387
212	18.62	18.62	59.4427	39.6285	37.1517	IPI:IPI00789155.1	Gene_Symbol=CALU cDNA FLJ31776 fis, clone NT2RI2008141, highly similar to CALUMENIN	CALU	9606	12	0.69113	0.00539713	1.2771	0.541172	0.88264	0.888293	0.345984	1.29415	0.686392	1.14958	0.802921	0.0093604	1.17129	0.685504	0.94045
213	18.58	18.59	68.3128	47.7366	44.856	IPI:IPI00011253.3	Gene_Symbol=RPS3 40S ribosomal protein S3	RPS3	9606	15	1.06115	0.0951803	1.0725	0.989418	1.13808	1.1704	2.42e-06	1.06281	1.10124	1.24391	0.96127	0.550643	1.14047	0.842872	1.0963
214	18.56	18.57	40.4092	17.6471	17.3913	IPI:IPI00023860.1	Gene_Symbol=NAP1L1 Nucleosome assembly protein 1-like 1	NAP1L1	9606	16	0.647243	2.32e-17	1.07261	0.603425	0.694242	0.765849	9.71e-10	1.07484	0.712521	0.823167	0.863653	1.28e-06	1.05521	0.818468	0.911332
215	18.49	38.09	69.8908	39.4696	35.5694	IPI:IPI00845339.1	Gene_Symbol=HSPA1A;HSPA1B cDNA FLJ54392, highly similar to Heat shock 70 kDa protein 1	HSPA1A	9606	32	0.800182	0.00291574	1.14897	0.696435	0.919384	0.768541	0.00113774	1.15847	0.663408	0.890334	1.01145	0.86828	1.15045	0.879172	1.16363
216	18.37	18.39	65.9794	53.6082	50.5155	IPI:IPI00013415.1	Gene_Symbol=RPS7 40S ribosomal protein S7	RPS7	9606	12	0.793571	4.26e-10	1.06284	0.746654	0.843436	0.892155	2.87e-05	1.0512	0.8487	0.937834	0.827659	4.88e-07	1.06862	0.774512	0.884454
217	18.34	18.35	51.4545	16.1818	11.4545	IPI:IPI00029601.6	Gene_Symbol=CTTN Src substrate cortactin	CTTN	9606	12	0.713026	0.00104191	1.2042	0.592114	0.858629	0.986475	0.88343	1.20972	0.815457	1.19336	0.930261	0.351832	1.17045	0.79479	1.08882
218	18.27	18.29	46.8265	21.0155	16.3611	IPI:IPI00783872.2	Gene_Symbol=CAPRIN1 Isoform 1 of Caprin-1	CAPRIN1	9606	10	0.773012	1.33e-06	1.09973	0.702913	0.850101	0.905598	0.00481103	1.06996	0.846383	0.968956	0.702582	6.81e-07	1.13357	0.619798	0.796422
219	18.27	18.28	74.2857	60	60	IPI:IPI00216691.5	Gene_Symbol=PFN1 Profilin-1	PFN1	9606	29	0.662062	2.17e-19	1.07765	0.614358	0.713469	0.700672	1.05e-15	1.07818	0.649867	0.755449	0.719901	6.6e-16	1.07134	0.671961	0.771262
220	18.15	18.15	73.5955	35.9551	31.1798	IPI:IPI00016610.2	Gene_Symbol=PCBP1 Poly(rC)-binding protein 1	PCBP1	9606	14	0.986098	0.872449	1.20847	0.815987	1.19167	0.87038	0.130483	1.20653	0.721393	1.05014	0.86204	0.10604	1.20465	0.715593	1.03846
221	18.14	18.15	46.7033	21.978	21.978	IPI:IPI00006167.1	Gene_Symbol=PPM1G Protein phosphatase 1G	PPM1G	9606	11	1.03965	0.436301	1.10968	0.936889	1.15368	0.961412	0.496238	1.12843	0.851991	1.08489	0.961247	0.615922	1.17968	0.814835	1.13397
222	18.13	18.16	51.8597	16.153	16.153	IPI:IPI00419482.4	Gene_Symbol=CTNND1 catenin, delta 1 isoform 1B	CTNND1	9606	9	1.06925	0.379412	1.16579	0.917188	1.24652	1.00923	0.832488	1.09204	0.92417	1.10212	1.13249	0.249039	1.24167	0.91207	1.40617
223	18.1	18.12	51.4007	16.1998	14.4945	IPI:IPI00031517.1	Gene_Symbol=MCM6 DNA replication licensing factor MCM6	MCM6	9606	9	0.998953	0.987579	1.14724	0.870742	1.14604	0.998332	0.971454	1.09997	0.907598	1.09814	1.05137	0.438454	1.14022	0.922075	1.19879
224	18.08	18.08	62.1118	27.1222	27.1222	IPI:IPI00219525.10	Gene_Symbol=PGD 6-phosphogluconate dehydrogenase, decarboxylating	PGD	9606	11	1.90238	8.03e-11	1.13179	1.68085	2.1531	1.62053	5.18e-08	1.13869	1.42315	1.84529	1.00107	0.985861	1.13121	0.884953	1.13243
225	18.05	18.1	65.237	28.4424	17.6072	IPI:IPI00008575.3	Gene_Symbol=KHDRBS1 Isoform 1 of KH domain-containing, RNA-binding, signal transduction-associated protein 1	KHDRBS1	9606	7	0.975921	0.434648	1.06399	0.917229	1.03837	1.01108	0.70747	1.06021	0.953654	1.07196	0.88911	0.00198877	1.07529	0.826853	0.956054
226	17.87	17.88	56.3801	13.0317	12.0362	IPI:IPI00234252.3	Gene_Symbol=SMARCC1 SWI/SNF complex subunit SMARCC1	SMARCC1	9606	9	0.854557	0.0120851	1.1271	0.758194	0.963168	0.823806	0.000920686	1.11247	0.740517	0.916463	0.775012	8.99e-06	1.09918	0.705084	0.851875
227	17.8	17.87	62.2287	9.18958	8.1042	IPI:IPI00029012.1	Gene_Symbol=EIF3A Eukaryotic translation initiation factor 3 subunit A	EIF3A	9606	8	1.07106	0.2099	1.11466	0.960881	1.19387	1.02614	0.486422	1.07672	0.953021	1.10486	0.952399	0.332086	1.10525	0.861707	1.05264
228	17.78	17.82	55.1832	11.623	10.3665	IPI:IPI00104050.3	Gene_Symbol=THRAP3 Thyroid hormone receptor-associated protein 3	THRAP3	9606	12	0.751344	4.95e-05	1.13584	0.661488	0.853406	0.817729	0.000389491	1.11073	0.736212	0.908273	0.712133	0.00181039	1.22817	0.579832	0.874622
229	17.71	28.36	84.6774	40.3226	36.6935	IPI:IPI00010779.4	Gene_Symbol=TPM4 Isoform 1 of Tropomyosin alpha-4 chain	TPM4	9606	20	0.690737	0.000381434	1.20224	0.574542	0.830432	0.878418	0.216911	1.23522	0.711142	1.08504	0.584363	2.73e-05	1.23748	0.472221	0.723135
230	17.54	17.57	52.4033	17.9367	15.3576	IPI:IPI00012593.1	Gene_Symbol=DNMT3B Isoform 1 of DNA (cytosine-5)-methyltransferase 3B	DNMT3B	9606	9	2.18219	1.97e-08	1.22934	1.77508	2.68266	1.39099	1.17e-05	1.13389	1.22675	1.57723	1.14502	0.00430202	1.09291	1.04768	1.2514
231	17.52	17.55	51.571	17.2264	11.9177	IPI:IPI00873406.1	Gene_Symbol=KIAA1967 Isoform 2 of Protein KIAA1967	KIAA1967	9606	7	1.14401	0.0504007	1.14432	0.999725	1.30911	1.01678	0.831965	1.18058	0.86125	1.20039	1.20299	0.0886831	1.24194	0.968642	1.49405
232	17.48	17.5	62.5659	21.6169	19.6837	IPI:IPI00910781.1	Gene_Symbol=GPI Glucose-6-phosphate isomerase	GPI	9606	8	1.47176	1.55e-05	1.16491	1.26341	1.71448	1.08231	0.16438	1.12007	0.966291	1.21226	1.19885	0.111598	1.25358	0.956335	1.50285
233	17.41	17.43	57.7399	23.2198	19.6594	IPI:IPI00025874.2	Gene_Symbol=RPN1 Dolichyl-diphosphooligosaccharide--protein glycosyltransferase subunit 1 precursor	RPN1	9606	9	1.55111	0.000128609	1.22638	1.26478	1.90225	1.08885	0.118272	1.11425	0.977211	1.21325	1.56065	2.47e-05	1.19925	1.30135	1.87161
234	17.27	17.74	54.3511	21.9847	12.0611	IPI:IPI00879259.1	Gene_Symbol=EWSR1 Ewing sarcoma breakpoint region 1 isoform 3	EWSR1	9606	8	0.834445	2.59e-05	1.08435	0.769538	0.904826	0.926868	0.00743905	1.05662	0.877202	0.979346	0.81462	2.03e-05	1.09463	0.744198	0.891705
235	17.25	21.12	69.8246	32.2807	32.2807	IPI:IPI00334713.1	Gene_Symbol=HNRNPAB Isoform 3 of Heterogeneous nuclear ribonucleoprotein A/B	HNRNPAB	9606	13	0.634633	2.06e-06	1.17962	0.537998	0.748625	0.771196	4.76e-06	1.10375	0.698707	0.851205	0.667517	0.000120082	1.21035	0.551508	0.807927
236	17.13	17.2	42.5265	8.20106	6.48148	IPI:IPI00013452.11	Gene_Symbol=EPRS Bifunctional aminoacyl-tRNA synthetase	EPRS	9606	8	1.26443	0.00605045	1.17541	1.07573	1.48623	1.22706	0.000513588	1.11235	1.10313	1.36492	1.20155	0.0244757	1.1713	1.02583	1.40737
237	17.12	17.15	46.0811	16.6216	14.0541	IPI:IPI00293655.3	Gene_Symbol=DDX1 ATP-dependent RNA helicase DDX1	DDX1	9606	8	1.15877	0.228653	1.27887	0.906085	1.48191	0.990074	0.843489	1.10868	0.893022	1.09767	1.06395	0.371122	1.15071	0.924604	1.22431
238	17.11	17.12	64.3059	33.711	33.4278	IPI:IPI00301936.4	Gene_Symbol=ELAVL1 cDNA FLJ60076, highly similar to ELAV-like protein 1	ELAVL1	9606	8	0.856318	0.00493285	1.10784	0.772959	0.948667	0.887848	0.0107311	1.0922	0.812898	0.969709	0.816219	0.013715	1.16973	0.697786	0.954754
239	17.09	17.09	59.6215	42.2713	36.9085	IPI:IPI00848226.1	Gene_Symbol=GNB2L1 Guanine nucleotide-binding protein subunit beta-2-like 1	GNB2L1	9606	11	1.39084	2.18e-07	1.10716	1.25622	1.53988	1.28546	1.71e-05	1.10612	1.16213	1.42188	1.36563	2.19e-05	1.13577	1.20238	1.55104
240	17	17.11	84.0909	35.2273	21.2121	IPI:IPI00328840.9	Gene_Symbol=THOC4 THO complex 4	THOC4	9606	17	0.776318	9.39e-06	1.11173	0.698298	0.863055	0.881807	0.000942913	1.07543	0.819961	0.948319	0.897494	0.0165326	1.09179	0.822038	0.979876
241	16.98	17.29	61.5023	13.1455	13.1455	IPI:IPI00217465.5	Gene_Symbol=HIST1H1C Histone H1.2	HIST1H1C	9606	25	0.589762	8.34e-06	1.19777	0.492385	0.706398	0.646506	0.00274777	1.29891	0.497731	0.83975	0.537753	6.14e-05	1.27189	0.4228	0.683961
242	16.95	16.96	43.9525	15.8747	12.635	IPI:IPI00924639.1	Gene_Symbol=- 102 kDa protein	102kDaprotein	9606	7	1.61643	4.28e-05	1.2214	1.32342	1.97431	1.37411	4.91e-05	1.14314	1.20204	1.5708	0.931754	0.308003	1.15019	0.810087	1.07169
243	16.89	16.9	55.5825	21.1165	21.1165	IPI:IPI00011229.1	Gene_Symbol=CTSD Cathepsin D	CTSD	9606	12	1.07702	0.110195	1.09634	0.982371	1.18078	0.940608	0.366687	1.14584	0.820892	1.07778	0.903697	0.268372	1.20086	0.75254	1.08522
244	16.84	19.91	60.9672	24.525	19.8618	IPI:IPI00658000.3	Gene_Symbol=IGF2BP3 Isoform 1 of Insulin-like growth factor 2 mRNA-binding protein 3	IGF2BP3	9606	11	0.68918	2.15e-06	1.13979	0.604654	0.78552	0.678944	5.18e-10	1.09314	0.621093	0.742183	0.693786	1.12e-06	1.13157	0.613117	0.785069
245	16.83	16.86	54.9815	14.8831	14.8831	IPI:IPI00844264.7	Gene_Symbol=CSDE1 upstream of NRAS isoform 3	CSDE1	9606	8	0.832105	0.0312189	1.17957	0.705432	0.981524	0.937433	0.113503	1.08513	0.863891	1.01724	1.00688	0.948838	1.24859	0.806408	1.25718
246	16.64	16.76	46.1625	4.08087	3.81879	IPI:IPI00001159.10	Gene_Symbol=GCN1L1 Translational activator GCN1	GCN1L1	9606	7	1.35261	0.00120754	1.18948	1.13714	1.6089	1.05537	0.0894833	1.06469	0.991248	1.12363	1.18265	0.00715286	1.12642	1.04992	1.33217
247	16.62	17.58	77.4566	38.7283	32.3699	IPI:IPI00218918.5	Gene_Symbol=ANXA1 Annexin A1	ANXA1	9606	11	1.10511	0.0479433	1.10407	1.00094	1.22012	1.79743	1.71e-06	1.22681	1.46513	2.2051	1.33882	0.0197348	1.27393	1.05093	1.70556
248	16.62	16.63	58.0275	27.7523	25.2294	IPI:IPI00816201.1	Gene_Symbol=SEPT7 Isoform 2 of Septin-7	SEPT7	9606	10	1.07833	0.148505	1.11035	0.971162	1.19732	1.18641	0.0030987	1.11187	1.06704	1.31913	1.08489	0.214687	1.14183	0.950134	1.23875
249	16.6	16.61	42.0707	8.5456	8.5456	IPI:IPI00300371.5	Gene_Symbol=SF3B3 Isoform 1 of Splicing factor 3B subunit 3	SF3B3	9606	8	1.36775	1.64e-06	1.10687	1.2357	1.51392	1.00269	0.953782	1.09956	0.911902	1.10252	1.29316	0.000956104	1.15085	1.12366	1.48824
250	16.58	16.6	61.8147	27.2212	21.172	IPI:IPI00006379.1	Gene_Symbol=NOP58 Nucleolar protein 58	NOP58	9606	9	1.25748	0.00333657	1.15779	1.08611	1.45591	1.13272	0.0198652	1.10892	1.02146	1.2561	1.07285	0.331284	1.15667	0.927539	1.24093
251	16.5	21.02	69.8758	20.0311	15.9938	IPI:IPI00220327.4	Gene_Symbol=KRT1 Keratin, type II cytoskeletal 1	KRT1	9606	9	0.867247	0.0652348	1.16472	0.744597	1.0101	0.974016	0.680138	1.14276	0.852336	1.11307	0.808805	0.0803189	1.27221	0.635748	1.02897
252	16.5	16.5	43.6548	25.8883	22.6734	IPI:IPI00290142.5	Gene_Symbol=CTPS CTP synthase 1	CTPS	9606	8	1.17167	0.0406689	1.16309	1.00737	1.36275	1.14092	0.00957316	1.10097	1.03629	1.25611	1.2507	0.00790869	1.17179	1.06734	1.46555
253	16.45	16.47	62.0482	29.2169	29.2169	IPI:IPI00219301.7	Gene_Symbol=MARCKS Myristoylated alanine-rich C-kinase substrate	MARCKS	9606	16	0.519414	1.45e-13	1.11367	0.466397	0.578456	0.673107	1.44e-09	1.10004	0.611895	0.740443	0.377074	4.27e-09	1.27347	0.296101	0.480191
254	16.39	16.39	57.9327	27.1635	24.7596	IPI:IPI00916847.1	Gene_Symbol=OLA1 47 kDa protein	OLA1	9606	8	0.773093	0.00100587	1.14688	0.674086	0.886643	0.933464	0.240954	1.12701	0.828268	1.05202	0.780758	0.00194442	1.15342	0.67691	0.900538
255	16.35	16.39	44.7881	17.1821	11.5693	IPI:IPI00719752.2	Gene_Symbol=EIF3B Isoform 2 of Eukaryotic translation initiation factor 3 subunit B	EIF3B	9606	7	1.29023	0.00358311	1.17545	1.09764	1.5166	1.10878	0.0610407	1.11462	0.994761	1.23586	1.29876	0.0141884	1.22544	1.05983	1.59156
256	16.31	16.31	78.3088	44.1176	44.1176	IPI:IPI00017334.1	Gene_Symbol=PHB Prohibitin	PHB	9606	16	1.16234	0.0477805	1.16052	1.00157	1.34892	1.13204	0.0806338	1.15052	0.983943	1.30243	1.15917	0.0594096	1.16649	0.99372	1.35217
257	16.27	16.34	53.0752	28.246	19.59	IPI:IPI00022334.1	Gene_Symbol=OAT Ornithine aminotransferase, mitochondrial	OAT	9606	7	1.1688	0.116105	1.2199	0.958115	1.42582	1.17536	0.0434494	1.16912	1.00533	1.37413	0.965128	0.71074	1.21968	0.791298	1.17714
258	16.27	16.31	46.3799	12.5918	9.234	IPI:IPI00299608.3	Gene_Symbol=PSMD1 Isoform 1 of 26S proteasome non-ATPase regulatory subunit 1	PSMD1	9606	8	1.15889	0.00680817	1.10808	1.04586	1.28415	1.05783	0.236493	1.10055	0.961185	1.16419	1.24582	0.00734411	1.16689	1.06764	1.45374
259	16.27	16.28	56.492	31.4351	20.9567	IPI:IPI00018398.4	Gene_Symbol=PSMC3 26S protease regulatory subunit 6A	PSMC3	9606	12	0.803566	0.000668477	1.12647	0.713348	0.905193	0.95201	0.230548	1.08526	0.877219	1.03318	0.799082	0.000522291	1.12679	0.709164	0.9004
260	16.26	18.28	80.4082	44.4898	40.4082	IPI:IPI00021263.3	Gene_Symbol=YWHAZ 14-3-3 protein zeta/delta	YWHAZ	9606	13	1.41588	5.16e-06	1.13327	1.24937	1.60458	1.30649	0.00127529	1.16387	1.12254	1.52058	1.57108	1.82e-06	1.16074	1.35352	1.82362
261	16.18	18.18	85.9649	85.9649	66.6667	IPI:IPI00008527.3	Gene_Symbol=RPLP1 60S acidic ribosomal protein P1	RPLP1	9606	17	0.698814	2.86e-06	1.14407	0.610814	0.799492	0.744459	5.67e-05	1.14253	0.651588	0.850567	0.821492	0.00021048	1.10221	0.745317	0.905453
262	16.17	16.22	42.1053	9.02256	9.02256	IPI:IPI00007927.4	Gene_Symbol=SMC2 Isoform 1 of Structural maintenance of chromosomes protein 2	SMC2	9606	9	1.02186	0.663948	1.10662	0.923405	1.13081	1.03561	0.331521	1.07551	0.962907	1.11381	0.999398	0.991875	1.12805	0.885952	1.12737
263	16.15	16.16	59.3137	31.8627	31.8627	IPI:IPI00008433.4	Gene_Symbol=RPS5 40S ribosomal protein S5	RPS5	9606	10	1.16669	0.0307799	1.14881	1.01556	1.3403	1.26016	0.0124201	1.19361	1.05576	1.50414	1.29197	0.0156951	1.22549	1.05425	1.58329
264	16.06	16.1	36.9342	14.3004	8.43621	IPI:IPI00003519.1	Gene_Symbol=EFTUD2 116 kDa U5 small nuclear ribonucleoprotein component	EFTUD2	9606	6	1.46906	1.83e-07	1.1177	1.31436	1.64196	1.0618	0.20566	1.09995	0.965321	1.16793	1.32862	0.00461599	1.20652	1.1012	1.603
265	15.96	15.99	43.8646	19.323	13.5402	IPI:IPI00005154.1	Gene_Symbol=SSRP1 FACT complex subunit SSRP1	SSRP1	9606	8	1.03308	0.653593	1.16068	0.890063	1.19907	0.97024	0.530649	1.10407	0.878785	1.07121	1.06891	0.452895	1.19962	0.891039	1.28229
266	15.94	15.95	55.4825	28.5088	28.5088	IPI:IPI00021187.4	Gene_Symbol=RUVBL1 Isoform 1 of RuvB-like 1	RUVBL1	9606	8	1.09388	0.0950456	1.11282	0.982979	1.21729	0.927723	0.0533084	1.07918	0.859652	1.00118	0.966724	0.417915	1.0893	0.887471	1.05306
267	15.89	15.9	51.746	18.7302	17.4603	IPI:IPI00604710.2	Gene_Symbol=LOC442497;SLC3A2 Isoform 1 of 4F2 cell-surface antigen heavy chain	LOC442497	9606	9	1.43066	0.000539067	1.20438	1.18788	1.72306	1.0978	0.0887111	1.11473	0.984815	1.22375	1.238	0.0246299	1.20164	1.03026	1.48764
268	15.88	16	53.2319	13.308	10.3612	IPI:IPI00297211.1	Gene_Symbol=SMARCA5 SWI/SNF-related matrix-associated actin-dependent regulator of chromatin subfamily A member 5	SMARCA5	9606	8	1.54865	0.00109272	1.27322	1.21633	1.97177	1.27191	0.0122984	1.2007	1.05931	1.52718	1.12802	0.311798	1.2735	0.885766	1.43654
269	15.83	31.22	92.7419	45.9677	45.9677	IPI:IPI00218319.3	Gene_Symbol=TPM3 Isoform 2 of Tropomyosin alpha-3 chain	TPM3	9606	25	0.716873	2.84e-09	1.09561	0.654313	0.785415	1.10384	0.0246826	1.08937	1.01329	1.20249	0.787705	5.79e-06	1.09728	0.717869	0.864335
270	15.8	15.9	50.4545	26.3636	26.3636	IPI:IPI00011126.6	Gene_Symbol=PSMC1 26S protease regulatory subunit 4	PSMC1	9606	9	0.915394	0.0347849	1.08503	0.843661	0.993226	0.995745	0.897709	1.06975	0.930821	1.0652	0.878783	0.0309163	1.12347	0.782206	0.987285
271	15.61	17.62	56.7531	18.281	16.3711	IPI:IPI00878310.1	Gene_Symbol=MCM5 82 kDa protein	MCM5	9606	8	1.46823	3.89e-06	1.13156	1.29753	1.66138	1.13891	0.0398398	1.13126	1.00676	1.28841	1.23694	0.00256834	1.13551	1.08932	1.40455
272	15.61	15.62	55.5118	22.4409	20.6693	IPI:IPI00329331.6	Gene_Symbol=UGP2 Isoform 1 of UTP--glucose-1-phosphate uridylyltransferase	UGP2	9606	11	0.914137	0.0261047	1.08178	0.845028	0.988898	0.80699	2.32e-07	1.07378	0.751544	0.866526	0.532245	1.46e-05	1.29931	0.409637	0.691549
273	15.48	15.49	62.0563	14.3207	13.0967	IPI:IPI00646954.1	Gene_Symbol=ENAH 89 kDa protein	ENAH	9606	11	0.530933	4.11e-05	1.29073	0.411344	0.685289	0.672098	0.000240701	1.20585	0.557363	0.810452	0.642793	0.000965921	1.27095	0.505757	0.816958
274	15.46	15.46	79.5031	61.4907	61.4907	IPI:IPI00220487.4	Gene_Symbol=ATP5H Isoform 1 of ATP synthase subunit d, mitochondrial	ATP5H	9606	8	0.865918	0.0941541	1.1861	0.730052	1.02707	0.894114	0.100639	1.14505	0.780848	1.02381	0.714198	0.000851927	1.19835	0.595986	0.855856
275	15.4	15.44	45.4545	15.5211	15.0776	IPI:IPI00217223.1	Gene_Symbol=PAICS Multifunctional protein ADE2	PAICS	9606	7	1.42932	1.03e-07	1.10639	1.29188	1.58139	1.16644	0.000252114	1.07759	1.08245	1.25694	1.25573	0.00140836	1.14	1.10151	1.43154
276	15.38	15.4	52.5568	32.9545	30.1136	IPI:IPI00916111.2	Gene_Symbol=MDH1 Malate dehydrogenase	MDH1	9606	9	0.701068	6.39e-10	1.09583	0.63976	0.768252	0.787804	1.98e-08	1.07313	0.73412	0.845413	0.551552	3.34e-16	1.10086	0.50102	0.60718
277	15.34	20.77	47.2289	23.1325	20.7229	IPI:IPI00003881.5	Gene_Symbol=HNRNPF Heterogeneous nuclear ribonucleoprotein F	HNRNPF	9606	21	0.797905	0.000278825	1.11858	0.713321	0.892518	0.863616	0.0230626	1.13311	0.762168	0.978568	0.648523	4.96e-08	1.12913	0.574354	0.732269
278	15.25	15.27	57.0225	27.5281	27.5281	IPI:IPI00334190.4	Gene_Symbol=STOML2 Stomatin-like protein 2	STOML2	9606	7	0.960435	0.314108	1.08514	0.885076	1.04221	0.823102	0.000199075	1.09194	0.753796	0.898779	1.43531	3.62e-06	1.1226	1.27856	1.61128
279	15.25	15.27	59.3156	34.6008	30.7985	IPI:IPI00217030.10	Gene_Symbol=RPS4X 40S ribosomal protein S4, X isoform	RPS4X	9606	12	1.1008	0.0829171	1.11542	0.986897	1.22786	0.983933	0.78041	1.12426	0.875179	1.1062	1.14968	0.181309	1.23082	0.934073	1.41504
280	15.25	15.26	43.5928	12.3353	12.3353	IPI:IPI00375145.1	Gene_Symbol=USP5 Isoform Short of Ubiquitin carboxyl-terminal hydrolase 5	USP5	9606	9	1.07017	0.22505	1.11946	0.955967	1.19802	0.932443	0.344826	1.16247	0.802126	1.08393	1.82949	0.005424	1.49975	1.21986	2.74378
281	15.2	15.24	58.8877	11.3413	10.687	IPI:IPI00646058.2	Gene_Symbol=SAFB Scaffold attachment factor B	SAFB	9606	9	0.846132	0.181225	1.29386	0.653962	1.09477	0.866113	0.215168	1.27193	0.680946	1.10163	0.839385	0.0265605	1.16251	0.722043	0.975797
282	15.2	15.21	48.139	20.5955	20.5955	IPI:IPI00642549.2	Gene_Symbol=RAD23B cDNA FLJ56531, highly similar to UV excision repair protein RAD23 homolog B	RAD23B	9606	12	0.634884	0.000287217	1.22898	0.516596	0.780257	0.862571	0.0823696	1.18439	0.728281	1.02162	0.688775	0.00249299	1.24503	0.553219	0.857547
283	15.15	15.17	68.9815	34.2593	30.5556	IPI:IPI00646304.4	Gene_Symbol=PPIB Peptidyl-prolyl cis-trans isomerase B	PPIB	9606	9	0.974837	0.391975	1.06082	0.918951	1.03412	1.089	0.0911877	1.10439	0.986059	1.20268	0.985429	0.702974	1.07951	0.912848	1.06378
284	15.13	15.18	51.9774	43.5028	43.5028	IPI:IPI00604523.1	Gene_Symbol=MYL12A Myosin regulatory light chain MRCL3 variant	MYL12A	9606	17	0.750655	2.74e-07	1.09811	0.683586	0.824305	1.24615	0.000234853	1.11615	1.11647	1.39089	0.407733	1.86e-10	1.23694	0.329631	0.504339
285	15.13	15.14	40.6353	13.253	9.20044	IPI:IPI00016910.1	Gene_Symbol=EIF3CL;EIF3C Eukaryotic translation initiation factor 3 subunit C	EIF3CL	9606	8	1.12485	0.262718	1.23898	0.907879	1.39366	1.25583	0.018913	1.20317	1.04377	1.51097	0.959092	0.710725	1.26323	0.759237	1.21155
286	15.12	19.78	51.6524	17.0135	17.0135	IPI:IPI00513743.1	Gene_Symbol=HSPH1 Isoform 3 of Heat shock protein 105 kDa	HSPH1	9606	13	0.972668	0.571035	1.10407	0.880985	1.07389	0.964879	0.511635	1.11644	0.864247	1.07723	1.12438	0.10581	1.15449	0.973921	1.29808
287	15.06	15.07	71.5517	31.0345	31.0345	IPI:IPI00658097.1	Gene_Symbol=HMGN1;LOC643790 Putative uncharacterized protein HMGN1	HMGN1	9606	12	0.518439	2e-09	1.15699	0.448094	0.599828	0.572032	3.65e-09	1.13658	0.50329	0.650162	0.719671	4.55e-07	1.10445	0.651612	0.794839
288	14.98	15.01	57.971	20.2899	15.1369	IPI:IPI00016249.4	Gene_Symbol=FXR1 Isoform 1 of Fragile X mental retardation syndrome-related protein 1	FXR1	9606	7	0.92141	0.420925	1.23047	0.74883	1.13376	0.948102	0.42383	1.14586	0.827417	1.08639	0.906519	0.239034	1.18376	0.765798	1.0731
289	14.98	14.98	55.4318	28.6908	25.6267	IPI:IPI00003925.6	Gene_Symbol=PDHB Isoform 1 of Pyruvate dehydrogenase E1 component subunit beta, mitochondrial	PDHB	9606	10	0.9818	0.737841	1.1187	0.877624	1.09834	0.859666	0.0711944	1.17989	0.728597	1.01431	0.961077	0.601356	1.16772	0.823039	1.12227
290	14.92	26.85	59.2018	23.7251	23.7251	IPI:IPI00418262.5	Gene_Symbol=ALDOC Fructose-bisphosphate aldolase	ALDOC	9606	28	0.757934	0.000543363	1.14273	0.663263	0.866118	0.685755	0.00161292	1.2308	0.557161	0.84403	0.851613	0.0348869	1.15893	0.734828	0.986958
291	14.81	14.83	47.3267	25.7426	21.9802	IPI:IPI00550689.3	Gene_Symbol=C22orf28 UPF0027 protein C22orf28	C22orf28	9606	10	0.896845	0.0278427	1.10073	0.814775	0.987181	0.94229	0.172087	1.09118	0.863552	1.02821	0.855657	0.00182596	1.09589	0.780787	0.937706
292	14.76	14.86	39.4157	5.16854	3.59551	IPI:IPI00301263.2	Gene_Symbol=CAD CAD protein	CAD	9606	6	1.18427	0.0124432	1.13733	1.04127	1.34692	1.02395	0.630703	1.10617	0.925671	1.13266	1.21406	0.00815558	1.14808	1.05747	1.39384
293	14.7	14.72	67.8097	8.84956	8.73894	IPI:IPI00647720.1	Gene_Symbol=SRRM1 Isoform 1 of Serine/arginine repetitive matrix protein 1	SRRM1	9606	7	0.851468	0.00441653	1.11436	0.764089	0.948839	0.871201	0.0154358	1.11669	0.780165	0.97286	0.89619	0.179113	1.17553	0.762373	1.0535
294	14.68	14.71	85.422	27.11	15.8568	IPI:IPI00304692.1	Gene_Symbol=RBMX Heterogeneous nuclear ribonucleoprotein G	RBMX	9606	9	0.681472	1.23e-06	1.14794	0.593647	0.782291	0.814895	0.00165404	1.13105	0.720477	0.921687	0.716112	1.98e-06	1.13076	0.633303	0.809748
295	14.66	15.07	53.4884	35.3488	35.3488	IPI:IPI00419258.4	Gene_Symbol=HMGB1 High mobility group protein B1	HMGB1	9606	12	0.492886	1.67e-21	1.09295	0.45097	0.538698	0.701352	4.97e-14	1.07029	0.655293	0.750649	0.449201	8.51e-16	1.14978	0.390685	0.516482
296	14.66	14.68	48.6405	31.7221	31.7221	IPI:IPI00015842.1	Gene_Symbol=RCN1 Reticulocalbin-1	RCN1	9606	9	0.569427	2.54e-09	1.15091	0.494763	0.655358	0.70085	1.36e-07	1.11371	0.629295	0.780541	0.741311	4.8e-06	1.11751	0.663362	0.828419
297	14.65	14.65	67.7885	41.8269	38.4615	IPI:IPI00216587.9	Gene_Symbol=RPS8 40S ribosomal protein S8	RPS8	9606	11	1.17315	0.00115321	1.09604	1.07035	1.28582	1.12788	0.00450581	1.08379	1.04068	1.22238	0.985678	0.884231	1.22098	0.807287	1.20349
298	14.64	14.64	60.9848	34.0909	31.0606	IPI:IPI00419880.6	Gene_Symbol=RPS3A 40S ribosomal protein S3a	RPS3A	9606	11	0.909021	0.044838	1.09758	0.828203	0.997725	0.986627	0.744016	1.08597	0.908525	1.07144	0.919148	0.259265	1.16014	0.792271	1.06634
299	14.63	14.71	31.25	2.94894	1.89261	IPI:IPI00020557.1	Gene_Symbol=LRP1 Prolow-density lipoprotein receptor-related protein 1	LRP1	9606	6	1.21444	0.00557831	1.14341	1.06212	1.3886	1.16087	0.00135135	1.09143	1.06362	1.26701	1.00243	0.960117	1.1025	0.909237	1.10518
300	14.63	14.63	32.7059	23.2941	21.4118	IPI:IPI00328319.8	Gene_Symbol=RBBP4 Histone-binding protein RBBP4	RBBP4	9606	10	0.763524	0.0143929	1.22366	0.62397	0.934291	0.943745	0.494096	1.20173	0.78532	1.13413	0.722791	5.64e-05	1.10888	0.65182	0.80149
301	14.56	15.77	62.7986	32.7645	32.7645	IPI:IPI00455531.2	Gene_Symbol=LOC729317;VDAC2 similar to voltage-dependent anion channel 2	VDAC2	9606	10	2.18735	3.76e-07	1.22986	1.77854	2.69013	1.40317	6.93e-05	1.14672	1.22364	1.60904	1.71868	1.18e-05	1.20613	1.42496	2.07295
302	14.53	14.55	53.1409	17.3175	17.3175	IPI:IPI00554737.3	Gene_Symbol=PPP2R1A Serine/threonine-protein phosphatase 2A 65 kDa regulatory subunit A alpha isoform	PPP2R1A	9606	7	1.36603	0.0235711	1.30135	1.0497	1.77769	1.07873	0.350163	1.18316	0.911739	1.27632	1.38505	0.00286253	1.21379	1.1411	1.68115
303	14.48	14.5	44.9911	10.2862	9.21288	IPI:IPI00399170.1	Gene_Symbol=UPF1 Isoform 2 of Regulator of nonsense transcripts 1	UPF1	9606	7	1.07428	0.233105	1.12925	0.951324	1.21313	1.08886	0.109543	1.11197	0.979221	1.21078	1.06789	0.332925	1.1484	0.929893	1.22637
304	14.45	14.49	37.9913	10.3057	7.33624	IPI:IPI00394838.3	Gene_Symbol=ACLY cDNA FLJ56442, highly similar to ATP-citrate synthase	ACLY	9606	7	1.29726	0.000360678	1.1382	1.13975	1.47654	1.13145	0.0244601	1.11201	1.01748	1.25818	1.17505	0.180274	1.27283	0.923177	1.49564
305	14.39	14.4	43.0493	9.11809	9.11809	IPI:IPI00013174.2	Gene_Symbol=RBM14 Isoform 1 of RNA-binding protein 14	RBM14	9606	9	0.715406	0.000326268	1.14984	0.62218	0.822601	0.841592	0.0167959	1.14349	0.735982	0.962356	0.738357	0.000292015	1.13273	0.651836	0.836362
306	14.39	14.4	79.5745	40.4255	40.4255	IPI:IPI00796541.1	Gene_Symbol=ARHGDIA 26 kDa protein	ARHGDIA	9606	11	1.135	0.232163	1.2364	0.917987	1.40332	1.54874	0.00174638	1.29619	1.19484	2.00747	1.01895	0.875524	1.27578	0.798683	1.29996
307	14.38	14.39	46.1078	24.1517	20.7585	IPI:IPI00029764.1	Gene_Symbol=SF3A3 Splicing factor 3A subunit 3	SF3A3	9606	7	1.02795	0.506634	1.08857	0.944311	1.119	1.05012	0.370643	1.11783	0.939429	1.17386	1.22988	0.000434291	1.10877	1.10923	1.36365
308	14.36	14.37	44.0898	12.1749	12.1749	IPI:IPI00955965.1	Gene_Symbol=USP10 Isoform 2 of Ubiquitin carboxyl-terminal hydrolase 10	USP10	9606	7	1.00439	0.941076	1.13221	0.887104	1.13718	1.01253	0.851354	1.14933	0.880971	1.16374	0.923951	0.345263	1.18882	0.777198	1.09841
309	14.35	14.36	48	19.8	19.8	IPI:IPI00747810.2	Gene_Symbol=FSCN1 FSCN1 protein (Fragment)	FSCN1	9606	10	0.83376	0.0266455	1.17242	0.711144	0.977516	0.979447	0.795331	1.17694	0.832195	1.15275	1.14727	0.106623	1.18411	0.968889	1.35849
310	14.3	14.3	54.1899	23.743	23.743	IPI:IPI00003527.5	Gene_Symbol=SLC9A3R1 Na(+)/H(+) exchange regulatory cofactor NHE-RF1	SLC9A3R1	9606	7	0.615334	0.00340285	1.34703	0.456809	0.828872	0.624289	9.16e-06	1.16123	0.537611	0.724941	0.490381	0.000242566	1.36768	0.358548	0.670686
311	14.19	14.2	57.6577	21.021	21.021	IPI:IPI00021728.3	Gene_Symbol=EIF2S2 Eukaryotic translation initiation factor 2 subunit 2	EIF2S2	9606	9	1.0195	0.813091	1.18266	0.862039	1.20572	1.10637	0.2009	1.17284	0.943323	1.2976	0.932079	0.258599	1.13505	0.821179	1.05796
312	14.12	14.13	67.9105	39.5522	34.7015	IPI:IPI00017596.3	Gene_Symbol=MAPRE1 Microtubule-associated protein RP/EB family member 1	MAPRE1	9606	10	0.703088	4.61e-07	1.09913	0.639676	0.772786	0.812995	0.000478155	1.10676	0.734575	0.899788	0.685099	2.91e-07	1.10309	0.621076	0.755723
313	14.12	14.12	48.5822	20.6049	20.6049	IPI:IPI00789457.1	Gene_Symbol=KPNA2 Karyopherin alpha 2	KPNA2	9606	12	0.96452	0.640642	1.16791	0.825852	1.12647	0.844083	7.06e-05	1.08017	0.781433	0.911756	0.721241	0.000355075	1.18434	0.608982	0.854193
314	14.11	14.13	40.866	15.6969	11.2314	IPI:IPI00783097.3	Gene_Symbol=GARS Glycyl-tRNA synthetase	GARS	9606	6	1.39279	0.000129492	1.15882	1.2019	1.61398	1.23023	0.0144924	1.17523	1.0468	1.44581	1.50438	7.56e-05	1.1892	1.26503	1.78901
315	14.03	14.03	63.6816	43.7811	43.7811	IPI:IPI00414127.3	Gene_Symbol=RANBP1 Ran-specific GTPase-activating protein	RANBP1	9606	11	0.49963	2.01e-24	1.08422	0.46082	0.541707	0.679497	5.49e-16	1.07168	0.63405	0.728202	0.744186	9.12e-12	1.07181	0.694327	0.797624
316	14.02	14.03	51.9403	25.9701	25.9701	IPI:IPI00790214.1	Gene_Symbol=RCN2 39 kDa protein	RCN2	9606	8	0.746628	0.00196555	1.17951	0.632998	0.880654	0.761567	0.00169507	1.1629	0.654884	0.885629	0.873534	0.113026	1.18713	0.735837	1.037
317	14.02	14.02	66.805	50.6224	41.4938	IPI:IPI00010896.3	Gene_Symbol=CLIC1 Chloride intracellular channel protein 1	CLIC1	9606	10	1.33204	0.0322508	1.29735	1.02674	1.72813	1.42844	0.062114	1.45704	0.980369	2.0813	1.53877	0.00526812	1.33554	1.15218	2.05509
318	13.98	14.12	38.374	7.80488	7.80488	IPI:IPI00100160.3	Gene_Symbol=CAND1 Isoform 1 of Cullin-associated NEDD8-dissociated protein 1	CAND1	9606	7	1.4454	0.00555633	1.27968	1.1295	1.84965	1.09932	0.226804	1.17194	0.93803	1.28833	1.55512	0.00563305	1.3447	1.15648	2.09116
319	13.88	13.9	67.2414	20.197	16.5025	IPI:IPI00023919.4	Gene_Symbol=PSMC5 26S protease regulatory subunit 8	PSMC5	9606	8	1.00085	0.985668	1.10201	0.9082	1.10295	1.1003	0.117966	1.12995	0.973767	1.24328	0.901837	0.0532706	1.11063	0.812007	1.00161
320	13.87	13.9	44.5813	22.6601	22.6601	IPI:IPI00220503.9	Gene_Symbol=DCTN2 dynactin 2	DCTN2	9606	7	0.687703	0.0025976	1.25118	0.549643	0.860442	0.822663	0.0506373	1.21632	0.676355	1.00062	0.796528	0.0823552	1.29721	0.614033	1.03326
321	13.83	14.8	74.5698	21.9885	19.6941	IPI:IPI00103525.1	Gene_Symbol=PSPC1 Isoform 1 of Paraspeckle component 1	PSPC1	9606	7	0.667967	0.00328369	1.26829	0.526669	0.847173	0.70248	0.00269415	1.22673	0.572642	0.861757	0.629022	0.00584506	1.34904	0.466274	0.848577
322	13.78	15.83	47.7333	27.2	22.4	IPI:IPI00941463.1	Gene_Symbol=NAP1L4 Nucleosome assembly protein 1-like 4	NAP1L4	9606	8	0.660068	5.19e-07	1.13926	0.579384	0.751987	0.814114	0.000288808	1.10674	0.735594	0.901015	0.729474	1.62e-05	1.13076	0.645116	0.824862
323	13.77	13.79	39.247	5.23293	5.23293	IPI:IPI00218753.1	Gene_Symbol=TOP2A Isoform 3 of DNA topoisomerase 2-alpha	TOP2A	9606	8	1.35998	0.00515508	1.22304	1.11196	1.6633	1.09364	0.158894	1.13703	0.961842	1.2435	1.32455	0.0518312	1.32783	0.997528	1.75878
324	13.74	13.75	58.1646	13.6302	12.2807	IPI:IPI00604664.5	Gene_Symbol=NDUFS1 NADH-ubiquinone oxidoreductase 75 kDa subunit	NDUFS1	9606	7	1.14274	0.079796	1.16271	0.982826	1.32868	1.01344	0.804335	1.11734	0.907017	1.13235	1.04229	0.594433	1.17316	0.888448	1.22278
325	13.73	13.77	62.2549	35.7843	35.7843	IPI:IPI00216935.1	Gene_Symbol=RBPMS Isoform B of RNA-binding protein with multiple splicing	RBPMS	9606	7	0.668753	0.00491496	1.2788	0.522953	0.855202	0.709209	0.00132202	1.18482	0.598582	0.840283	0.637153	0.014857	1.4041	0.45378	0.894627
326	13.72	26.89	68.1458	27.7338	26.7829	IPI:IPI00555747.1	Gene_Symbol=PABPC4 Isoform 2 of Polyadenylate-binding protein 4	PABPC4	9606	16	0.926629	0.276247	1.15258	0.803957	1.06802	0.977536	0.595164	1.09174	0.895397	1.06721	1.07141	0.375289	1.17194	0.914218	1.25562
327	13.72	13.74	50.1035	20.2899	20.2899	IPI:IPI00030320.4	Gene_Symbol=DDX6 Probable ATP-dependent RNA helicase DDX6	DDX6	9606	8	1.129	0.0576678	1.13413	0.995476	1.28043	1.11689	0.0214092	1.09563	1.0194	1.2237	0.915836	0.306917	1.1955	0.766069	1.09488
328	13.68	13.69	50.5376	17.2043	15.5914	IPI:IPI00016801.1	Gene_Symbol=GLUD1 Glutamate dehydrogenase 1, mitochondrial	GLUD1	9606	8	1.19067	0.0957257	1.23216	0.966327	1.46709	1.2841	0.00439823	1.17441	1.0934	1.50805	1.04899	0.618141	1.21987	0.859918	1.27963
329	13.63	13.64	66.9118	49.2647	49.2647	IPI:IPI00293434.2	Gene_Symbol=SRP14 Signal recognition particle 14 kDa protein	SRP14	9606	11	0.689138	0.000408403	1.20511	0.571846	0.830489	0.729328	0.00150501	1.19523	0.610199	0.871715	0.362471	9.4e-08	1.28326	0.282462	0.465144
330	13.58	15.12	81.448	34.8416	34.8416	IPI:IPI00012340.1	Gene_Symbol=SFRS9 Splicing factor, arginine/serine-rich 9	SFRS9	9606	8	0.672294	4.19e-05	1.15266	0.583253	0.774927	0.809976	0.0142724	1.17472	0.689507	0.951492	0.8624	0.0195562	1.12763	0.764792	0.972465
331	13.46	13.47	55.8442	31.1688	26.8398	IPI:IPI00014808.1	Gene_Symbol=PAFAH1B3 Platelet-activating factor acetylhydrolase IB subunit gamma	PAFAH1B3	9606	8	1.02394	0.764206	1.17943	0.868162	1.20767	1.17834	0.417837	1.52158	0.774419	1.79293	1.03059	0.739688	1.21296	0.849647	1.25006
332	13.44	13.53	45.0301	7.30422	5.72289	IPI:IPI00005024.3	Gene_Symbol=MYBBP1A Isoform 1 of Myb-binding protein 1A	MYBBP1A	9606	6	1.60694	0.000565777	1.25381	1.28164	2.01481	1.1936	0.0262977	1.1648	1.02473	1.39031	1.3029	0.00202354	1.16022	1.12298	1.51165
333	13.41	14.4	58.8089	25.062	25.062	IPI:IPI00926977.1	Gene_Symbol=PSMC6 proteasome 26S ATPase subunit 6	PSMC6	9606	8	0.95028	0.318155	1.11	0.856108	1.05481	1.07228	0.201023	1.11681	0.96013	1.19753	0.882685	0.0404739	1.12609	0.783851	0.993982
334	13.4	13.41	43.7002	15.949	15.949	IPI:IPI00020984.2	Gene_Symbol=CANX cDNA FLJ55574, highly similar to Calnexin	CANX	9606	11	1.48785	4.76e-07	1.14588	1.29844	1.7049	1.24599	1.99e-05	1.09653	1.1363	1.36626	1.10352	0.239147	1.18125	0.934193	1.30353
335	13.29	13.32	51.1592	16.6924	14.5286	IPI:IPI00642971.3	Gene_Symbol=EEF1D Isoform 2 of Elongation factor 1-delta	EEF1D	9606	14	1.12386	0.138698	1.18222	0.950636	1.32865	1.3829	0.0620077	1.41414	0.977909	1.95561	0.992877	0.973253	1.64948	0.601932	1.63773
336	13.26	20.45	50.6925	27.4238	22.1607	IPI:IPI00947127.1	Gene_Symbol=LDHA lactate dehydrogenase A isoform 3	LDHA	9606	10	1.43102	0.000115218	1.16785	1.22535	1.67122	0.868127	0.0269582	1.13141	0.767294	0.982211	0.541733	3.92e-05	1.27277	0.425632	0.689503
337	13.2	17.07	84.3434	55.0505	55.0505	IPI:IPI00027350.3	Gene_Symbol=PRDX2 Peroxiredoxin-2	PRDX2	9606	12	0.845967	0.00329313	1.11212	0.760677	0.940821	0.925852	0.18201	1.12256	0.824772	1.03932	1.15491	0.0383203	1.1453	1.00839	1.32272
338	13.16	13.16	53.7713	21.4112	18.7348	IPI:IPI00017669.5	Gene_Symbol=SMARCE1 Isoform 1 of SWI/SNF-related matrix-associated actin-dependent regulator of chromatin subfamily E member 1	SMARCE1	9606	6	0.610414	0.000913012	1.2791	0.47722	0.780783	0.73528	0.0244695	1.29764	0.566628	0.954131	0.576324	0.00439947	1.40468	0.410287	0.809554
339	13.08	13.11	39.604	9.70297	8.11881	IPI:IPI00025273.1	Gene_Symbol=GART Isoform Long of Trifunctional purine biosynthetic protein adenosine-3	GART	9606	8	1.3429	0.000597628	1.16501	1.1527	1.56449	1.02397	0.685999	1.1274	0.908256	1.15443	1.20746	0.00518733	1.13428	1.06451	1.36959
340	13.04	13.06	51.1579	20	16.8421	IPI:IPI00008274.7	Gene_Symbol=CAP1 Isoform 1 of Adenylyl cyclase-associated protein 1	CAP1	9606	8	0.913645	0.335573	1.28552	0.710719	1.17451	0.877967	0.272248	1.36164	0.644788	1.19547	1.39959	0.016765	1.24699	1.12237	1.74527
341	13.03	13.05	38.3212	19.5255	17.5182	IPI:IPI00791086.2	Gene_Symbol=EIF3D Putative uncharacterized protein EIF3D	EIF3D	9606	6	1.44975	0.00138075	1.22409	1.18435	1.77463	1.39275	0.000237928	1.15875	1.20194	1.61385	1.24656	0.0581388	1.2573	0.991461	1.56731
342	13.03	13.04	40.021	9.45378	7.98319	IPI:IPI00903226.1	Gene_Symbol=HK1 cDNA FLJ46359 fis, clone TESTI4049786, highly similar to Hexokinase-1	HK1	9606	6	1.21896	0.211029	1.38835	0.877988	1.69234	1.12304	0.422262	1.36202	0.824543	1.5296	1.1085	0.600474	1.52862	0.725164	1.69448
343	13.02	13.04	43.3602	7.14286	6.03622	IPI:IPI00337386.3	Gene_Symbol=PRPF40A Isoform 2 of Pre-mRNA-processing factor 40 homolog A	PRPF40A	9606	6	0.793464	0.00530979	1.16856	0.679011	0.927209	0.922731	0.20448	1.13603	0.812239	1.04825	0.887053	0.474251	1.40614	0.630843	1.24732
344	13.02	13.03	65.5462	24.3697	19.7479	IPI:IPI00796366.2	Gene_Symbol=MYL6 cDNA FLJ56329, highly similar to Myosin light polypeptide 6	MYL6	9606	11	0.767241	5.53e-08	1.08641	0.706214	0.833541	1.16181	7.5e-05	1.07188	1.0839	1.24532	0.493221	1.06e-12	1.15677	0.426378	0.570542
345	12.98	12.98	57.5621	23.2506	14.447	IPI:IPI00641829.5	Gene_Symbol=BAT1 Isoform 2 of Spliceosome RNA helicase BAT1	BAT1	9606	6	1.32418	0.0124786	1.20852	1.0957	1.60029	1.15107	0.0180943	1.11029	1.03673	1.27802	1.16143	0.234332	1.32922	0.873767	1.54378
346	12.96	13.04	43.5467	13.4313	10.808	IPI:IPI00295851.4	Gene_Symbol=COPB1 Coatomer subunit beta	COPB1	9606	7	1.26746	0.0338383	1.24194	1.02055	1.5741	1.06561	0.183093	1.10143	0.967478	1.17369	1.20926	0.0324662	1.18771	1.01815	1.43625
347	12.96	12.97	55.1282	21.2821	21.2821	IPI:IPI00005198.2	Gene_Symbol=ILF2 Interleukin enhancer-binding factor 2	ILF2	9606	7	1.64592	1.9e-07	1.15341	1.42701	1.89842	1.04124	0.312728	1.08426	0.96033	1.12897	1.39324	4.94e-06	1.12414	1.23938	1.56619
348	12.94	12.99	42.1592	7.171	7.171	IPI:IPI00394668.2	Gene_Symbol=ADAR Isoform 4 of Double-stranded RNA-specific adenosine deaminase	ADAR	9606	8	0.921456	0.213745	1.1412	0.807446	1.05156	0.839026	0.0115754	1.1419	0.734762	0.958086	0.929971	0.308203	1.15463	0.805428	1.07377
349	12.93	12.94	47.2393	38.0368	33.1288	IPI:IPI00301364.3	Gene_Symbol=SKP1 Isoform 1 of S-phase kinase-associated protein 1	SKP1	9606	6	0.662251	0.0192736	1.36578	0.484888	0.904491	0.798897	0.150369	1.39557	0.572454	1.11491	0.560446	0.00346722	1.33147	0.420921	0.746218
350	12.9	15.72	61.0609	11.0609	7.01375	IPI:IPI00010951.2	Gene_Symbol=EPPK1 epiplakin 1	EPPK1	9606	6	1.05238	0.402807	1.1296	0.931638	1.18876	1.04172	0.318168	1.08506	0.960059	1.13034	1.01599	0.877204	1.22838	0.827101	1.24802
351	12.89	12.89	60.1093	36.0656	30.0546	IPI:IPI00297579.4	Gene_Symbol=CBX3 Chromobox protein homolog 3	CBX3	9606	6	0.66348	5.7e-07	1.10751	0.599074	0.734809	0.861581	0.006713	1.1058	0.779145	0.952738	0.633573	1.03e-05	1.15755	0.547339	0.733393
352	12.87	12.9	50.5435	12.5	10.7337	IPI:IPI00019912.3	Gene_Symbol=HSD17B4 Peroxisomal multifunctional enzyme type 2	HSD17B4	9606	9	1.32006	5.91e-06	1.10685	1.19262	1.46111	1.17631	0.0128837	1.13327	1.03798	1.33309	1.13924	0.0687973	1.15157	0.989285	1.31191
353	12.84	12.86	41.3453	8.69955	7.89238	IPI:IPI00939304.1	Gene_Symbol=IPO5 Isoform 3 of Importin-5	IPO5	9606	6	1.46508	0.00322651	1.26893	1.15457	1.85909	1.11154	0.14034	1.15469	0.962631	1.28349	1.4906	0.00402843	1.29222	1.15352	1.92619
354	12.83	12.83	67.474	33.564	28.0277	IPI:IPI00015018.1	Gene_Symbol=PPA1 Inorganic pyrophosphatase	PPA1	9606	6	0.666487	5.66e-07	1.11973	0.595223	0.746283	0.751851	7.38e-08	1.07138	0.701763	0.805514	0.624733	1.42e-07	1.12632	0.554667	0.703651
355	12.81	12.91	46.3328	6.22155	5.56399	IPI:IPI00742743.1	Gene_Symbol=TP53BP1 Isoform 2 of Tumor suppressor p53-binding protein 1	TP53BP1	9606	6	0.685111	6.04e-05	1.17195	0.584592	0.802913	0.826348	0.00139748	1.11434	0.741556	0.920837	0.746157	0.00887074	1.23554	0.603909	0.92191
356	12.79	12.83	74.2188	42.1875	42.1875	IPI:IPI00514127.1	Gene_Symbol=HDGF hepatoma-derived growth factor isoform b	HDGF	9606	7	0.499926	4.23e-09	1.17686	0.424798	0.588342	0.607733	1.07e-06	1.17401	0.517655	0.713485	0.82858	0.005386	1.13554	0.729677	0.940889
357	12.68	12.71	27.7508	4.77346	4.08576	IPI:IPI00293845.5	Gene_Symbol=RIF1 Isoform 1 of Telomere-associated protein RIF1	RIF1	9606	7	0.99825	0.970284	1.10201	0.905845	1.10008	0.936273	0.178738	1.10374	0.848271	1.0334	0.85139	0.132633	1.23901	0.687155	1.05488
358	12.68	12.71	43.1217	11.5079	8.46561	IPI:IPI00908949.1	Gene_Symbol=TARS cDNA FLJ53464, highly similar to Threonyl-tRNA synthetase, cytoplasmic	TARS	9606	5	1.40684	0.000879978	1.20311	1.16934	1.69258	1.04241	0.48948	1.13016	0.922362	1.17809	0.96783	0.700351	1.18959	0.813579	1.15132
359	12.62	12.7	53.626	17.3664	17.3664	IPI:IPI00215801.1	Gene_Symbol=RBM39 Isoform 2 of RNA-binding protein 39	RBM39	9606	6	1.00555	0.901809	1.09684	0.916772	1.10293	0.959434	0.38376	1.10186	0.870738	1.05716	0.979565	0.813501	1.19742	0.818061	1.17295
360	12.6	12.6	69.3141	32.852	31.4079	IPI:IPI00295386.7	Gene_Symbol=CBR1 Carbonyl reductase [NADPH] 1	CBR1	9606	6	1.17773	0.0188076	1.14079	1.03238	1.34355	1.05958	0.188356	1.09421	0.968348	1.1594	1.19665	0.16156	1.29854	0.921531	1.55389
361	12.59	12.6	39.3382	8.23529	5.66176	IPI:IPI00384456.4	Gene_Symbol=MSH6 Isoform GTBP-N of DNA mismatch repair protein Msh6	MSH6	9606	5	1.24838	0.0433267	1.23917	1.00743	1.54696	1.13455	0.0409615	1.12802	1.0058	1.2798	1.29669	0.122333	1.4003	0.926012	1.81576
362	12.57	12.61	69.5364	33.7748	32.4503	IPI:IPI00026271.5	Gene_Symbol=RPS14 40S ribosomal protein S14	RPS14	9606	9	0.790834	1.41e-07	1.07824	0.733451	0.852707	0.928486	0.00597853	1.05311	0.881663	0.977795	0.639793	3e-08	1.14285	0.559823	0.731186
363	12.52	18.16	68.3333	22.8571	18.3333	IPI:IPI00011274.3	Gene_Symbol=HNRPDL Isoform 1 of Heterogeneous nuclear ribonucleoprotein D-like	HNRPDL	9606	8	0.7185	1.9e-06	1.11975	0.641663	0.804537	0.818513	7.87e-05	1.09287	0.748955	0.894531	0.704614	2.9e-06	1.13087	0.623071	0.796829
364	12.51	12.53	66.1215	18.4579	14.7196	IPI:IPI00219483.1	Gene_Symbol=SNRNP70 Isoform 2 of U1 small nuclear ribonucleoprotein 70 kDa	SNRNP70	9606	6	0.746559	0.00164799	1.18491	0.630058	0.884602	0.848286	0.034166	1.16311	0.729328	0.986646	0.814072	0.0737428	1.25509	0.648614	1.02174
365	12.47	12.57	46.2117	7.92366	4.45344	IPI:IPI00304589.4	Gene_Symbol=TNKS1BP1 Isoform 1 of 182 kDa tankyrase-1-binding protein	TNKS1BP1	9606	5	0.809906	0.0761833	1.26514	0.640172	1.02464	0.866998	0.0661949	1.16556	0.743846	1.01054	0.944774	0.577908	1.23369	0.76581	1.16556
366	12.47	12.49	46.7378	10.7948	10.7948	IPI:IPI00004273.6	Gene_Symbol=RBM25 Isoform 1 of RNA-binding protein 25	RBM25	9606	8	0.993335	0.879026	1.09388	0.908087	1.08659	1.05957	0.217144	1.09894	0.964178	1.1644	0.894557	0.0568443	1.12184	0.797402	1.00355
367	12.47	12.49	45.3947	30.4825	14.2544	IPI:IPI00026833.4	Gene_Symbol=ADSS Adenylosuccinate synthetase isozyme 2	ADSS	9606	5	1.27338	0.000452999	1.12223	1.13469	1.42902	1.02386	0.810345	1.22837	0.833508	1.25767	1.42659	0.000519321	1.18787	1.20096	1.69461
368	12.46	12.5	65.5617	19.7053	14.5488	IPI:IPI00018465.1	Gene_Symbol=CCT7 T-complex protein 1 subunit eta	CCT7	9606	6	1.24199	0.0104818	1.17662	1.05556	1.46135	1.14443	0.00933465	1.10414	1.03649	1.2636	1.17161	0.0151669	1.13351	1.03361	1.32803
369	12.45	15.34	74.8252	26.3986	16.2587	IPI:IPI00377261.1	Gene_Symbol=FUBP3 Isoform 1 of Far upstream element-binding protein 3	FUBP3	9606	6	0.941661	0.370032	1.14488	0.822495	1.07809	0.874695	0.103561	1.17711	0.743087	1.02961	0.878533	0.176674	1.21111	0.725393	1.064
370	12.44	12.44	50.9642	31.9559	29.7521	IPI:IPI00294536.2	Gene_Symbol=STRAP cDNA FLJ51909, highly similar to Serine-threonine kinase receptor-associatedprotein	STRAP	9606	8	0.746344	1.3e-08	1.07321	0.695431	0.800985	0.769169	6.56e-06	1.09601	0.701787	0.843021	1.20515	0.000300386	1.09505	1.10055	1.3197
371	12.43	12.44	75.5459	38.4279	38.4279	IPI:IPI00399265.2	Gene_Symbol=TPD52L2 tumor protein D52-like 2 isoform a	TPD52L2	9606	8	0.757015	0.00211106	1.18032	0.641364	0.893521	0.873764	0.0224177	1.12062	0.779717	0.979155	0.909248	0.171862	1.14995	0.790687	1.04559
372	12.4	12.52	57.0093	34.1121	30.8411	IPI:IPI00024915.2	Gene_Symbol=PRDX5 Isoform Mitochondrial of Peroxiredoxin-5, mitochondrial	PRDX5	9606	9	0.750866	0.000833124	1.16973	0.641915	0.87831	0.847395	0.127336	1.24088	0.6829	1.05151	0.916019	0.0402076	1.08708	0.842639	0.995788
373	12.4	12.42	49.4253	32.9502	32.9502	IPI:IPI00017726.1	Gene_Symbol=HSD17B10 Isoform 1 of 3-hydroxyacyl-CoA dehydrogenase type-2	HSD17B10	9606	7	1.04544	0.436975	1.12463	0.929593	1.17573	0.831484	0.00282545	1.11876	0.743217	0.930232	1.40227	0.00171436	1.21293	1.1561	1.70086
374	12.36	12.39	65.9193	40.3587	38.565	IPI:IPI00018352.1	Gene_Symbol=UCHL1 Ubiquitin carboxyl-terminal hydrolase isozyme L1	UCHL1	9606	12	0.83548	0.00344386	1.12357	0.743596	0.938717	1.02604	0.669292	1.12857	0.909146	1.15796	0.759692	1.27e-06	1.10125	0.689844	0.836612
375	12.35	12.35	35.1974	20.7237	20.7237	IPI:IPI00018878.5	Gene_Symbol=DPPA4 Developmental pluripotency-associated protein 4	DPPA4	9606	9	0.882261	0.0720388	1.14756	0.768818	1.01244	0.764152	0.000821477	1.15135	0.663699	0.879808	0.813271	0.0743582	1.25764	0.646665	1.0228
376	12.34	12.46	65.2174	28.7625	24.0803	IPI:IPI00027252.6	Gene_Symbol=PHB2 Prohibitin-2	PHB2	9606	6	1.65914	7.88e-08	1.14969	1.44311	1.9075	1.52901	3.66e-08	1.11857	1.36694	1.7103	1.55803	1.76e-07	1.13653	1.37087	1.77075
377	12.34	12.39	37.2945	7.32436	7.32436	IPI:IPI00929344.1	Gene_Symbol=PFAS phosphoribosylformylglycinamidine synthase	PFAS	9606	6	1.12446	0.0820958	1.14321	0.983603	1.28549	0.917763	0.0830549	1.10332	0.831819	1.01259	0.92242	0.327422	1.1841	0.779008	1.09223
378	12.24	12.26	62.0968	22.5806	22.5806	IPI:IPI00654777.2	Gene_Symbol=EIF3F cDNA FLJ36192 fis, clone TESTI2027450, highly similar to Eukaryotic translation initiation factor 3 subunit 5	EIF3F	9606	6	1.21228	0.0131966	1.15771	1.04714	1.40347	1.08707	0.165054	1.12937	0.962548	1.2277	1.23625	0.0344023	1.21463	1.01779	1.50159
379	12.23	12.25	50.6667	19.5556	19.5556	IPI:IPI00020632.4	Gene_Symbol=ASS1 Argininosuccinate synthase	ASS1	9606	6	1.73404	0.00624049	1.40154	1.23723	2.43033	2.27976	0.00808784	1.67957	1.35735	3.82902	1.10759	0.703699	1.91969	0.576964	2.12624
380	12.21	12.21	65.812	38.8889	38.8889	IPI:IPI00219622.3	Gene_Symbol=PSMA2 Proteasome subunit alpha type-2	PSMA2	9606	8	1.09828	0.041697	1.09397	1.00393	1.20149	1.1905	0.00922776	1.1335	1.05029	1.34944	1.01666	0.706543	1.09533	0.928177	1.11358
381	12.2	12.21	30.3266	9.95334	9.95334	IPI:IPI00291930.6	Gene_Symbol=CLINT1 cDNA FLJ61629, highly similar to Clathrin interactor 1	CLINT1	9606	6	0.746934	4.81e-05	1.11448	0.670211	0.832441	0.956857	0.0794404	1.05129	0.910177	1.00593	0.586379	0.000549465	1.29344	0.45335	0.758444
382	12.19	12.23	51.5152	16.1616	16.1616	IPI:IPI00000494.6	Gene_Symbol=RPL5 60S ribosomal protein L5	RPL5	9606	6	0.930801	0.46423	1.2296	0.756997	1.14451	1.14529	0.0214167	1.11829	1.02414	1.28076	0.718601	0.0106563	1.26922	0.566176	0.91206
383	12.18	12.35	54.8098	9.47054	5.89113	IPI:IPI00007334.1	Gene_Symbol=ACIN1 Isoform 1 of Apoptotic chromatin condensation inducer in the nucleus	ACIN1	9606	5	0.877433	0.0652684	1.14992	0.763035	1.00898	0.95979	0.548008	1.14914	0.835228	1.10293	0.79901	0.00152054	1.13821	0.701989	0.909441
384	12.16	12.16	49.0421	35.249	35.249	IPI:IPI00021700.3	Gene_Symbol=PCNA Proliferating cell nuclear antigen	PCNA	9606	6	1.05598	0.139931	1.07632	0.981099	1.13658	0.821441	4.02e-05	1.08545	0.756773	0.891635	1.14244	0.017211	1.11359	1.02591	1.27221
385	12.15	12.18	53.5433	15.9449	15.9449	IPI:IPI00031820.3	Gene_Symbol=FARSA Phenylalanyl-tRNA synthetase alpha chain	FARSA	9606	6	0.971335	0.686572	1.16565	0.833296	1.13224	1.01921	0.78418	1.15955	0.87897	1.18183	1.10268	0.258544	1.1967	0.921432	1.31958
386	12.14	12.23	61.5942	32.6087	28.2609	IPI:IPI00738042.1	Gene_Symbol=LOC652826 similar to proteasome 26S ATPase subunit 4	LOC652826	9606	6	0.870576	0.0101881	1.10729	0.786225	0.963977	0.906475	0.0099902	1.07463	0.843524	0.974125	0.940128	0.305584	1.1303	0.83175	1.06263
387	12.13	12.2	45.3175	10.6566	8.0732	IPI:IPI00953077.1	Gene_Symbol=CTNNA1 Putative uncharacterized protein CTNNA1	CTNNA1	9606	6	1.18339	0.058459	1.19126	0.993393	1.40973	1.11853	0.0903563	1.14042	0.980806	1.27559	0.806988	0.073915	1.26782	0.636514	1.02312
388	12.13	12.16	44.6611	6.22098	5.29248	IPI:IPI00744062.1	Gene_Symbol=TCERG1 Isoform 2 of Transcription elongation regulator 1	TCERG1	9606	5	0.761955	2.2e-05	1.11088	0.685903	0.846439	0.888973	0.00601616	1.08362	0.820377	0.963305	0.737492	9.75e-06	1.11706	0.660205	0.823826
389	12.13	12.13	50.2645	38.0952	38.0952	IPI:IPI00298547.3	Gene_Symbol=PARK7 Protein DJ-1	PARK7	9606	10	0.772743	2.27e-09	1.06845	0.72324	0.825633	0.854863	0.00011092	1.07605	0.794445	0.919875	0.769175	1.6e-05	1.11283	0.691189	0.855959
390	12.09	12.12	40.0376	13.9098	10.5263	IPI:IPI00872664.1	Gene_Symbol=USP14 Ubiquitin carboxyl-terminal hydrolase (Fragment)	USP14	9606	5	1.22174	0.0437036	1.21384	1.0065	1.483	1.22153	0.0432427	1.21305	1.00699	1.48178	1.24012	0.104201	1.30485	0.950397	1.61817
391	12.07	12.09	57.3913	22.6087	22.6087	IPI:IPI00940950.1	Gene_Symbol=RPL10 Ribosomal protein L10 (Fragment)	RPL10	9606	6	1.54829	7.07e-05	1.19853	1.29183	1.85567	1.12963	0.0343979	1.11775	1.01062	1.26264	1.35312	0.0214624	1.28483	1.05315	1.73852
392	12.06	12.09	63.7037	60	60	IPI:IPI00219219.3	Gene_Symbol=LGALS1 Galectin-1	LGALS1	9606	9	1.28332	6.86e-05	1.11797	1.1479	1.43471	2.33334	2.69e-10	1.21355	1.92275	2.83161	0.550899	6.63e-05	1.30222	0.423045	0.717394
393	12.05	12.07	59.2466	8.78995	7.53425	IPI:IPI00375144.5	Gene_Symbol=SRRT Isoform 1 of Serrate RNA effector molecule homolog	SRRT	9606	5	0.832188	0.0600719	1.21184	0.686716	1.00848	0.886934	0.0817217	1.1461	0.773873	1.01651	0.810289	0.00563179	1.15319	0.702651	0.934416
394	12.03	12.04	32.5354	9.03156	8.16104	IPI:IPI00026216.4	Gene_Symbol=NPEPPS Puromycin-sensitive aminopeptidase	NPEPPS	9606	7	1.42537	4.91e-05	1.1545	1.23463	1.64559	1.25234	0.00281953	1.14788	1.091	1.43754	1.12646	0.0954867	1.15253	0.977378	1.29828
395	12.03	12.04	50.4373	17.2012	17.2012	IPI:IPI00382990.1	Gene_Symbol=- DERP12	DERP12	9606	6	0.929637	0.250896	1.14013	0.815381	1.0599	0.903577	0.358179	1.25849	0.717985	1.13714	4.86163	0.000280714	2.00266	2.42759	9.73617
396	11.97	11.97	38.8889	21.5278	14.8148	IPI:IPI00012007.6	Gene_Symbol=AHCY Adenosylhomocysteinase	AHCY	9606	6	1.3048	1.75e-05	1.10987	1.17563	1.44816	1.05479	0.146356	1.076	0.980292	1.13496	1.10948	0.0676359	1.11853	0.991912	1.24098
397	11.95	11.98	60.5489	15.2659	11.6638	IPI:IPI00170935.1	Gene_Symbol=LRRC47 Leucine-rich repeat-containing protein 47	LRRC47	9606	5	0.90915	0.245272	1.18129	0.769628	1.07397	0.923286	0.0969748	1.10051	0.838964	1.01608	0.911672	0.213211	1.16285	0.783999	1.06014
398	11.94	11.97	52.7704	11.3456	8.04749	IPI:IPI00009960.6	Gene_Symbol=IMMT Isoform 1 of Mitochondrial inner membrane protein	IMMT	9606	5	0.916481	0.356472	1.21573	0.753855	1.11419	0.886422	0.194468	1.20823	0.733654	1.071	0.984514	0.923623	1.40653	0.699959	1.38475
399	11.91	11.91	53.1165	16.5312	16.5312	IPI:IPI00032826.1	Gene_Symbol=ST13 Hsc70-interacting protein	ST13	9606	11	0.578236	4.35e-06	1.2066	0.479227	0.6977	0.779887	0.0107659	1.20328	0.648132	0.938425	0.583459	1.79e-05	1.22763	0.475271	0.716273
400	11.86	11.94	30.0203	6.49087	5.81474	IPI:IPI00216695.1	Gene_Symbol=BAZ1B Isoform 2 of Tyrosine-protein kinase BAZ1B	BAZ1B	9606	5	1.15899	0.0325756	1.14351	1.01353	1.32532	1.12324	0.0247902	1.10504	1.01647	1.24123	1.08865	0.440373	1.2524	0.869249	1.36342
401	11.81	11.82	48	22.9474	17.2632	IPI:IPI00177728.3	Gene_Symbol=CNDP2 Isoform 1 of Cytosolic non-specific dipeptidase	CNDP2	9606	6	1.07845	0.129465	1.10455	0.976373	1.1912	1.01997	0.661144	1.0967	0.930035	1.11861	0.872553	0.0317563	1.13117	0.771371	0.987008
402	11.8	11.8	54.359	24.1026	24.1026	IPI:IPI00220739.3	Gene_Symbol=PGRMC1 Membrane-associated progesterone receptor component 1	PGRMC1	9606	9	1.14644	0.00859476	1.1041	1.03834	1.26578	1.32811	1.88e-06	1.10029	1.20705	1.4613	1.29186	0.000158492	1.12778	1.14548	1.45694
403	11.77	11.78	61.1111	22.0238	13.6905	IPI:IPI00002520.1	Gene_Symbol=SHMT2 Serine hydroxymethyltransferase, mitochondrial	SHMT2	9606	5	1.08171	0.221106	1.13936	0.9494	1.23246	1.0716	0.354406	1.16562	0.919337	1.24907	1.16624	0.128656	1.22566	0.951521	1.42941
404	11.76	11.8	61.7925	25.9434	25.9434	IPI:IPI00909773.1	Gene_Symbol=UBE2L3 Ubiquitin carrier protein	UBE2L3	9606	7	0.86232	0.0578868	1.16628	0.739378	1.0057	0.947347	0.394817	1.14288	0.828914	1.0827	0.791915	0.000333407	1.10804	0.7147	0.877471
405	11.71	11.73	45.8414	17.4081	13.1528	IPI:IPI00006663.1	Gene_Symbol=ALDH2 Aldehyde dehydrogenase, mitochondrial	ALDH2	9606	5	1.5512	0.00558951	1.32847	1.16766	2.06073	1.34982	0.00808086	1.22906	1.09826	1.65901	1.484	0.0339428	1.4317	1.03653	2.12464
406	11.71	11.72	55.9055	30.7087	30.7087	IPI:IPI00221222.7	Gene_Symbol=SUB1 Activated RNA polymerase II transcriptional coactivator p15	SUB1	9606	6	0.531823	5.51e-10	1.10731	0.480284	0.588893	0.606053	1.99e-08	1.10931	0.546332	0.672301	0.501832	6.97e-08	1.16928	0.42918	0.586783
407	11.7	11.7	73.913	35.5072	35.5072	IPI:IPI00216088.3	Gene_Symbol=CRABP2 Cellular retinoic acid-binding protein 2	CRABP2	9606	6	0.615116	5.93e-05	1.21922	0.504517	0.749959	0.674262	0.00390896	1.28562	0.524463	0.866847	1.83901	2.52e-07	1.17803	1.56108	2.16641
408	11.69	17.72	82.7957	48.3871	48.3871	IPI:IPI00031801.4	Gene_Symbol=CSDA Isoform 1 of DNA-binding protein A	CSDA	9606	16	0.685318	0.000229872	1.20033	0.570943	0.822606	0.929564	0.306669	1.15509	0.804755	1.07373	1.17477	0.135311	1.23967	0.947643	1.45633
409	11.67	11.68	81.6092	19.5402	19.5402	IPI:IPI00412643.1	Gene_Symbol=SFRS13A Isoform 2 of Splicing factor, arginine/serine-rich 13A	SFRS13A	9606	8	0.870211	0.00016843	1.06912	0.813949	0.930362	0.97432	0.423436	1.06742	0.912781	1.04001	0.961853	0.565423	1.14586	0.839418	1.10214
410	11.66	11.67	57.1956	17.1587	15.4982	IPI:IPI00100716.2	Gene_Symbol=PUF60 Isoform 2 of Poly(U)-binding-splicing factor PUF60	PUF60	9606	5	0.936594	0.424899	1.18418	0.79092	1.1091	0.905104	0.110908	1.13345	0.798542	1.02589	0.859856	0.0782677	1.18534	0.725406	1.01922
411	11.66	11.67	60.8142	22.3919	22.3919	IPI:IPI00156689.3	Gene_Symbol=VAT1 Synaptic vesicle membrane protein VAT-1 homolog	VAT1	9606	6	1.40902	0.0222231	1.33034	1.05914	1.87448	1.12355	0.13819	1.17268	0.958109	1.31756	1.10841	0.438154	1.32042	0.83944	1.46357
412	11.65	11.69	56.6372	17.2566	15.4867	IPI:IPI00001661.3	Gene_Symbol=RCC1 regulator of chromosome condensation 1 isoform a	RCC1	9606	9	1.06289	0.0837084	1.07217	0.991341	1.1396	1.16262	0.00334891	1.10086	1.0561	1.27989	1.07477	0.340565	1.16476	0.922741	1.25185
413	11.59	11.59	41.1538	21.5385	16.3462	IPI:IPI00008475.1	Gene_Symbol=HMGCS1 Hydroxymethylglutaryl-CoA synthase, cytoplasmic	HMGCS1	9606	6	0.972857	0.448215	1.07671	0.903548	1.04748	0.950983	0.155378	1.07351	0.885864	1.02089	0.842143	0.214613	1.32263	0.63672	1.11384
414	11.58	11.58	36.1314	14.2336	12.0438	IPI:IPI00306960.3	Gene_Symbol=NARS Asparaginyl-tRNA synthetase, cytoplasmic	NARS	9606	6	1.62956	0.00691897	1.37878	1.18188	2.24681	1.26124	0.0711747	1.29201	0.976182	1.62953	1.577	0.0196258	1.44161	1.09391	2.27343
415	11.58	11.58	43.3875	18.5615	16.9374	IPI:IPI00022648.2	Gene_Symbol=EIF5 Eukaryotic translation initiation factor 5	EIF5	9606	6	0.744135	0.000393121	1.14689	0.648828	0.853443	0.848785	0.0013689	1.09238	0.777003	0.927198	0.66974	2.24e-05	1.14829	0.583251	0.769054
416	11.58	11.58	68.8889	47.4074	47.4074	IPI:IPI00007797.3	Gene_Symbol=FABP5L9;FABP5L2;FABP5L7;FABP5 Fatty acid-binding protein, epidermal	FABP5L9	9606	7	0.633748	1.2e-08	1.10263	0.57476	0.698791	0.874483	0.0018628	1.07944	0.810129	0.943949	0.457644	0.000378248	1.44748	0.316165	0.662432
417	11.55	11.57	54.023	16.8582	16.8582	IPI:IPI00000861.1	Gene_Symbol=LASP1 Isoform 1 of LIM and SH3 domain protein 1	LASP1	9606	11	0.73524	0.00329994	1.20519	0.610059	0.886107	1.10331	0.298904	1.21685	0.906694	1.34257	0.62395	0.000310823	1.22262	0.510339	0.762854
418	11.55	11.56	31.5589	13.4981	11.597	IPI:IPI00873201.1	Gene_Symbol=PSAP Isoform Sap-mu-6 of Proactivator polypeptide	PSAP	9606	5	1.13447	0.0305827	1.12013	1.0128	1.27076	1.51007	6.06e-05	1.19608	1.26251	1.80617	0.767097	3.55e-07	1.08554	0.706653	0.832712
419	11.55	11.55	45.2769	28.3388	28.3388	IPI:IPI00396321.1	Gene_Symbol=LRRC59 Leucine-rich repeat-containing protein 59	LRRC59	9606	8	0.87688	0.0300263	1.12409	0.780077	0.985696	0.922961	0.216661	1.14126	0.808719	1.05334	0.978602	0.770554	1.16717	0.838443	1.14219
420	11.52	11.53	78.5047	41.1215	41.1215	IPI:IPI00179700.3	Gene_Symbol=HMGA1 Isoform HMG-I of High mobility group protein HMG-I/HMG-Y	HMGA1	9606	6	0.685452	0.000188737	1.19801	0.572157	0.821182	0.67745	9.69e-05	1.19194	0.568359	0.80748	0.67551	8.89e-05	1.19204	0.566683	0.805236
421	11.51	11.53	51.8182	12.2727	9.09091	IPI:IPI00004860.2	Gene_Symbol=RARS Isoform Complexed of Arginyl-tRNA synthetase, cytoplasmic	RARS	9606	5	1.59346	2.02e-07	1.12113	1.4213	1.78648	1.21179	0.000981433	1.1065	1.09515	1.34085	1.68796	2.63e-07	1.14002	1.48064	1.9243
422	11.41	16.15	54.6823	17.893	16.5552	IPI:IPI00743914.2	Gene_Symbol=IGF2BP2 Isoform 3 of Insulin-like growth factor 2 mRNA-binding protein 2	IGF2BP2	9606	9	0.698523	0.00147693	1.21774	0.573622	0.850619	0.817874	0.0143178	1.16731	0.700646	0.954715	0.649966	0.000144524	1.1995	0.541865	0.779632
423	11.31	12.11	66.7742	16.6129	12.5806	IPI:IPI00009771.6	Gene_Symbol=LMNB2 Lamin-B2	LMNB2	9606	7	0.867971	0.0340627	1.13883	0.762159	0.988474	0.829228	0.00561406	1.13521	0.73046	0.941351	0.934888	0.510717	1.23183	0.75894	1.15163
424	11.31	11.37	49.496	8.26613	6.85484	IPI:IPI00910701.1	Gene_Symbol=AARS cDNA FLJ61339, highly similar to Alanyl-tRNA synthetase	AARS	9606	7	1.18742	0.00371094	1.11773	1.06234	1.32722	1.04077	0.420649	1.10521	0.941692	1.15027	1.18518	0.101895	1.22835	0.964855	1.45581
425	11.3	11.39	35.9737	4.55142	2.97593	IPI:IPI00643722.1	Gene_Symbol=ARID1A Isoform 1 of AT-rich interactive domain-containing protein 1A	ARID1A	9606	5	0.837739	0.0715827	1.21526	0.689352	1.01807	0.940439	0.423327	1.17404	0.80103	1.10411	0.836004	0.15182	1.28932	0.648406	1.07788
426	11.27	11.28	86.0606	32.7273	32.7273	IPI:IPI00008438.1	Gene_Symbol=RPS10 40S ribosomal protein S10	RPS10	9606	5	0.897608	0.00261269	1.07108	0.838039	0.961411	0.903264	0.0031923	1.06835	0.845478	0.964999	1.05949	0.0738024	1.0656	0.994265	1.129
427	11.26	11.29	61.3032	11.5691	11.5691	IPI:IPI00402391.3	Gene_Symbol=HNRNPUL1 Isoform 3 of Heterogeneous nuclear ribonucleoprotein U-like protein 1	HNRNPUL1	9606	6	1.03526	0.509846	1.11249	0.930574	1.15172	0.904878	0.00852423	1.07488	0.841842	0.972635	1.06067	0.62919	1.28123	0.827852	1.35896
428	11.21	11.44	29.6104	1.89421	1.05432	IPI:IPI00167941.1	Gene_Symbol=MDN1 Midasin	MDN1	9606	4	1.06506	0.353123	1.14622	0.929195	1.2208	0.993893	0.900891	1.10485	0.899575	1.0981	1.11236	0.358942	1.26313	0.880632	1.40506
429	11.21	11.22	46.9388	35.7143	23.2143	IPI:IPI00029056.2	Gene_Symbol=SEPHS1 Selenide, water dikinase 1	SEPHS1	9606	5	0.828046	0.0187762	1.16491	0.710823	0.9646	0.735528	2.97e-05	1.11753	0.658173	0.821975	0.667948	0.027467	1.42211	0.469686	0.949899
430	11.2	30.04	66.8203	31.7972	26.2673	IPI:IPI00216171.3	Gene_Symbol=ENO2 Gamma-enolase	ENO2	9606	25	0.737064	0.0116425	1.24894	0.590149	0.920552	0.734966	0.0258733	1.30125	0.564815	0.956375	1.00689	0.913664	1.14604	0.878587	1.15394
431	11.19	15.26	52.0362	14.4796	14.4796	IPI:IPI00217466.3	Gene_Symbol=HIST1H1D Histone H1.3	HIST1H1D	9606	12	0.521381	1.51e-09	1.16139	0.448928	0.605528	0.550258	6.58e-10	1.13333	0.485522	0.623624	0.275075	6.11e-12	1.20785	0.227739	0.332249
432	11.18	11.18	55.3776	17.1625	13.73	IPI:IPI00937615.2	Gene_Symbol=EEF1G;TUT1 Elongation factor 1-gamma	EEF1G	9606	7	1.6791	8.45e-06	1.211	1.38654	2.03339	1.39206	0.000368767	1.1801	1.17961	1.64278	1.50563	2.72e-05	1.1789	1.27715	1.77499
433	11.16	11.17	49.3606	12.6598	11.2532	IPI:IPI00026314.1	Gene_Symbol=GSN Isoform 1 of Gelsolin	GSN	9606	6	1.08913	0.1924	1.14094	0.954585	1.24263	1.41508	0.00064731	1.19777	1.18142	1.69494	0.907765	0.323268	1.22016	0.743971	1.10762
434	11.13	11.17	37.2483	5.95638	4.78188	IPI:IPI00923461.1	Gene_Symbol=GLG1 golgi apparatus protein 1 isoform 2	GLG1	9606	5	1.28626	0.00138622	1.15127	1.11725	1.48083	1.20501	0.00105036	1.10635	1.08917	1.33317	1.0824	0.614313	1.3819	0.783269	1.49577
435	11.11	11.16	52.8391	13.7224	8.83281	IPI:IPI00385042.4	Gene_Symbol=GTPBP4 Nucleolar GTP-binding protein 1	GTPBP4	9606	5	1.34602	0.00326959	1.20011	1.12158	1.61537	1.13671	0.0681946	1.14906	0.989244	1.30615	1.19647	0.0470735	1.19327	1.00268	1.42771
436	11.11	11.16	55.5315	18.6551	18.6551	IPI:IPI00909143.1	Gene_Symbol=DLD Dihydrolipoyl dehydrogenase	DLD	9606	5	0.94761	0.375139	1.13203	0.83709	1.07272	1.01853	0.792104	1.15457	0.882167	1.17597	0.86784	0.266068	1.29551	0.669881	1.1243
437	11.1	11.12	37.1921	21.1823	18.7192	IPI:IPI00401264.5	Gene_Symbol=ERP44 Endoplasmic reticulum resident protein 44	ERP44	9606	6	0.789234	0.00129103	1.14113	0.691628	0.900615	0.868285	0.0200655	1.12368	0.772713	0.975678	1.04977	0.386845	1.12134	0.936174	1.17715
438	11.09	11.12	54.3353	28.6127	28.6127	IPI:IPI00033130.3	Gene_Symbol=SAE1 SUMO-activating enzyme subunit 1	SAE1	9606	6	0.920713	0.593716	1.38578	0.664403	1.2759	0.879434	0.256389	1.26642	0.694424	1.11374	0.954162	0.777688	1.42132	0.671319	1.35617
439	11.08	11.1	43.0213	12.6437	10.6732	IPI:IPI00745872.2	Gene_Symbol=ALB Isoform 1 of Serum albumin	ALB	9606	7	0.429155	2.48e-12	1.14417	0.375081	0.491025	0.64699	1.34e-10	1.0878	0.59477	0.703794	0.54837	1.79e-08	1.16202	0.471911	0.637217
440	11.07	11.1	37.6582	6.40823	5.6962	IPI:IPI00893918.1	Gene_Symbol=VARS Valyl-tRNA synthetase	VARS	9606	5	1.58997	0.0261648	1.48627	1.06978	2.36313	1.11236	0.171032	1.17452	0.947075	1.30648	1.01485	0.899499	1.28857	0.787581	1.3077
441	11.07	11.09	44.5714	26	20.2857	IPI:IPI00219451.1	Gene_Symbol=ACOT7 Isoform 5 of Cytosolic acyl coenzyme A thioester hydrolase	ACOT7	9606	6	1.31206	0.000940389	1.14986	1.14106	1.50869	1.06892	0.233308	1.12161	0.953027	1.19891	1.01241	0.915111	1.2761	0.793364	1.29194
442	11.06	11.1	48.5023	11.8664	8.52535	IPI:IPI00719053.1	Gene_Symbol=TRIM71 Tripartite motif-containing protein 71	TRIM71	9606	5	0.9192	0.5104	1.30851	0.702478	1.20278	0.884548	0.0489671	1.1298	0.782927	0.999358	0.804091	0.0345085	1.22054	0.658801	0.981422
443	11.06	11.07	44.6053	12.8947	8.55263	IPI:IPI00022462.2	Gene_Symbol=TFRC Transferrin receptor protein 1	TFRC	9606	5	1.21435	0.122557	1.2873	0.943337	1.56323	1.02724	0.65297	1.13241	0.907127	1.16326	1.34438	0.0803551	1.39943	0.960667	1.88137
444	11.06	11.06	46.8278	23.8671	23.8671	IPI:IPI00550746.4	Gene_Symbol=NUDC Nuclear migration protein nudC	NUDC	9606	7	0.765699	3.06e-06	1.09722	0.697851	0.840142	0.920051	0.123156	1.11358	0.826209	1.02455	0.975041	0.672239	1.12933	0.86338	1.10114
445	11.04	17.9	50.5682	16.6193	12.7841	IPI:IPI00030275.5	Gene_Symbol=TRAP1 Heat shock protein 75 kDa, mitochondrial	TRAP1	9606	16	1.96815	1.53e-06	1.19322	1.64945	2.34843	1.35587	0.00085455	1.16502	1.16382	1.57962	1.61514	2.66e-05	1.17803	1.37105	1.90269
446	11.03	11.06	45.5988	15.5844	11.8326	IPI:IPI00029079.5	Gene_Symbol=GMPS GMP synthase [glutamine-hydrolyzing]	GMPS	9606	5	0.948085	0.223836	1.09279	0.867581	1.03606	0.898491	0.0399262	1.10691	0.811711	0.99455	0.953641	0.442165	1.13493	0.840265	1.08231
447	11.02	11.04	55.3191	21.2766	15.8392	IPI:IPI00105598.3	Gene_Symbol=PSMD11 Proteasome 26S non-ATPase subunit 11 variant (Fragment)	PSMD11	9606	5	1.16842	0.136293	1.23297	0.947652	1.44063	1.22135	0.0516319	1.22326	0.998438	1.49403	1.01951	0.838723	1.21653	0.838045	1.24027
448	11.02	11.03	47.1233	26.3014	22.1918	IPI:IPI00828150.1	Gene_Symbol=SUGT1 Isoform 1 of Suppressor of G2 allele of SKP1 homolog	SUGT1	9606	6	0.833635	0.00868897	1.13276	0.735932	0.94431	0.793439	0.00271525	1.13928	0.696438	0.903949	0.805016	0.0247753	1.20095	0.670316	0.966783
449	11.02	11.02	62.1212	33.7121	23.8636	IPI:IPI00025796.3	Gene_Symbol=NDUFS3 NADH dehydrogenase [ubiquinone] iron-sulfur protein 3, mitochondrial	NDUFS3	9606	6	1.50239	3e-06	1.11954	1.34196	1.68199	1.1215	0.200207	1.20145	0.933451	1.34743	1.57927	4.07e-06	1.13925	1.38623	1.79918
450	11.01	11.03	67.0139	27.7778	27.7778	IPI:IPI00867533.1	Gene_Symbol=RPL6 60S ribosomal protein L6	RPL6	9606	6	1.25393	0.0331688	1.22809	1.02104	1.53994	1.05955	0.627048	1.28371	0.825382	1.36015	1.44136	0.00923866	1.29685	1.11143	1.86924
451	11	11.01	50.4785	16.0287	15.7895	IPI:IPI00028091.3	Gene_Symbol=ACTR3 Actin-related protein 3	ACTR3	9606	5	1.36381	0.00872121	1.24531	1.09516	1.69837	1.17988	0.0306133	1.15916	1.01788	1.36767	1.34571	0.0137205	1.25452	1.07269	1.68822
452	11	11.01	50.9804	31.3726	27.8431	IPI:IPI00419249.5	Gene_Symbol=PSMA3 Isoform 1 of Proteasome subunit alpha type-3	PSMA3	9606	6	1.29656	0.025663	1.25006	1.0372	1.62078	1.44713	0.000120256	1.15918	1.24841	1.67749	1.24556	0.250279	1.48311	0.839832	1.8473
453	10.97	10.98	50.1587	26.3492	22.8571	IPI:IPI00219678.3	Gene_Symbol=EIF2S1 Eukaryotic translation initiation factor 2 subunit 1	EIF2S1	9606	7	1.12048	0.00521403	1.07839	1.03903	1.20831	1.2322	0.003333	1.13917	1.08167	1.40369	0.970179	0.622059	1.13479	0.854939	1.10095
454	10.97	10.97	71.9101	44.9438	32.2097	IPI:IPI00795292.1	Gene_Symbol=NME1-NME2;NME1;NME2 Isoform 3 of Nucleoside diphosphate kinase B	NME1	9606	8	0.835394	8.94e-05	1.08459	0.770236	0.906064	1.17746	0.0262199	1.15332	1.02092	1.35799	0.743745	1.2e-07	1.09005	0.682304	0.81072
455	10.96	10.97	51.2195	28.0488	28.0488	IPI:IPI00029623.1	Gene_Symbol=PSMA6 Proteasome subunit alpha type-6	PSMA6	9606	6	1.09831	0.00462511	1.06565	1.03065	1.17041	1.05318	0.0730102	1.05849	0.994986	1.11478	1.09935	0.0141327	1.0777	1.02009	1.18477
456	10.95	10.98	67.1924	27.7603	23.3438	IPI:IPI00021842.1	Gene_Symbol=APOE Apolipoprotein E	APOE	9606	7	1.24631	0.019294	1.19727	1.04097	1.49217	1.03777	0.612958	1.16523	0.890609	1.20924	1.02149	0.901183	1.42939	0.71463	1.4601
457	10.93	11.01	51.7	7.2	4.1	IPI:IPI00009322.3	Gene_Symbol=NEDD4 115 kDa protein	NEDD4	9606	4	1.26395	0.00558147	1.16699	1.08308	1.47502	1.30947	0.00429671	1.1865	1.10365	1.55368	1.03204	0.803906	1.30459	0.791078	1.34639
458	10.91	10.92	45.3564	18.7905	13.3909	IPI:IPI00009104.7	Gene_Symbol=RUVBL2 RuvB-like 2	RUVBL2	9606	5	1.03414	0.650749	1.16615	0.886798	1.20597	0.952084	0.272365	1.09563	0.868982	1.04313	0.953892	0.686383	1.27441	0.748498	1.21565
459	10.91	10.91	64.9007	35.0993	27.8146	IPI:IPI00221089.5	Gene_Symbol=RPS13 40S ribosomal protein S13	RPS13	9606	6	0.909454	0.0494624	1.09929	0.827309	0.999756	0.874394	0.00147508	1.08237	0.807848	0.946421	0.860821	0.00481696	1.10653	0.777945	0.952526
460	10.85	10.86	48.0519	18.5065	18.5065	IPI:IPI00000581.6	Gene_Symbol=OTUB1 cDNA FLJ56307, highly similar to Ubiquitin thioesterase protein OTUB1	OTUB1	9606	5	1.18544	0.00333254	1.11283	1.06525	1.31919	1.0922	0.183235	1.14258	0.955907	1.24792	1.18043	0.0252563	1.15398	1.02292	1.36219
461	10.81	10.83	71.7703	40.6699	34.4498	IPI:IPI00909743.2	Gene_Symbol=HN1L cDNA FLJ60660, highly similar to Hematological and neurological expressed1-like protein	HN1L	9606	6	0.580232	1.71e-05	1.18046	0.49153	0.684941	0.673413	0.00296157	1.25344	0.537253	0.844081	0.635458	1.82e-06	1.11547	0.569678	0.708834
462	10.77	10.83	39.7653	11.4733	9.38722	IPI:IPI00306369.3	Gene_Symbol=NSUN2 tRNA (cytosine-5-)-methyltransferase NSUN2	NSUN2	9606	6	0.926824	0.222478	1.13499	0.816595	1.05193	0.937864	0.281053	1.12928	0.8305	1.05911	0.985478	0.809296	1.1342	0.868877	1.11773
463	10.75	10.79	42.5562	5.40929	4.1168	IPI:IPI00894221.1	Gene_Symbol=MDC1 227 kDa protein	MDC1	9606	4	1.00192	0.986953	1.27389	0.786506	1.27634	0.943456	0.572398	1.23559	0.76357	1.16572	1.02068	0.896549	1.38288	0.738082	1.41147
464	10.75	10.76	32.7381	16.6667	11.9048	IPI:IPI00004968.1	Gene_Symbol=PRPF19 Pre-mRNA-processing factor 19	PRPF19	9606	6	1.31084	0.00113299	1.14635	1.14349	1.50268	1.09079	0.0829497	1.10549	0.986697	1.20586	1.54333	0.0012724	1.24922	1.23543	1.92796
465	10.67	10.74	42.0118	8.99408	7.57396	IPI:IPI00873899.1	Gene_Symbol=ABCF1 Isoform 1 of ATP-binding cassette sub-family F member 1	ABCF1	9606	5	0.911125	0.396039	1.25389	0.72664	1.14245	0.998073	0.978116	1.15806	0.861852	1.15582	0.853	0.197049	1.28456	0.664041	1.09573
466	10.67	10.68	36.4035	9.91228	5.78947	IPI:IPI00293464.5	Gene_Symbol=DDB1;LOC100290337 DNA damage-binding protein 1	DDB1	9606	4	1.27613	0.00118179	1.14759	1.11201	1.46447	1.06864	0.186707	1.10589	0.966321	1.1818	1.18893	0.00276611	1.11336	1.06788	1.3237
467	10.67	10.68	37.8788	22.4242	20	IPI:IPI00910593.1	Gene_Symbol=CNN2 cDNA FLJ52765, highly similar to Calponin-2	CNN2	9606	6	0.821997	0.00146813	1.11452	0.737532	0.916135	0.853635	0.0241767	1.14426	0.746014	0.976783	0.761256	0.00487756	1.19386	0.637644	0.908831
468	10.63	11.48	61.4699	23.1626	18.931	IPI:IPI00179890.2	Gene_Symbol=G3BP2 Isoform B of Ras GTPase-activating protein-binding protein 2	G3BP2	9606	5	0.817683	0.0483682	1.22097	0.6697	0.998364	0.968118	0.624113	1.14879	0.842729	1.11216	0.795983	0.0144737	1.19178	0.667892	0.948641
469	10.63	10.65	39.6078	17.451	11.9608	IPI:IPI00026530.4	Gene_Symbol=LMAN1 Protein ERGIC-53	LMAN1	9606	5	1.45857	0.0146068	1.32384	1.10177	1.93092	1.08103	0.205024	1.13909	0.94903	1.23139	1.33539	0.114614	1.4618	0.913525	1.95207
470	10.62	10.65	38.6928	9.28105	7.71242	IPI:IPI00413611.1	Gene_Symbol=TOP1 DNA topoisomerase 1	TOP1	9606	5	0.807106	0.000338379	1.10407	0.731028	0.891103	0.829362	0.00100167	1.10287	0.752003	0.914678	0.890635	0.0692458	1.13443	0.785097	1.01036
471	10.61	10.64	50.5574	6.55738	5.31148	IPI:IPI00815713.2	Gene_Symbol=TCOF1 Isoform 4 of Treacle protein	TCOF1	9606	4	0.883196	0.15041	1.18808	0.743382	1.04931	0.859649	0.0244912	1.13906	0.754701	0.979191	0.766729	0.00550088	1.1973	0.640381	0.918006
472	10.56	10.66	38.5399	11.3752	9.50764	IPI:IPI00300074.3	Gene_Symbol=FARSB Phenylalanyl-tRNA synthetase beta chain	FARSB	9606	5	0.965751	0.598954	1.14707	0.841931	1.10778	1.13838	0.0686013	1.15103	0.989013	1.31031	1.04903	0.586056	1.19954	0.874528	1.25835
473	10.54	10.59	52.6868	13.3683	9.04325	IPI:IPI00235412.6	Gene_Symbol=DNM1L cDNA FLJ56381, highly similar to Dynamin-1-like protein	DNM1L	9606	4	1.06404	0.464588	1.19201	0.892644	1.26835	1.06541	0.279638	1.12753	0.944905	1.20128	1.35424	0.033506	1.3184	1.02718	1.78544
474	10.54	10.54	50.6993	19.0559	14.8601	IPI:IPI00926625.1	Gene_Symbol=ZYX Zyxin	ZYX	9606	6	0.905675	0.459661	1.31945	0.686405	1.19499	0.862677	0.245412	1.29866	0.664281	1.12033	0.847807	0.289035	1.37726	0.615573	1.16765
475	10.54	10.54	51.6129	27.6498	27.6498	IPI:IPI00412579.6	Gene_Symbol=RPL10A 60S ribosomal protein L10a	RPL10A	9606	6	1.01989	0.615667	1.08183	0.942741	1.10334	0.934097	0.0853532	1.08123	0.863917	1.00998	0.888633	0.019218	1.10274	0.80584	0.979933
476	10.52	10.53	56.8088	15.956	11.1417	IPI:IPI00017895.3	Gene_Symbol=GPD2 Isoform 1 of Glycerol-3-phosphate dehydrogenase, mitochondrial	GPD2	9606	4	1.06095	0.717798	1.43957	0.736988	1.52731	0.959448	0.663764	1.23557	0.776522	1.18546	1.06336	0.643749	1.34294	0.79182	1.42803
477	10.52	10.53	52.017	18.0467	18.0467	IPI:IPI00830039.1	Gene_Symbol=U2AF2 Isoform 2 of Splicing factor U2AF 65 kDa subunit	U2AF2	9606	5	0.837172	0.0217539	1.15829	0.722767	0.969685	0.820285	0.00120601	1.10792	0.740381	0.908812	0.783854	0.000486553	1.11609	0.702323	0.87485
478	10.5	10.52	63.4812	20.1365	20.1365	IPI:IPI00013485.3	Gene_Symbol=RPS2 40S ribosomal protein S2	RPS2	9606	6	0.905352	0.0436035	1.10121	0.822144	0.996981	1.10162	0.0251619	1.08767	1.01283	1.19819	0.773367	0.00225426	1.1721	0.659813	0.906464
479	10.5	10.52	43.6333	21.7317	13.5823	IPI:IPI00099550.1	Gene_Symbol=UBQLN1 Isoform 1 of Ubiquilin-1	UBQLN1	9606	5	0.756518	0.0148807	1.23581	0.612164	0.93491	0.849468	0.262588	1.35822	0.625429	1.15376	0.835683	0.249516	1.39075	0.600886	1.16223
480	10.48	10.48	40.1674	13.3891	13.3891	IPI:IPI00033036.1	Gene_Symbol=METAP2 Methionine aminopeptidase 2	METAP2	9606	6	0.517291	2.91e-07	1.15133	0.449297	0.595574	0.669445	8.72e-05	1.15813	0.578039	0.775306	0.517668	8.85e-06	1.21555	0.42587	0.629252
481	10.46	10.48	75.2427	33.9806	33.9806	IPI:IPI00221035.4	Gene_Symbol=BTF3 Isoform 1 of Transcription factor BTF3	BTF3	9606	7	0.824411	0.00497419	1.13403	0.726973	0.934908	0.928371	0.180221	1.11901	0.829637	1.03885	0.708912	8.04e-05	1.14923	0.616858	0.814704
482	10.46	10.47	40.0621	13.9752	12.2671	IPI:IPI00029048.2	Gene_Symbol=TTLL12 Tubulin--tyrosine ligase-like protein 12	TTLL12	9606	5	1.01248	0.926455	1.33208	0.760077	1.34871	0.966107	0.748561	1.25742	0.768325	1.2148	0.860316	0.282302	1.33808	0.642949	1.15117
483	10.42	10.42	80	24.1379	24.1379	IPI:IPI00215780.5	Gene_Symbol=RPS19 40S ribosomal protein S19	RPS19	9606	5	0.625993	4.58e-09	1.12763	0.555139	0.705889	0.898379	0.0313554	1.10181	0.815365	0.989845	0.685656	2.61e-10	1.08889	0.629682	0.746604
484	10.41	10.79	35.0268	4.13052	2.72615	IPI:IPI00845263.1	Gene_Symbol=FN1 fibronectin 1 isoform 2 preproprotein	FN1	9606	5	0.86175	0.030074	1.14137	0.755012	0.983577	1.13404	0.0267105	1.11517	1.01693	1.26465	0.829438	0.245115	1.39184	0.595928	1.15445
485	10.41	10.43	70.4225	35.2113	30.5164	IPI:IPI00007611.1	Gene_Symbol=ATP5O ATP synthase subunit O, mitochondrial	ATP5O	9606	6	1.02474	0.713052	1.14642	0.893859	1.17478	1.03365	0.685897	1.18321	0.873595	1.22303	0.765569	0.000137303	1.12587	0.679982	0.861929
486	10.4	10.44	56.8452	18.1548	18.1548	IPI:IPI00793201.1	Gene_Symbol=AIMP1 small inducible cytokine subfamily E, member 1 isoform b precursor	AIMP1	9606	5	0.762893	0.000669002	1.14078	0.668744	0.870296	0.98941	0.876561	1.15622	0.855728	1.14398	0.8692	0.421451	1.44016	0.603544	1.25179
487	10.4	10.42	54.7718	39.4191	35.2697	IPI:IPI00291922.2	Gene_Symbol=PSMA5 Proteasome subunit alpha type-5	PSMA5	9606	7	0.935894	0.171943	1.10279	0.848659	1.0321	0.828625	0.000149741	1.0852	0.763571	0.899222	0.868035	0.00390532	1.09403	0.793431	0.949654
488	10.39	10.41	62.4758	14.1199	12.1857	IPI:IPI00017450.2	Gene_Symbol=GTF2F1 General transcription factor IIF subunit 1	GTF2F1	9606	6	0.649705	0.00494853	1.31473	0.494174	0.854187	0.791476	0.1029	1.33461	0.593039	1.05631	0.605001	0.0016112	1.30525	0.463512	0.789679
489	10.37	10.37	79.5455	54.5455	48.4848	IPI:IPI00013917.3	Gene_Symbol=RPS12 40S ribosomal protein S12	RPS12	9606	7	0.728915	3.36e-13	1.06826	0.682341	0.778669	0.906814	0.000396855	1.05325	0.860966	0.955103	0.833025	4.59e-07	1.06586	0.781548	0.887892
490	10.31	10.33	35.4138	8.2768	8.2768	IPI:IPI00926648.1	Gene_Symbol=APEH Putative uncharacterized protein APEH	APEH	9606	5	1.2958	2.28e-05	1.08495	1.19434	1.40587	0.834332	0.0571714	1.20646	0.691554	1.00659	0.936808	0.381638	1.17075	0.800177	1.09677
491	10.28	10.31	55.625	21.25	21.25	IPI:IPI00290460.3	Gene_Symbol=EIF3G Eukaryotic translation initiation factor 3 subunit G	EIF3G	9606	5	0.856153	0.0293291	1.14767	0.745996	0.982577	0.979348	0.650589	1.10059	0.889843	1.07786	0.83704	0.0152007	1.14919	0.728377	0.961915
492	10.28	10.29	42.9851	17.0149	17.0149	IPI:IPI00008552.6	Gene_Symbol=GLRX3 Glutaredoxin-3	GLRX3	9606	5	0.825966	0.0136557	1.15707	0.713843	0.955701	0.929943	0.293954	1.15359	0.806129	1.07277	0.804176	0.0115503	1.17527	0.684245	0.945127
493	10.26	10.42	60.1298	3.75522	1.34446	IPI:IPI00893641.1	Gene_Symbol=BAT2 HLA-B associated transcript 2	BAT2	9606	2	0.924958	0.0780156	1.09115	0.847693	1.00927	0.966572	0.5004	1.10708	0.873086	1.07007	0.963427	0.537515	1.12973	0.852795	1.08841
494	10.26	10.27	65.0838	19.5531	19.5531	IPI:IPI00008454.1	Gene_Symbol=DNAJB11 DnaJ homolog subfamily B member 11	DNAJB11	9606	6	0.866045	0.0131681	1.11588	0.776112	0.966399	1.04788	0.296174	1.09587	0.956203	1.14834	0.941277	0.550792	1.23342	0.763144	1.16099
495	10.25	10.27	56.8965	31.0345	31.0345	IPI:IPI00001757.1	Gene_Symbol=RBM8A Isoform 1 of RNA-binding protein 8A	RBM8A	9606	10	0.79065	9.72e-05	1.11129	0.711471	0.878641	0.963918	0.310383	1.07605	0.895791	1.03723	0.918208	0.120471	1.11554	0.823103	1.0243
496	10.24	10.27	44.7727	16.1364	13.4091	IPI:IPI00012835.1	Gene_Symbol=CTBP1 C-terminal-binding protein 1	CTBP1	9606	5	1.16387	0.0945186	1.2086	0.962993	1.40666	1.10167	0.282037	1.22942	0.896084	1.35441	1.10277	0.229815	1.20196	0.917476	1.32548
497	10.24	10.27	29.751	11.2713	8.12582	IPI:IPI00031522.2	Gene_Symbol=HADHA Trifunctional enzyme subunit alpha, mitochondrial	HADHA	9606	4	1.04846	0.580139	1.20251	0.871889	1.26079	0.940639	0.481563	1.20505	0.780582	1.13352	1.24686	0.0316068	1.21757	1.02406	1.51815
498	10.21	10.24	43.6116	11.7547	11.7547	IPI:IPI00294879.1	Gene_Symbol=RANGAP1 Ran GTPase-activating protein 1	RANGAP1	9606	5	1.00684	0.897441	1.11852	0.900151	1.12617	1.02936	0.725937	1.19063	0.864552	1.22558	0.836285	0.112185	1.2544	0.666683	1.04903
499	10.2	10.23	33.8318	18.1308	12.1495	IPI:IPI00026154.3	Gene_Symbol=PRKCSH cDNA FLJ59211, highly similar to Glucosidase 2 subunit beta	PRKCSH	9606	5	0.763511	0.000812175	1.15049	0.663638	0.878414	0.89831	0.297348	1.23426	0.727815	1.10874	0.989869	0.878745	1.14881	0.86165	1.13717
500	10.2	10.21	69.0217	22.8261	22.8261	IPI:IPI00478208.2	Gene_Symbol=RPL17 21 kDa protein	RPL17	9606	7	1.00571	0.842904	1.05873	0.949925	1.06477	1.03148	0.173143	1.04592	0.986192	1.07885	1.11403	0.00851794	1.08281	1.02883	1.20628
501	10.19	10.21	33.5227	10.0379	10.0379	IPI:IPI00009315.6	Gene_Symbol=ACBD3 Golgi resident protein GCP60	ACBD3	9606	5	1.10787	0.521869	1.46611	0.755649	1.62426	1.29451	0.474948	2.48368	0.521205	3.21513	1.08745	0.125382	1.13478	0.958293	1.23402
502	10.17	10.19	36.2617	6.4486	6.4486	IPI:IPI00893013.1	Gene_Symbol=XPO1 cDNA FLJ55480, highly similar to Exportin-1	XPO1	9606	6	1.50185	0.0102008	1.34184	1.11925	2.01525	1.11416	0.402574	1.30817	0.851694	1.45752	1.29042	0.130166	1.40513	0.91836	1.8132
503	10.17	10.19	60.7527	19.6237	19.6237	IPI:IPI00397571.1	Gene_Symbol=NSFL1C Isoform 3 of NSFL1 cofactor p47	NSFL1C	9606	5	0.656633	0.00286764	1.27009	0.516997	0.833984	0.881578	0.245009	1.25763	0.700983	1.1087	0.68705	0.000276019	1.15909	0.592748	0.796355
504	10.16	10.19	29.1803	7.21311	6.47541	IPI:IPI00299254.4	Gene_Symbol=EIF5B Eukaryotic translation initiation factor 5B	EIF5B	9606	5	0.68617	0.0540767	1.46902	0.467093	1.008	0.818472	0.0594682	1.23365	0.663458	1.0097	0.995344	0.983569	1.6365	0.608216	1.62888
505	10.16	10.17	62.9834	27.6243	27.6243	IPI:IPI00215914.5	Gene_Symbol=ARF1 ADP-ribosylation factor 1	ARF1	9606	7	1.49958	0.0378068	1.45499	1.03064	2.18187	1.09351	0.313648	1.215	0.900002	1.32861	1.52203	0.0590288	1.55446	0.979132	2.36593
506	10.13	10.19	30.597	11.3433	7.76119	IPI:IPI00301323.1	Gene_Symbol=DDX18 ATP-dependent RNA helicase DDX18	DDX18	9606	4	1.53365	4.8e-05	1.17213	1.30843	1.79765	1.1466	0.0361533	1.13501	1.01022	1.30141	1.50582	1.05e-05	1.14051	1.3203	1.71741
507	10.12	10.24	44.5175	14.693	13.1579	IPI:IPI00297084.7	Gene_Symbol=DDOST Dolichyl-diphosphooligosaccharide--protein glycosyltransferase 48 kDa subunit	DDOST	9606	5	1.72839	0.000596988	1.3189	1.31048	2.27958	1.35688	0.000500963	1.16216	1.16755	1.57691	1.38103	0.00461522	1.23241	1.12059	1.70199
508	10.09	10.13	38.6992	12.8455	12.8455	IPI:IPI00383680.3	Gene_Symbol=RPN2 ribophorin II isoform 2 precursor	RPN2	9606	6	1.31574	5.07e-05	1.12195	1.17273	1.4762	1.04428	0.523895	1.14829	0.909427	1.19914	1.19168	0.0556077	1.19712	0.995452	1.42658
509	10.09	10.1	41.8478	12.1377	10.5072	IPI:IPI00298520.4	Gene_Symbol=ARCN1 Coatomer subunit delta variant 2	ARCN1	9606	6	1.01354	0.823439	1.13525	0.892785	1.15062	1.06401	0.276202	1.12464	0.946096	1.19663	1.00638	0.940826	1.19767	0.840278	1.20531
510	10.06	10.08	55.1637	31.2343	19.8992	IPI:IPI00012535.1	Gene_Symbol=DNAJA1 DnaJ homolog subfamily A member 1	DNAJA1	9606	5	0.97994	0.769399	1.15329	0.849689	1.13016	1.02484	0.748632	1.17111	0.875101	1.2002	1.32131	0.129021	1.44408	0.914988	1.90808
511	10.04	49.98	73.9326	63.1461	63.1461	IPI:IPI00013475.1	Gene_Symbol=TUBB2A Tubulin beta-2A chain	TUBB2A	9606	97	0.982914	0.750813	1.12023	0.877421	1.10109	0.937411	0.356777	1.15588	0.810994	1.08353	1.8393	6.03e-06	1.21056	1.51938	2.22659
512	10.04	10.05	49.5385	27.6923	27.6923	IPI:IPI00642032.1	Gene_Symbol=TXNL1 cDNA, FLJ94230, highly similar to Homo sapiens thioredoxin-like 1 (TXNL1), mRNA	TXNL1	9606	6	0.78285	6.22e-07	1.0752	0.728095	0.841723	1.02448	0.569975	1.09108	0.938962	1.11779	0.730639	0.000500637	1.17218	0.623317	0.856439
513	10.04	10.04	55.4688	30.4688	30.4688	IPI:IPI00219153.4	Gene_Symbol=RPL22 60S ribosomal protein L22	RPL22	9606	15	0.892567	0.0689581	1.13133	0.788957	1.00978	1.17033	0.0147281	1.13006	1.03564	1.32254	0.558371	0.00174586	1.37306	0.40666	0.766679
514	10.03	10.09	58.3618	14.8464	9.21502	IPI:IPI00295992.4	Gene_Symbol=ATAD3A Isoform 2 of ATPase family AAA domain-containing protein 3A	ATAD3A	9606	4	1.0854	0.364441	1.21418	0.893939	1.31787	1.02409	0.73348	1.16569	0.878527	1.19378	0.984921	0.843032	1.18367	0.832088	1.16583
515	10.03	10.05	57.6159	33.7748	33.7748	IPI:IPI00007673.4	Gene_Symbol=CHCHD2 Coiled-coil-helix-coiled-coil-helix domain-containing protein 2, mitochondrial	CHCHD2	9606	5	0.757917	0.0895656	1.39235	0.544346	1.05528	0.777048	0.0522449	1.29094	0.601926	1.00312	1.0614	0.585842	1.27389	0.833199	1.3521
516	10.03	10.04	45.1049	26.2238	26.2238	IPI:IPI00005969.3	Gene_Symbol=CAPZA1 F-actin-capping protein subunit alpha-1	CAPZA1	9606	9	0.991915	0.882508	1.12338	0.882975	1.1143	0.981804	0.77755	1.14741	0.855668	1.12653	1.11679	0.0578654	1.12154	0.995765	1.25252
517	10.02	10.06	74.5968	29.8387	29.8387	IPI:IPI00024175.3	Gene_Symbol=PSMA7 Isoform 1 of Proteasome subunit alpha type-7	PSMA7	9606	8	1.19922	0.0215865	1.16298	1.03116	1.39467	1.21699	0.0315824	1.19307	1.02005	1.45195	1.15329	0.120592	1.20281	0.958827	1.38718
518	10.02	10.03	77.7027	46.6216	46.6216	IPI:IPI00029744.1	Gene_Symbol=SSBP1 Single-stranded DNA-binding protein, mitochondrial	SSBP1	9606	6	0.511149	4.45e-07	1.16978	0.436962	0.597932	0.838993	0.000457078	1.08502	0.773249	0.910327	1.03283	0.430795	1.08961	0.947893	1.12539
519	10.01	10.01	52.7027	43.2432	43.2432	IPI:IPI00059292.3	Gene_Symbol=MAGOHB Protein mago nashi homolog 2	MAGOHB	9606	6	1.29677	0.000139971	1.12247	1.15528	1.45559	1.03884	0.430588	1.10386	0.941101	1.14674	1.75703	2.42e-07	1.1667	1.50598	2.04993
520	9.99	16.71	48.8055	15.529	13.1399	IPI:IPI00843975.1	Gene_Symbol=EZR Ezrin	EZR	9606	8	0.989798	0.90116	1.18996	0.831791	1.17782	1.01093	0.869839	1.14989	0.879153	1.16245	1.12878	0.56986	1.56644	0.720602	1.76817
521	9.99	16.55	70.6371	29.3629	23.8227	IPI:IPI00790627.2	Gene_Symbol=PCBP2 poly(rC) binding protein 2 isoform e	PCBP2	9606	13	1.19372	0.0208777	1.15868	1.03024	1.38314	0.992693	0.901622	1.12997	0.878511	1.12172	1.18582	0.0286249	1.16255	1.02001	1.37858
522	9.96	9.99	36.2878	7.29927	3.96246	IPI:IPI00005158.1	Gene_Symbol=LONP1 Lon protease homolog, mitochondrial	LONP1	9606	3	1.23337	0.287276	1.50187	0.821224	1.85235	1.08453	0.0774219	1.09572	0.989787	1.18833	1.17819	0.140586	1.2532	0.940145	1.47651
523	9.89	9.9	30.6056	12.275	10.6383	IPI:IPI00219077.4	Gene_Symbol=LTA4H Isoform 1 of Leukotriene A-4 hydrolase	LTA4H	9606	5	1.26481	0.0804065	1.30971	0.965713	1.65654	1.03615	0.349455	1.08479	0.95516	1.124	1.26789	0.0423994	1.2551	1.01019	1.59133
524	9.88	9.92	48.4472	12.795	10.4348	IPI:IPI00790739.1	Gene_Symbol=ACO2 Aconitase 2, mitochondrial	ACO2	9606	6	1.08102	0.321579	1.17522	0.919841	1.27043	1.2583	0.0317622	1.22972	1.02324	1.54736	0.828111	0.0268654	1.17801	0.702974	0.975525
525	9.88	9.89	46.6513	8.54503	6.12009	IPI:IPI00218889.3	Gene_Symbol=DNM2 Isoform 2 of Dynamin-2	DNM2	9606	4	1.02637	0.654553	1.12699	0.910723	1.15671	1.11868	0.170762	1.17924	0.948639	1.31919	0.941704	0.427065	1.16713	0.806855	1.09909
526	9.86	9.95	37.4355	4.78998	4.78998	IPI:IPI00328753.1	Gene_Symbol=KTN1 Isoform 1 of Kinectin	KTN1	9606	8	0.826317	0.000414452	1.10093	0.750559	0.909721	0.973133	0.645336	1.12817	0.862577	1.09786	0.848072	0.0521207	1.18109	0.718042	1.00165
527	9.86	9.86	54.2169	12.7711	12.7711	IPI:IPI00941072.1	Gene_Symbol=PSAT1 45 kDa protein	PSAT1	9606	5	1.38706	0.000366183	1.16244	1.19323	1.61237	1.12027	0.334856	1.27623	0.877797	1.42973	1.59516	0.000812923	1.26599	1.26001	2.01945
528	9.85	9.88	41.8157	12.3796	8.11554	IPI:IPI00220833.1	Gene_Symbol=UBTF Isoform UBF2 of Nucleolar transcription factor 1	UBTF	9606	5	0.871819	0.0435559	1.14195	0.763451	0.995571	0.905548	0.255026	1.19448	0.75811	1.08166	0.722825	0.0107612	1.2702	0.569066	0.918129
529	9.83	9.91	44.4444	15.0794	12.5	IPI:IPI00554742.3	Gene_Symbol=API5 Isoform 2 of Apoptosis inhibitor 5	API5	9606	5	1.38798	0.000829294	1.17805	1.1782	1.63511	1.09323	0.0849228	1.10876	0.985994	1.21214	1.52316	0.00383257	1.29547	1.17576	1.9732
530	9.82	9.96	31.445	1.00917	1.00917	IPI:IPI00445401.3	Gene_Symbol=HUWE1 Isoform 2 of E3 ubiquitin-protein ligase HUWE1	HUWE1	9606	4	1.06472	0.606451	1.28002	0.831797	1.36286	0.990225	0.8441	1.10685	0.894636	1.09603	0.97952	0.851308	1.25152	0.782666	1.22589
531	9.81	9.84	48.4465	9.78136	5.63866	IPI:IPI00782985.1	Gene_Symbol=EIF4G2 Isoform 2 of Eukaryotic translation initiation factor 4 gamma 2	EIF4G2	9606	4	1.26045	0.000549524	1.12305	1.12235	1.41555	1.12789	0.0325528	1.11536	1.01124	1.25801	1.17454	0.00605593	1.11484	1.05355	1.30943
532	9.77	14.86	57.1956	34.6863	34.6863	IPI:IPI00011937.1	Gene_Symbol=PRDX4 Peroxiredoxin-4	PRDX4	9606	9	1.15159	0.0266752	1.1306	1.01856	1.30199	0.961322	0.673217	1.2149	0.791277	1.16791	1.62203	0.00032749	1.25274	1.29479	2.03199
533	9.76	9.83	66.4459	18.3223	18.3223	IPI:IPI00305383.1	Gene_Symbol=UQCRC2 Cytochrome b-c1 complex subunit 2, mitochondrial	UQCRC2	9606	5	1.32393	9.37e-05	1.12374	1.17814	1.48775	1.35109	7.5e-05	1.13034	1.19529	1.52719	1.33604	0.000257205	1.14225	1.16966	1.5261
534	9.72	9.73	29.3878	19.5918	15.5102	IPI:IPI00010105.1	Gene_Symbol=EIF6 Eukaryotic translation initiation factor 6	EIF6	9606	8	0.893233	0.104202	1.14852	0.777722	1.0259	0.853241	0.0610827	1.18181	0.721977	1.00837	0.867491	0.00795747	1.10494	0.785103	0.958524
535	9.72	9.72	85.5422	62.6506	62.6506	IPI:IPI00017448.1	Gene_Symbol=RPS21;LOC100291837 40S ribosomal protein S21	RPS21	9606	13	0.745952	0.00694599	1.20161	0.620792	0.896347	0.842597	0.0167071	1.13835	0.740191	0.959171	0.78897	0.0101336	1.17426	0.671887	0.926456
536	9.7	9.75	57.4431	14.3608	14.3608	IPI:IPI00910816.1	Gene_Symbol=- cDNA FLJ59238, highly similar to SNW domain-containing protein 1	SNW1	9606	5	0.751939	0.0087837	1.2246	0.61403	0.920823	0.816372	0.0109083	1.16054	0.703442	0.947433	0.737521	0.0162331	1.27085	0.580336	0.93728
537	9.67	9.69	61.8026	33.4764	22.7468	IPI:IPI00107104.1	Gene_Symbol=CXorf26 UPF0368 protein Cxorf26	CXorf26	9606	4	0.687758	0.000876306	1.20009	0.573091	0.825368	0.822587	0.0149074	1.16083	0.708621	0.954881	1.02288	0.59786	1.096	0.933285	1.12107
538	9.65	9.67	36.1724	7.04522	5.46793	IPI:IPI00784366.1	Gene_Symbol=AP2B1 Isoform 2 of AP-2 complex subunit beta	AP2B1	9606	4	1.71721	0.0471987	1.69566	1.01271	2.91181	1.17074	0.072409	1.20233	0.973731	1.40761	1.4215	0.0980622	1.60195	0.887352	2.27717
539	9.65	9.65	48.3582	21.4925	21.4925	IPI:IPI00218782.3	Gene_Symbol=CAPZB cDNA FLJ60094, highly similar to F-actin capping protein subunit beta	CAPZB	9606	5	1.37334	0.000194183	1.11151	1.23556	1.52648	1.43813	0.000726248	1.16234	1.23727	1.67161	1.20027	0.240331	1.40003	0.857319	1.68041
540	9.64	9.65	54.7244	13.7795	11.811	IPI:IPI00172580.4	Gene_Symbol=NUP54 Nucleoporin 54kDa variant (Fragment)	NUP54	9606	5	0.931963	0.137024	1.1008	0.846625	1.0259	0.973541	0.536367	1.09548	0.888686	1.0665	0.870696	0.032434	1.13305	0.768451	0.986546
541	9.64	9.65	61.4035	32.9825	32.9825	IPI:IPI00947458.1	Gene_Symbol=PCMT1 protein-L-isoaspartate (D-aspartate) O-methyltransferase 1	PCMT1	9606	5	0.833703	0.000346138	1.09429	0.761863	0.912317	0.874638	0.00470858	1.09279	0.800369	0.955798	0.860629	0.000399712	1.0783	0.798132	0.92802
542	9.62	9.63	42.6799	15.1365	15.1365	IPI:IPI00550021.4	Gene_Symbol=RPL3 60S ribosomal protein L3	RPL3	9606	7	1.0975	0.118777	1.12645	0.9743	1.23628	0.851465	0.00475575	1.11141	0.766111	0.946329	1.01692	0.761184	1.12028	0.907736	1.13923
543	9.59	9.66	52.0697	10.6754	6.20915	IPI:IPI00413671.1	Gene_Symbol=BCLAF1 Isoform 2 of Bcl-2-associated transcription factor 1	BCLAF1	9606	4	0.81112	0.0250239	1.19732	0.677446	0.971171	0.859375	0.0661215	1.17667	0.730348	1.0112	0.852398	0.199051	1.28556	0.663054	1.09581
544	9.56	9.89	35.5036	3.96745	3.4588	IPI:IPI00219326.2	Gene_Symbol=HCFC1 Isoform 2 of Host cell factor 1	HCFC1	9606	5	0.919987	0.409467	1.23211	0.746678	1.13352	1.00161	0.98224	1.16317	0.861102	1.16504	0.836944	0.127384	1.26495	0.661644	1.05869
545	9.53	9.54	41.3276	7.28051	5.56745	IPI:IPI00017303.1	Gene_Symbol=MSH2 DNA mismatch repair protein Msh2	MSH2	9606	4	1.21817	0.133913	1.30339	0.934612	1.58775	1.05189	0.241705	1.09221	0.963077	1.14888	1.15928	0.308728	1.34722	0.860502	1.5618
546	9.44	9.44	31.4286	14.0952	14.0952	IPI:IPI00419979.3	Gene_Symbol=PAK2;LOC646214 Serine/threonine-protein kinase PAK 2	PAK2	9606	5	0.812071	0.0128633	1.16014	0.699978	0.942113	0.944035	0.469017	1.19475	0.790151	1.12789	1.10383	0.373521	1.27865	0.863278	1.41142
547	9.41	9.42	46.4	13.28	10.08	IPI:IPI00307092.2	Gene_Symbol=KARS Isoform Mitochondrial of Lysyl-tRNA synthetase	KARS	9606	4	1.56126	0.000121186	1.20904	1.29133	1.88763	1.16651	0.0345669	1.15194	1.01264	1.34375	1.4088	0.00326645	1.23551	1.14026	1.74058
548	9.41	9.41	78.3784	37.1622	36.4865	IPI:IPI00922055.1	Gene_Symbol=- Diazepam binding inhibitor, splice form 1G	DBI	9606	7	0.520402	6.88e-06	1.26045	0.412871	0.655939	0.663892	0.00202199	1.2747	0.520824	0.846261	0.679056	0.000101419	1.18495	0.573067	0.804648
549	9.39	9.43	58.5124	9.58678	7.7686	IPI:IPI00414320.2	Gene_Symbol=ANXA11 cDNA FLJ55482, highly similar to Annexin A11	ANXA11	9606	5	0.934758	0.607318	1.32126	0.707477	1.23505	1.07896	0.450961	1.2368	0.872382	1.33445	0.806983	0.0943821	1.29416	0.623557	1.04437
550	9.37	9.39	44.6224	17.1625	13.9588	IPI:IPI00293307.1	Gene_Symbol=PLIN2 Perilipin-2	PLIN2	9606	4	0.897869	0.138006	1.1578	0.775495	1.03955	0.800531	0.016202	1.19135	0.671953	0.953711	1.20024	0.0463341	1.19615	1.00342	1.43566
551	9.37	9.37	53.8153	20.8835	16.0643	IPI:IPI00479722.2	Gene_Symbol=PSME1 Proteasome activator complex subunit 1	PSME1	9606	4	1.2913	0.0109084	1.18131	1.09311	1.52542	1.35225	0.115768	1.50412	0.899032	2.03396	1.03417	0.929188	2.52072	0.410267	2.60685
552	9.32	9.32	41.4122	10.687	10.687	IPI:IPI00419916.4	Gene_Symbol=ALPL Alkaline phosphatase, tissue-nonspecific isozyme	ALPL	9606	5	1.28009	3.78e-06	1.08095	1.18423	1.38372	0.965831	0.381319	1.08504	0.890132	1.04797	0.68342	0.00251205	1.25462	0.544721	0.857434
553	9.31	9.32	46.1722	14.3541	10.5263	IPI:IPI00554752.3	Gene_Symbol=PRKAR2B cAMP-dependent protein kinase type II-beta regulatory subunit	PRKAR2B	9606	4	0.855193	0.05334	1.17258	0.729329	1.00278	0.974992	0.82246	1.28142	0.760869	1.24937	0.684372	0.138455	1.69501	0.403756	1.16002
554	9.29	9.33	32.9039	5.74827	4.75719	IPI:IPI00029081.3	Gene_Symbol=LIG3 Isoform Alpha of DNA ligase 3	LIG3	9606	4	1.22196	0.0200032	1.17435	1.04054	1.43501	1.01981	0.705051	1.12023	0.910356	1.14242	1.0159	0.896577	1.30595	0.777901	1.32672
555	9.29	9.29	50.4525	15.8371	13.5747	IPI:IPI00005537.3	Gene_Symbol=MRPL12 cDNA FLJ60124, highly similar to Mitochondrial dicarboxylate carrier	MRPL12	9606	4	0.845165	0.0767813	1.20761	0.699867	1.02063	1.00512	0.951135	1.19076	0.844096	1.19686	0.856319	0.149616	1.24387	0.688433	1.06515
556	9.22	9.31	33.5661	2.34414	2.34414	IPI:IPI00890837.1	Gene_Symbol=SMCHD1 Isoform 1 of Structural maintenance of chromosomes flexible hinge domain-containing protein 1	SMCHD1	9606	5	0.963539	0.725646	1.25267	0.769186	1.207	1.00374	0.959679	1.17076	0.857342	1.17514	1.18775	0.271923	1.38483	0.857689	1.64484
557	9.2	9.2	31.3218	26.4368	20.1149	IPI:IPI00027341.1	Gene_Symbol=CAPG Macrophage-capping protein	CAPG	9606	5	1.01608	0.735374	1.10567	0.91897	1.12344	1.97656	5.06e-06	1.21055	1.63278	2.39273	0.635209	0.000290077	1.21684	0.522014	0.772949
558	9.18	9.19	60.4651	39.1473	39.1473	IPI:IPI00014197.2	Gene_Symbol=CDV3 Isoform 1 of Protein CDV3 homolog	CDV3	9606	5	0.640604	0.219592	2.26179	0.283228	1.44891	0.767155	0.0206705	1.21943	0.62911	0.935493	1.21797	0.0786317	1.26247	0.964756	1.53765
559	9.17	9.18	41.2121	19.3939	19.3939	IPI:IPI00795717.1	Gene_Symbol=- 19 kDa protein	RPL9	9606	5	0.989123	0.897274	1.20477	0.821007	1.19166	0.9605	0.622439	1.199	0.801082	1.15164	0.862059	0.162846	1.24944	0.689957	1.07709
560	9.14	9.24	49.6703	16.7033	14.5055	IPI:IPI00023972.5	Gene_Symbol=DDX47 Probable ATP-dependent RNA helicase DDX47	DDX47	9606	4	1.03551	0.717181	1.23909	0.835702	1.28308	0.927219	0.638716	1.42926	0.648741	1.32524	1.43065	0.0013036	1.18645	1.20583	1.69739
561	9.14	9.14	43.4783	34.7826	34.7826	IPI:IPI00872940.1	Gene_Symbol=RPL30 Putative uncharacterized protein RPL30 (Fragment)	RPL30	9606	5	0.861879	0.0178809	1.12653	0.765075	0.970933	1.02345	0.644673	1.11067	0.921471	1.13672	0.86836	0.0624335	1.16117	0.747831	1.00832
562	9.13	9.29	89.3617	16.1702	16.1702	IPI:IPI00916448.1	Gene_Symbol=SFRS7 Putative uncharacterized protein SFRS7	SFRS7	9606	4	0.80362	0.0751021	1.27584	0.629874	1.02529	0.853161	0.0092714	1.11961	0.762015	0.955209	0.990787	0.91408	1.19692	0.827783	1.18589
563	9.11	9.2	43.2927	7.56098	6.09756	IPI:IPI00006725.2	Gene_Symbol=DDX23 Probable ATP-dependent RNA helicase DDX23	DDX23	9606	4	0.984394	0.884216	1.26147	0.780356	1.24178	0.993136	0.939403	1.21522	0.817249	1.20688	1.08623	0.381993	1.22327	0.887974	1.32876
564	9.1	9.15	48.8818	20.1278	20.1278	IPI:IPI00013949.1	Gene_Symbol=SGTA Small glutamine-rich tetratricopeptide repeat-containing protein alpha	SGTA	9606	5	0.759447	0.000894316	1.14061	0.665827	0.866229	0.898589	0.0975539	1.13923	0.788767	1.0237	1.03996	0.705164	1.25129	0.831104	1.30129
565	9.1	9.13	51.1822	9.45758	9.45758	IPI:IPI00607550.3	Gene_Symbol=UTP14A UTP14, U3 small nucleolar ribonucleoprotein, homolog A isoform 2	UTP14A	9606	5	0.90379	0.461306	1.33352	0.677747	1.20522	0.933554	0.61561	1.33732	0.698079	1.24846	0.935085	0.764358	1.61109	0.580406	1.5065
566	9.09	9.11	79.0909	24.8485	20.303	IPI:IPI00029400.2	Gene_Symbol=ZRANB2 Isoform 1 of Zinc finger Ran-binding domain-containing protein 2	ZRANB2	9606	5	0.648713	0.0028736	1.30017	0.498947	0.843434	0.691937	0.0195743	1.35186	0.51184	0.935403	0.649029	0.0460068	1.52764	0.424857	0.991483
567	9.08	9.83	53.7815	27.3109	27.3109	IPI:IPI00374151.1	Gene_Symbol=PRDX3 peroxiredoxin 3 isoform b	PRDX3	9606	7	1.20771	0.000135287	1.08857	1.10944	1.31468	0.871256	0.00197011	1.08481	0.80314	0.945148	1.2675	1.66e-07	1.06766	1.18718	1.35326
568	9.07	10.35	63.25	21.25	14.75	IPI:IPI00479145.2	Gene_Symbol=KRT19 Keratin, type I cytoskeletal 19	KRT19	9606	6	0.611709	0.000332744	1.2412	0.492838	0.759252	0.717338	0.000156789	1.14309	0.627543	0.819981	0.455665	0.00052464	1.44095	0.316226	0.656591
569	9.03	11.08	69.7959	31.8367	27.3469	IPI:IPI00018146.1	Gene_Symbol=YWHAQ 14-3-3 protein theta	YWHAQ	9606	6	1.65544	0.00328087	1.31377	1.26006	2.17486	1.22264	0.151695	1.34379	0.909843	1.64298	3.09186	4.96e-05	1.35477	2.28221	4.18876
570	9.03	10.78	46.6814	14.823	11.2832	IPI:IPI00011107.2	Gene_Symbol=IDH2 Isocitrate dehydrogenase [NADP], mitochondrial	IDH2	9606	6	1.36098	0.038825	1.33281	1.02113	1.81393	1.19726	0.166937	1.31798	0.90841	1.57797	1.57305	0.0101316	1.35935	1.15721	2.13832
571	9.01	9.02	66.5877	15.6398	15.6398	IPI:IPI00106668.5	Gene_Symbol=PLIN3 mannose 6 phosphate receptor binding protein 1 isoform 3	PLIN3	9606	6	0.66138	2.05e-05	1.16869	0.565913	0.772951	0.748225	0.000731902	1.16405	0.642778	0.87097	0.909681	0.485667	1.32044	0.688921	1.20118
572	8.98	9.09	55.595	5.77265	4.61812	IPI:IPI00894467.1	Gene_Symbol=BAT3 HLA-B associated transcript 3, isoform CRA_a	BAT3	9606	4	1.23305	0.000160955	1.08826	1.13304	1.34188	1.09146	0.117188	1.11997	0.974541	1.2224	1.20113	0.142958	1.29013	0.931015	1.54961
573	8.95	8.98	40.75	8	8	IPI:IPI00021417.3	Gene_Symbol=SART1 U4/U6.U5 tri-snRNP-associated protein 1	SART1	9606	4	0.843059	0.031581	1.16607	0.722991	0.983067	0.884138	0.0151292	1.10072	0.803233	0.973191	0.892671	0.229702	1.21317	0.735819	1.08296
574	8.95	8.96	47.0135	14.0655	12.5241	IPI:IPI00419237.3	Gene_Symbol=LAP3 Isoform 1 of Cytosol aminopeptidase	LAP3	9606	4	0.986797	0.81359	1.12876	0.874232	1.11386	0.953345	0.469906	1.15086	0.828378	1.09717	1.16735	0.165989	1.25804	0.927911	1.46857
575	8.93	8.96	44.0237	7.45562	6.39053	IPI:IPI00654555.3	Gene_Symbol=NOP2 NOP2 protein	NOP2	9606	4	1.09113	0.254532	1.17051	0.93218	1.27717	1.07269	0.177044	1.11169	0.964919	1.19251	1.3705	0.00719046	1.23998	1.10526	1.69939
576	8.93	8.94	52.1452	22.1122	18.4818	IPI:IPI00004839.1	Gene_Symbol=CRKL Crk-like protein	CRKL	9606	4	0.684875	0.00029772	1.17402	0.583359	0.804057	0.760869	0.000272948	1.12142	0.678488	0.853252	0.919346	0.580153	1.38366	0.66443	1.27206
577	8.92	8.93	37.4494	12.5506	10.5263	IPI:IPI00031420.3	Gene_Symbol=UGDH UDP-glucose 6-dehydrogenase	UGDH	9606	4	0.958841	0.695056	1.26928	0.755421	1.21704	0.845154	0.0360777	1.16677	0.724351	0.986105	0.823886	0.0818542	1.25177	0.658177	1.03131
578	8.91	8.95	40.327	16.3488	14.4414	IPI:IPI00031836.3	Gene_Symbol=DRG1 Developmentally-regulated GTP-binding protein 1	DRG1	9606	4	1.12962	0.434737	1.40748	0.802584	1.58991	0.920754	0.19878	1.14556	0.80376	1.05478	1.16004	0.361654	1.42456	0.814318	1.65255
579	8.91	8.92	54.2169	17.2691	17.2691	IPI:IPI00021840.1	Gene_Symbol=RPS6 40S ribosomal protein S6	RPS6	9606	6	0.912578	0.0358031	1.08864	0.838271	0.993472	0.948027	0.414021	1.14152	0.830496	1.08219	0.741966	0.000123929	1.1443	0.648403	0.849031
580	8.9	8.91	37.2168	24.2718	21.3592	IPI:IPI00009946.4	Gene_Symbol=TOMM34 Mitochondrial import receptor subunit TOM34	TOMM34	9606	4	0.594383	0.0277105	1.5633	0.380211	0.929198	0.731997	0.0969738	1.46633	0.499203	1.07335	1.05693	0.501404	1.20293	0.878627	1.27142
581	8.87	8.87	92.2078	52.5974	52.5974	IPI:IPI00007764.4	Gene_Symbol=HN1 Isoform 1 of Hematological and neurological expressed 1 protein	HN1	9606	5	0.799437	0.0036198	1.14322	0.699286	0.913932	0.924746	0.0177154	1.06376	0.869318	0.983708	0.758679	0.0108207	1.21779	0.622998	0.92391
582	8.85	8.87	38.6316	6.84211	5.57895	IPI:IPI00100151.4	Gene_Symbol=XRN2 Isoform 1 of 5'-3' exoribonuclease 2	XRN2	9606	5	1.10666	0.412794	1.29224	0.856391	1.43007	1.23232	0.166609	1.35827	0.907272	1.67383	0.844163	0.339472	1.44017	0.586154	1.21574
583	8.84	8.92	57.7049	28.8525	23.6066	IPI:IPI00011913.1	Gene_Symbol=HNRNPA0 Heterogeneous nuclear ribonucleoprotein A0	HNRNPA0	9606	9	0.723577	1.53e-06	1.10725	0.653492	0.801178	0.808922	0.00430829	1.14781	0.704754	0.928488	0.692956	2.23e-05	1.15109	0.601999	0.797655
584	8.84	8.84	55.8882	12.9741	11.3772	IPI:IPI00216951.2	Gene_Symbol=DARS Aspartyl-tRNA synthetase, cytoplasmic	DARS	9606	4	1.17303	0.00904815	1.12021	1.04715	1.31403	1.12764	0.00324735	1.07596	1.04803	1.2133	1.12329	0.0620984	1.13078	0.993378	1.27019
585	8.8	8.82	35.6808	10.4851	9.07668	IPI:IPI00412771.1	Gene_Symbol=CD2AP CD2-associated protein	CD2AP	9606	4	0.866016	0.143574	1.22701	0.705794	1.06261	0.921013	0.420042	1.25011	0.736748	1.15136	0.927594	0.52868	1.30107	0.712947	1.20686
586	8.78	8.85	37.5507	6.24493	5.4339	IPI:IPI00646493.1	Gene_Symbol=COPA Isoform 2 of Coatomer subunit alpha	COPA	9606	4	1.11627	0.150721	1.16645	0.956975	1.30207	1.06914	0.315175	1.14561	0.933247	1.22481	1.09144	0.412532	1.24501	0.876655	1.35885
587	8.78	8.81	47.4976	6.98772	3.02172	IPI:IPI00296485.6	Gene_Symbol=MAP1S Microtubule-associated protein 1S	MAP1S	9606	3	0.939374	0.467727	1.19441	0.786477	1.12199	0.941788	0.564577	1.24035	0.759294	1.16814	0.920951	0.595337	1.38008	0.667315	1.27099
588	8.78	8.78	64.4737	39.0351	28.9474	IPI:IPI00395627.3	Gene_Symbol=CACYBP Isoform 1 of Calcyclin-binding protein	CACYBP	9606	4	0.712106	0.00116017	1.18755	0.599644	0.845661	0.738784	0.0020813	1.1812	0.625451	0.872651	1.13651	0.191803	1.22447	0.928158	1.39162
589	8.77	8.77	89.0511	34.3066	34.3066	IPI:IPI00219930.7	Gene_Symbol=CRABP1 Cellular retinoic acid-binding protein 1	CRABP1	9606	9	0.780501	1.42e-05	1.09499	0.712796	0.854637	1.71961	1.19e-08	1.13031	1.52136	1.94369	0.576263	3.48e-07	1.16701	0.493795	0.672505
590	8.76	8.83	37.0618	13.5225	5.50918	IPI:IPI00303207.3	Gene_Symbol=ABCE1 ATP-binding cassette sub-family E member 1	ABCE1	9606	3	1.43511	0.000104878	1.14457	1.25384	1.64258	1.32498	1.24e-05	1.08637	1.21964	1.43942	1.35041	0.000283832	1.13493	1.18986	1.53263
591	8.68	8.71	37.0811	7.02703	5.94595	IPI:IPI00797126.1	Gene_Symbol=NACA nascent polypeptide-associated complex alpha subunit isoform a	NACA	9606	7	0.644952	2.58e-07	1.14929	0.561174	0.741236	0.921424	0.258016	1.15568	0.797299	1.06487	0.611249	3.06e-09	1.13437	0.538843	0.693385
592	8.68	8.71	46.9388	8.32025	8.32025	IPI:IPI00910513.1	Gene_Symbol=GSPT1 G1 to S phase transition 1 isoform 1	GSPT1	9606	4	1.13211	0.0152779	1.10278	1.0266	1.24848	1.09208	0.120624	1.12	0.975067	1.22313	1.07167	0.152971	1.10207	0.972416	1.18105
593	8.68	8.69	46.5374	18.8366	18.8366	IPI:IPI00930241.1	Gene_Symbol=EBNA1BP2 EBNA1 binding protein 2 isoform 1	EBNA1BP2	9606	4	0.892195	0.0752466	1.13659	0.784973	1.01406	0.913638	0.0152234	1.07127	0.852854	0.978755	0.971958	0.618122	1.13109	0.859309	1.09937
594	8.66	8.68	30.9386	4.75087	2.66512	IPI:IPI00784161.1	Gene_Symbol=SUPT6H Isoform 1 of Transcription elongation factor SPT6	SUPT6H	9606	3	1.0349	0.672818	1.18349	0.874451	1.2248	1.155	0.268946	1.30571	0.884578	1.50809	1.02521	0.898995	1.50563	0.680916	1.54358
595	8.66	8.68	35.3333	7.33333	7.33333	IPI:IPI00008240.2	Gene_Symbol=MARS Methionyl-tRNA synthetase, cytoplasmic	MARS	9606	4	1.62227	0.000170929	1.21739	1.33259	1.97493	1.10152	0.361713	1.2488	0.882058	1.37558	1.55386	0.00158219	1.26688	1.22653	1.96855
596	8.66	8.66	53.1915	17.6292	13.9818	IPI:IPI00010414.4	Gene_Symbol=PDLIM1 PDZ and LIM domain protein 1	PDLIM1	9606	4	0.933641	0.501221	1.24079	0.752455	1.15846	1.05638	0.46652	1.17223	0.901169	1.23831	0.588496	0.0195533	1.53566	0.383221	0.903727
597	8.65	8.66	53.7367	9.78648	8.18505	IPI:IPI00219526.6	Gene_Symbol=PGM1 Isoform 1 of Phosphoglucomutase-1	PGM1	9606	4	1.53994	0.000203019	1.19076	1.29324	1.83369	1.10457	0.203715	1.17584	0.939386	1.29879	2.34513	8.93e-05	1.36708	1.71544	3.20598
598	8.6	8.71	32.9099	6.46651	5.42725	IPI:IPI00386189.2	Gene_Symbol=NAA15 Isoform 1 of NMDA receptor-regulated protein 1	NAA15	9606	4	1.22826	0.215461	1.42912	0.859453	1.75533	1.15278	0.30245	1.35271	0.852205	1.55938	1.11375	0.557277	1.51208	0.736566	1.68407
599	8.58	8.59	86.0606	40	40	IPI:IPI00024933.3	Gene_Symbol=RPL12 Isoform 1 of 60S ribosomal protein L12	RPL12	9606	5	1.01393	0.831662	1.14478	0.8857	1.16072	1.04554	0.423062	1.12126	0.932463	1.17232	0.973033	0.691831	1.1538	0.843327	1.12269
600	8.58	8.59	31.4024	21.3415	17.0732	IPI:IPI00101037.3	Gene_Symbol=RCN3 Reticulocalbin-3	RCN3	9606	4	1.32743	0.0185661	1.24172	1.06903	1.64829	2.05175	0.00819806	1.57396	1.30356	3.22939	0.869974	0.173961	1.24734	0.697464	1.08515
601	8.56	8.58	90.873	23.0159	23.0159	IPI:IPI00749113.2	Gene_Symbol=DUT Isoform 3 of Deoxyuridine 5'-triphosphate nucleotidohydrolase, mitochondrial	DUT	9606	4	0.73248	0.0145667	1.27082	0.576383	0.93085	0.766311	0.00445663	1.18381	0.647327	0.907167	0.559785	0.000150417	1.274	0.439392	0.713165
602	8.56	8.58	40.6528	16.9139	12.7596	IPI:IPI00744692.1	Gene_Symbol=TALDO1 Transaldolase	TALDO1	9606	4	1.45753	5.29e-05	1.15173	1.26551	1.67869	1.65931	0.00296042	1.35341	1.22602	2.24573	0.956973	0.739087	1.32004	0.724958	1.26324
603	8.56	8.56	66.0377	30.1887	16.9811	IPI:IPI00215911.3	Gene_Symbol=APEX1 DNA-(apurinic or apyrimidinic site) lyase	APEX1	9606	4	1.09294	0.456623	1.28626	0.849704	1.4058	1.12924	0.18794	1.2112	0.93233	1.36773	1.04104	0.769177	1.34218	0.775636	1.39726
604	8.54	8.64	78.9474	11.9782	11.9782	IPI:IPI00012998.2	Gene_Symbol=CPSF6 Isoform 1 of Cleavage and polyadenylation specificity factor subunit 6	CPSF6	9606	5	0.846975	0.00624318	1.12067	0.755778	0.949176	0.894176	0.0305593	1.10557	0.808791	0.988575	0.915997	0.385479	1.22816	0.745831	1.12499
605	8.52	8.57	82.0833	27.9167	24.5833	IPI:IPI00027285.1	Gene_Symbol=SNRPB Isoform SM-B' of Small nuclear ribonucleoprotein-associated proteins B and B'	SNRPB	9606	7	0.940014	0.0680807	1.06903	0.879314	1.0049	0.995183	0.892123	1.07485	0.925883	1.06967	0.904321	0.0696886	1.11538	0.810776	1.00866
606	8.51	8.56	40.4092	17.9028	15.8568	IPI:IPI00744507.1	Gene_Symbol=CSNK2A1 Casein kinase II subunit alpha	CSNK2A1	9606	4	1.36515	0.0061378	1.22466	1.11472	1.67184	1.04311	0.481166	1.1359	0.918317	1.18487	1.49639	0.00917244	1.32478	1.12954	1.9824
607	8.5	8.52	48.6154	24	15.3846	IPI:IPI00012795.3	Gene_Symbol=EIF3I Eukaryotic translation initiation factor 3 subunit I	EIF3I	9606	4	0.931473	0.304082	1.15275	0.808043	1.07376	1.07484	0.181658	1.11606	0.963066	1.19959	0.807764	0.0185761	1.1881	0.679878	0.959705
608	8.47	8.47	74.5968	23.7903	20.1613	IPI:IPI00014263.1	Gene_Symbol=EIF4H Isoform Long of Eukaryotic translation initiation factor 4H	EIF4H	9606	7	0.728631	0.0024461	1.19523	0.609615	0.870883	0.904642	0.0654235	1.11383	0.812188	1.00762	0.682886	0.00545269	1.27225	0.536755	0.868801
609	8.45	42.25	80.3714	53.3157	48.2759	IPI:IPI00930343.1	Gene_Symbol=ACTC1 cDNA FLJ78096, highly similar to Homo sapiens actin, alpha, cardiac muscle (ACTC), mRNA	ACTC1	9606	41	2.01259	0.000492661	1.34771	1.49334	2.71237	1.42073	0.00160518	1.1894	1.19449	1.68982	1.65484	0.00258128	1.30932	1.26389	2.16672
610	8.45	8.49	55.948	6.22677	3.43866	IPI:IPI00296830.5	Gene_Symbol=LUZP1 Isoform 1 of Leucine zipper protein 1	LUZP1	9606	3	0.966557	0.656951	1.17091	0.825473	1.13176	1.01479	0.826291	1.14809	0.883893	1.16507	0.845603	0.0517034	1.18421	0.714066	1.00137
611	8.44	8.47	34.8748	9.05588	9.05588	IPI:IPI00299095.2	Gene_Symbol=SNX2 Sorting nexin-2	SNX2	9606	4	1.21784	0.0274448	1.18558	1.02721	1.44384	1.21767	0.0527801	1.22115	0.997152	1.48696	1.05861	0.428236	1.16612	0.907804	1.23446
612	8.42	8.43	54.5064	20.1717	20.1717	IPI:IPI00334159.6	Gene_Symbol=VBP1 von Hippel-Lindau binding protein 1, isoform CRA_b	VBP1	9606	5	0.738139	0.00530769	1.21686	0.606594	0.898211	0.933672	0.11772	1.09251	0.85461	1.02005	0.712854	0.00343972	1.22745	0.580759	0.874995
613	8.41	8.41	38.9333	9.6	9.6	IPI:IPI00020021.3	Gene_Symbol=DEK Protein DEK	DEK	9606	4	0.72275	0.000148589	1.13481	0.636892	0.820182	0.857155	0.0187405	1.13107	0.757825	0.969504	0.536952	0.00974863	1.55064	0.346277	0.832621
614	8.4	8.44	36.2434	15.873	15.873	IPI:IPI00013122.1	Gene_Symbol=CDC37 Hsp90 co-chaperone Cdc37	CDC37	9606	4	0.885892	0.0414053	1.12233	0.789333	0.994263	0.892316	0.113729	1.15773	0.770744	1.03306	0.827649	0.0212401	1.16702	0.709198	0.965884
615	8.38	8.43	28.3677	4.51664	3.80349	IPI:IPI00640197.1	Gene_Symbol=TPP2 Tripeptidyl peptidase II	TPP2	9606	4	1.27895	3.26e-05	1.08385	1.18001	1.3862	1.24081	0.00217443	1.12687	1.10111	1.39823	1.14592	0.0252249	1.12281	1.02058	1.28665
616	8.38	8.42	38.1974	8.58369	8.58369	IPI:IPI00217952.6	Gene_Symbol=GFPT1 Isoform 1 of Glucosamine--fructose-6-phosphate aminotransferase [isomerizing] 1	GFPT1	9606	4	1.55797	0.000370494	1.21305	1.28434	1.8899	1.1529	0.0156185	1.11588	1.03318	1.2865	1.75443	0.000437482	1.28414	1.36623	2.25294
617	8.37	8.39	45.1039	14.2433	14.2433	IPI:IPI00218187.1	Gene_Symbol=PPP1CC Isoform Gamma-2 of Serine/threonine-protein phosphatase PP1-gamma catalytic subunit	PPP1CC	9606	5	1.60748	0.0816922	1.76737	0.909534	2.84102	1.1369	0.313655	1.36246	0.834442	1.54898	1.36681	0.154888	1.64129	0.832766	2.24333
618	8.36	8.43	39.6975	4.91493	4.91493	IPI:IPI00902463.1	Gene_Symbol=ESYT1 cDNA FLJ46898 fis, clone UTERU3022168, highly similar to Protein FAM62A	ESYT1	9606	4	1.44874	0.020436	1.3519	1.07163	1.95856	1.20831	0.0368159	1.19166	1.01397	1.43989	1.26796	0.0302712	1.23396	1.02756	1.56461
619	8.36	8.37	31.1441	12.5	12.5	IPI:IPI00297982.7	Gene_Symbol=EIF2S3 Eukaryotic translation initiation factor 2 subunit 3	EIF2S3	9606	4	1.88693	0.000935094	1.3329	1.41566	2.51508	1.49219	0.00461984	1.26791	1.1769	1.89196	1.70899	0.000740552	1.26336	1.35274	2.15906
620	8.28	8.32	52.1197	8.10474	5.86035	IPI:IPI00465294.2	Gene_Symbol=CDC5L Cell division cycle 5-like protein	CDC5L	9606	3	0.874526	0.0713655	1.15836	0.754967	1.01302	0.940937	0.296688	1.12638	0.835362	1.05986	0.971646	0.779499	1.23694	0.785523	1.20187
621	8.27	8.28	43.8914	12.6697	12.6697	IPI:IPI00793381.2	Gene_Symbol=PSMD6 Putative uncharacterized protein PSMD6	PSMD6	9606	4	1.34767	0.123411	1.49125	0.903716	2.00971	1.16727	0.206261	1.29603	0.900655	1.51281	1.14049	0.397032	1.40327	0.812742	1.60042
622	8.27	8.28	43.9216	11.7647	11.7647	IPI:IPI00296053.3	Gene_Symbol=FH Isoform Mitochondrial of Fumarate hydratase, mitochondrial	FH	9606	5	1.16204	0.345815	1.40241	0.828604	1.62966	1.11673	0.128676	1.161	0.961869	1.29652	1.16011	0.181769	1.26129	0.91978	1.46323
623	8.27	8.27	61.9632	27.6074	27.6074	IPI:IPI00789698.1	Gene_Symbol=PTGES3 19 kDa protein	PTGES3	9606	8	0.776204	2.38e-07	1.08106	0.718004	0.839122	0.948022	0.169178	1.08044	0.877441	1.02428	1.05844	0.254053	1.10488	0.957971	1.16944
624	8.26	8.26	57.4837	12.1475	12.1475	IPI:IPI00295542.5	Gene_Symbol=NUCB1 Nucleobindin-1	NUCB1	9606	4	0.920044	0.455832	1.2704	0.724218	1.16882	1.09513	0.449441	1.29332	0.84676	1.41635	0.720419	0.0512501	1.39105	0.517895	1.00214
625	8.25	8.27	41.2281	26.3158	26.3158	IPI:IPI00018768.1	Gene_Symbol=TSN Translin	TSN	9606	4	1.49294	0.00251191	1.22932	1.21445	1.83529	1.06399	0.122216	1.08805	0.977881	1.15768	1.37511	0.00448616	1.193	1.15265	1.64051
626	8.25	8.25	51.2876	15.6652	13.3047	IPI:IPI00021771.1	Gene_Symbol=ANXA7 Isoform 2 of Annexin A7	ANXA7	9606	5	1.30117	0.00224365	1.15768	1.12395	1.50634	1.42033	0.0270149	1.3538	1.04914	1.92285	0.998532	0.992036	1.37188	0.727855	1.36987
627	8.24	8.26	27.8894	8.16583	5.02513	IPI:IPI00018931.6	Gene_Symbol=VPS35 Vacuolar protein sorting-associated protein 35	VPS35	9606	3	1.53682	0.000506065	1.21504	1.26483	1.8673	1.15249	0.0316568	1.13505	1.01536	1.30814	1.73318	8.06e-05	1.21181	1.43024	2.1003
628	8.23	40.02	79.6421	52.349	48.5459	IPI:IPI00646779.2	Gene_Symbol=TUBB6 TUBB6 protein	TUBB6	9606	40	1.15091	0.21246	1.26506	0.909768	1.45596	1.25219	0.0811573	1.2948	0.967092	1.62134	0.990485	0.920567	1.23158	0.804237	1.21986
629	8.23	8.33	37.6931	6.69413	6.69413	IPI:IPI00397730.3	Gene_Symbol=PPP1R12A Isoform 4 of Protein phosphatase 1 regulatory subunit 12A	PPP1R12A	9606	5	0.783125	0.13502	1.39593	0.561007	1.09319	0.940071	0.65224	1.34131	0.700859	1.26093	0.857655	0.221348	1.29782	0.660844	1.11308
630	8.2	8.21	56.2791	30.2326	30.2326	IPI:IPI00006865.3	Gene_Symbol=SEC22B Vesicle-trafficking protein SEC22b	SEC22B	9606	5	1.82072	0.00238461	1.39974	1.30076	2.54853	1.29397	0.0337927	1.2637	1.02395	1.63519	1.68409	0.00359864	1.3653	1.23349	2.29929
631	8.2	8.21	39.3846	18.4615	18.4615	IPI:IPI00220271.3	Gene_Symbol=AKR1A1 Alcohol dehydrogenase [NADP+]	AKR1A1	9606	5	1.07571	0.281448	1.15237	0.933475	1.23962	1.33076	0.0151649	1.24474	1.06911	1.65646	1.02324	0.880468	1.38892	0.736715	1.4212
632	8.18	8.22	59.5041	16.8044	12.9477	IPI:IPI00410118.1	Gene_Symbol=QKI Isoform 4 of Protein quaking	QKI	9606	4	0.761222	0.0104854	1.21533	0.626351	0.925135	0.742889	0.0093698	1.23143	0.603272	0.914817	0.611971	0.00193586	1.30641	0.468437	0.799486
633	8.18	8.2	46.9914	8.73926	7.87966	IPI:IPI00879166.1	Gene_Symbol=MTA1 Full-length cDNA 5-PRIME end of clone CS0DF014YL24 of Fetal brain of Homo sapiens	MTA1	9606	4	0.890337	0.324996	1.33324	0.667799	1.18703	0.866648	0.0312786	1.1299	0.767016	0.979222	0.809629	0.14809	1.38771	0.583429	1.12353
634	8.18	8.19	61.4815	41.4815	41.4815	IPI:IPI00221093.7	Gene_Symbol=RPS17 40S ribosomal protein S17	RPS17	9606	8	0.882002	0.00687578	1.09178	0.80786	0.962949	0.940888	0.29485	1.12447	0.836741	1.058	0.861505	0.000993501	1.08587	0.793378	0.935482
635	8.17	10.93	83.6858	36.5559	22.0544	IPI:IPI00216492.1	Gene_Symbol=HNRNPH3 Isoform 2 of Heterogeneous nuclear ribonucleoprotein H3	HNRNPH3	9606	8	0.677488	2.85e-07	1.12256	0.60352	0.760521	0.698365	9.98e-07	1.12065	0.623177	0.782626	0.688525	0.000850813	1.22498	0.562072	0.843427
636	8.17	8.19	35.9423	5.97322	4.32544	IPI:IPI00022744.5	Gene_Symbol=CSE1L Isoform 1 of Exportin-2	CSE1L	9606	3	1.71013	0.00685852	1.43826	1.18902	2.45961	1.12341	0.20287	1.20614	0.931403	1.35499	1.35813	0.0478451	1.35365	1.00331	1.83843
637	8.17	8.18	58.2524	24.2718	24.2718	IPI:IPI00796774.2	Gene_Symbol=PPP2CB Serine/threonine-protein phosphatase	PPP2CB	9606	7	1.53886	1.58e-06	1.1477	1.34083	1.76615	1.12976	0.0198759	1.10601	1.02147	1.24952	1.64512	6.02e-07	1.16094	1.41706	1.90988
638	8.17	8.17	64.4628	47.9339	47.9339	IPI:IPI00383552.4	Gene_Symbol=ENSA Isoform 1 of Alpha-endosulfine	ENSA	9606	6	0.578834	0.0095583	1.4583	0.396924	0.844112	0.804556	0.132502	1.34634	0.597585	1.08321	0.827488	0.144991	1.30788	0.632693	1.08226
639	8.16	8.18	48.4962	11.2782	11.2782	IPI:IPI00397676.4	Gene_Symbol=- 30 kDa protein	RPL7A	9606	4	0.990305	0.757173	1.06891	0.926466	1.05854	0.930721	0.142719	1.10451	0.842658	1.02799	1.06195	0.534996	1.22597	0.866214	1.30192
640	8.15	8.2	43.0291	6.72016	5.31595	IPI:IPI00107752.3	Gene_Symbol=OPA1 Isoform 2 of Dynamin-like 120 kDa protein, mitochondrial	OPA1	9606	4	1.03723	0.619543	1.16474	0.890521	1.2081	1.1326	0.121905	1.17513	0.963809	1.33096	1.11761	0.0838011	1.13637	0.983487	1.27002
641	8.15	8.15	71.1111	29.6296	28.8889	IPI:IPI00927543.1	Gene_Symbol=- Putative uncharacterized protein ENSP00000410949	RPL32	9606	4	1.05962	0.353653	1.13971	0.929723	1.20766	1.09561	0.0916139	1.11462	0.982949	1.22119	1.0272	0.669902	1.14321	0.898527	1.1743
642	8.15	8.15	47.343	32.3671	27.5362	IPI:IPI00016342.1	Gene_Symbol=RAB7A Ras-related protein Rab-7a	RAB7A	9606	4	1.70863	0.000411786	1.24958	1.36737	2.13507	1.27845	0.00587019	1.16757	1.09496	1.49268	1.46469	0.00162936	1.21475	1.20575	1.77923
643	8.11	8.11	56.7114	15.1007	15.1007	IPI:IPI00007188.5	Gene_Symbol=SLC25A5 ADP/ATP translocase 2	SLC25A5	9606	4	0.956342	0.842139	9.39616	0.10178	8.98594	1.179	0.408237	4.76769	0.247289	5.6211	0.9802	0.862456	3.18286	0.307962	3.11984
644	8.1	8.11	51.2	28.8	28.8	IPI:IPI00023640.3	Gene_Symbol=PDCD5 Programmed cell death protein 5	PDCD5	9606	4	0.733835	0.00203582	1.19373	0.614742	0.876	0.919671	0.307202	1.1839	0.776817	1.0888	0.754481	0.000191522	1.13028	0.667516	0.852776
645	8.09	8.09	84.6939	58.1633	58.1633	IPI:IPI00021828.1	Gene_Symbol=CSTB Cystatin-B	CSTB	9606	7	0.89812	0.636094	1.79217	0.501135	1.60959	1.04047	0.925207	3.448	0.30176	3.58753	1.29862	0.397821	2.15324	0.6031	2.79625
646	8.07	8.12	34.8315	6.92884	6.92884	IPI:IPI00011603.2	Gene_Symbol=PSMD3 26S proteasome non-ATPase regulatory subunit 3	PSMD3	9606	4	1.18121	0.269794	1.36841	0.863198	1.61637	1.11728	0.0445205	1.11359	1.00331	1.24418	1.0788	0.583126	1.34344	0.803011	1.44929
647	8.06	8.08	47.2406	11.2583	11.2583	IPI:IPI00420108.5	Gene_Symbol=DLSTP1;DLST Dihydrolipoyllysine-residue succinyltransferase component of 2-oxoglutarate dehydrogenase complex, mitochondrial	DLSTP1	9606	5	0.907044	0.430349	1.29992	0.697771	1.17908	0.975734	0.850583	1.32358	0.737191	1.29147	0.729879	0.00225475	1.19154	0.61255	0.869682
648	8.04	8.05	70.5706	22.2222	12.6126	IPI:IPI00010810.1	Gene_Symbol=ETFA Electron transfer flavoprotein subunit alpha, mitochondrial	ETFA	9606	3	1.15499	0.0821193	1.17997	0.978826	1.36285	1.20704	0.104961	1.2634	0.955392	1.52497	0.933597	0.425138	1.19883	0.778757	1.11922
649	8.04	8.05	26.7797	17.2881	17.2881	IPI:IPI00009253.2	Gene_Symbol=NAPA Alpha-soluble NSF attachment protein	NAPA	9606	4	1.99395	0.0017828	1.373	1.45226	2.73768	1.68178	0.0153254	1.46107	1.15106	2.4572	1.76631	0.00156672	1.29017	1.36905	2.27884
650	8.04	8.05	48.3516	32.967	32.967	IPI:IPI00443909.1	Gene_Symbol=CNPY2 Isoform 1 of Protein canopy homolog 2	CNPY2	9606	5	0.681209	0.00013005	1.16333	0.585567	0.792472	0.89822	0.0537195	1.11557	0.805168	1.00203	1.11818	0.0708754	1.13068	0.988949	1.2643
651	8.03	8.05	62.6667	37.7778	37.7778	IPI:IPI00178440.3	Gene_Symbol=EEF1B2 Elongation factor 1-beta	EEF1B2	9606	6	0.656377	5.79e-05	1.17267	0.559726	0.769716	0.895613	0.0933962	1.14038	0.785366	1.02134	0.920054	0.27906	1.172	0.785026	1.07831
652	8.03	8.03	32.8912	18.3024	18.3024	IPI:IPI00022694.3	Gene_Symbol=PSMD4 Isoform Rpn10A of 26S proteasome non-ATPase regulatory subunit 4	PSMD4	9606	5	0.856317	0.0170372	1.12657	0.760109	0.964702	1.05557	0.645441	1.29811	0.813159	1.37025	0.950071	0.216106	1.09192	0.87009	1.0374
653	8.01	8.1	28.3582	19.1045	19.1045	IPI:IPI00514424.4	Gene_Symbol=PPT1 Palmitoyl-protein thioesterase 1	PPT1	9606	8	1.22486	0.00298014	1.12899	1.08492	1.38285	0.865788	0.230245	1.27946	0.676681	1.10774	0.877726	0.134385	1.19298	0.735744	1.04711
654	8.01	8.02	30.9735	19.764	19.764	IPI:IPI00295741.4	Gene_Symbol=CTSB Cathepsin B	CTSB	9606	7	1.43397	0.00288218	1.21722	1.17807	1.74546	2.71406	0.000416233	1.48972	1.82185	4.04319	0.381987	0.00467486	1.7463	0.218741	0.667065
655	8.01	8.02	45.6274	22.4335	22.4335	IPI:IPI00871889.1	Gene_Symbol=PSMA1 Proteasome subunit alpha type	PSMA1	9606	4	1.11128	0.0984642	1.13639	0.977906	1.26284	1.26043	0.000173637	1.10109	1.14471	1.38785	0.910871	0.0435654	1.0944	0.832303	0.996856
656	8.01	8.01	30.131	21.8341	21.8341	IPI:IPI00026546.1	Gene_Symbol=PAFAH1B2 Platelet-activating factor acetylhydrolase IB subunit beta	PAFAH1B2	9606	6	0.888841	0.102712	1.1574	0.767963	1.02875	0.9824	0.791042	1.15647	0.849482	1.13611	0.920872	0.367784	1.21496	0.757943	1.11882
657	8	8	39.5349	39.5349	39.5349	IPI:IPI00220528.6	Gene_Symbol=SNRPF Small nuclear ribonucleoprotein F	SNRPF	9606	5	0.861256	0.0586805	1.16869	0.736944	1.00654	0.90022	0.17787	1.17538	0.765897	1.0581	0.875373	0.147753	1.20808	0.724601	1.05752
658	7.99	8.09	32.3741	6.06372	6.06372	IPI:IPI00031583.4	Gene_Symbol=USO1 Putative uncharacterized protein DKFZp451D234	USO1	9606	4	1.38992	0.00327403	1.20657	1.15196	1.67703	1.23634	0.057399	1.24655	0.99181	1.54115	1.08863	0.402684	1.24449	0.874754	1.35479
659	7.98	8.05	29.7819	4.94966	3.52349	IPI:IPI00021766.5	Gene_Symbol=RTN4 Isoform 1 of Reticulon-4	RTN4	9606	4	1.46327	0.0240144	1.38085	1.05969	2.02056	1.15416	0.153481	1.22603	0.941386	1.41504	1.21292	0.185881	1.34666	0.90069	1.6334
660	7.97	8.01	54.9266	6.18449	6.18449	IPI:IPI00954006.1	Gene_Symbol=CPNE1 Putative uncharacterized protein DKFZp667H197 (Fragment)	CPNE1	9606	4	1.05378	0.298174	1.11222	0.947461	1.17204	0.954363	0.469791	1.14858	0.830907	1.09616	1.03465	0.851116	1.48296	0.697695	1.53434
661	7.97	8	34.1808	4.80226	4.80226	IPI:IPI00016480.3	Gene_Symbol=NLRP2 Isoform 1 of NACHT, LRR and PYD domains-containing protein 2	NLRP2	9606	4	1.34592	0.00246558	1.16477	1.15552	1.56768	1.18996	0.0154375	1.13797	1.04569	1.35414	1.35031	0.487228	2.63448	0.512554	3.55736
662	7.97	7.97	41.7508	17.5084	17.5084	IPI:IPI00955014.1	Gene_Symbol=CDK1 cell division cycle 2 isoform 1	CDK1	9606	5	1.43627	0.0325809	1.38015	1.04067	1.98226	1.16306	0.0652394	1.1777	0.98757	1.36975	1.52066	0.000630885	1.18467	1.28362	1.80148
663	7.92	7.95	36.6221	15.3846	7.35786	IPI:IPI00783641.4	Gene_Symbol=TXNRD1 Isoform 3 of Thioredoxin reductase 1, cytoplasmic	TXNRD1	9606	4	0.976735	0.814535	1.23663	0.789834	1.20786	1.07735	0.603628	1.35314	0.796184	1.4578	0.940194	0.608018	1.28844	0.729713	1.21139
664	7.89	7.94	57.6254	6.65302	6.65302	IPI:IPI00102752.2	Gene_Symbol=RBM15 Isoform 1 of Putative RNA-binding protein 15	RBM15	9606	4	0.944459	0.505528	1.19645	0.789382	1.13	0.934717	0.418388	1.18967	0.785694	1.112	0.871637	0.201099	1.24565	0.699742	1.08576
665	7.89	7.9	38.4977	17.3709	17.3709	IPI:IPI00291419.6	Gene_Symbol=ACAT2 cDNA FLJ53975, highly similar to Acetyl-CoA acetyltransferase, cytosolic	ACAT2	9606	4	1.00601	0.885065	1.09173	0.921481	1.09829	0.853564	0.0317357	1.15275	0.740456	0.98395	0.752402	0.000126648	1.12114	0.671106	0.843545
666	7.88	7.91	37.581	12.959	12.959	IPI:IPI00022810.1	Gene_Symbol=CTSC Dipeptidyl peptidase 1	CTSC	9606	4	0.632105	0.00860833	1.38035	0.45793	0.872527	0.620465	0.0069532	1.38263	0.448756	0.857875	0.494184	0.00198567	1.49005	0.331656	0.736359
667	7.84	7.84	33.7884	13.9932	13.9932	IPI:IPI00909470.1	Gene_Symbol=PRMT1 cDNA FLJ60588, highly similar to Protein arginine N-methyltransferase 1	PRMT1	9606	4	1.41632	0.0444867	1.39964	1.01192	1.98234	0.991212	0.881243	1.14862	0.862961	1.13852	1.2767	0.0700166	1.31205	0.973054	1.67509
668	7.84	7.84	42.439	26.3415	18.0488	IPI:IPI00005719.1	Gene_Symbol=RAB1A Isoform 1 of Ras-related protein Rab-1A	RAB1A	9606	3	2.20905	0.0107267	1.67258	1.32074	3.69482	1.55278	0.000404686	1.14523	1.35586	1.7783	1.4838	0.173201	1.89453	0.783205	2.81111
669	7.82	7.85	43.2877	20	9.0411	IPI:IPI00006558.3	Gene_Symbol=SH3GLB1 Isoform 1 of Endophilin-B1	SH3GLB1	9606	3	0.936177	0.350212	1.16177	0.805822	1.08762	1.14092	0.0291925	1.12242	1.01648	1.28058	1.00029	0.994493	1.0943	0.914085	1.09462
670	7.82	7.82	38.8316	12.8866	8.0756	IPI:IPI00303300.3	Gene_Symbol=FKBP10 Peptidyl-prolyl cis-trans isomerase FKBP10	FKBP10	9606	3	0.916094	0.21668	1.15959	0.790013	1.0623	0.895707	0.367733	1.2971	0.690546	1.16182	0.923167	0.0877851	1.09872	0.84022	1.0143
671	7.77	7.82	47.5684	10.9422	7.29483	IPI:IPI00010349.1	Gene_Symbol=AGPS Alkyldihydroxyacetonephosphate synthase, peroxisomal	AGPS	9606	3	1.02986	0.814755	1.30688	0.788025	1.3459	0.863957	0.0874205	1.18676	0.727998	1.02531	1.07419	0.51343	1.26055	0.852154	1.35407
672	7.77	7.8	42.1965	13.5838	9.82659	IPI:IPI00556451.2	Gene_Symbol=ETFB Isoform 2 of Electron transfer flavoprotein subunit beta	ETFB	9606	3	0.985529	0.845708	1.17659	0.837616	1.15956	1.15437	0.0156673	1.11634	1.03407	1.28866	1.11464	0.356889	1.28448	0.867776	1.43173
673	7.76	7.76	40.3509	17.5439	17.5439	IPI:IPI00220342.5	Gene_Symbol=DDAH1 N(G),N(G)-dimethylarginine dimethylaminohydrolase 1	DDAH1	9606	4	0.831573	0.0207092	1.16233	0.715435	0.966564	0.892966	0.26504	1.23636	0.722256	1.10403	0.826232	0.0738581	1.237	0.667934	1.02205
674	7.75	7.75	71.8085	27.6596	27.6596	IPI:IPI00009943.2	Gene_Symbol=TPT1 Tumor protein, translationally-controlled 1	TPT1	9606	5	0.794677	1.18e-05	1.07264	0.74086	0.852403	1.14034	0.093855	1.17032	0.974387	1.33456	0.737729	4.42e-05	1.11236	0.663211	0.820618
675	7.73	7.77	61.9501	10.8205	5.11296	IPI:IPI00654605.1	Gene_Symbol=MAP7D1 Isoform 1 of MAP7 domain-containing protein 1	MAP7D1	9606	3	0.856164	0.0609197	1.17696	0.727435	1.00767	0.943906	0.324196	1.1252	0.838877	1.06209	1.06699	0.672063	1.36465	0.781877	1.45608
676	7.73	7.73	32.2506	12.297	12.297	IPI:IPI00000279.3	Gene_Symbol=ZC3H15 Similar to Zinc finger CCCH domain-containing protein 15	ZC3H15	9606	5	0.621421	0.0041163	1.33185	0.466586	0.827637	0.762298	0.00248848	1.16288	0.655525	0.886462	0.807646	0.0900102	1.28868	0.626721	1.0408
677	7.71	7.72	63.9798	24.4332	13.3501	IPI:IPI00873829.1	Gene_Symbol=ACAA2 Putative uncharacterized protein ACAA2 (Fragment)	ACAA2	9606	3	1.07386	0.470576	1.22888	0.873854	1.31964	0.872637	0.00423501	1.0895	0.800953	0.950737	0.937685	0.493164	1.21668	0.770691	1.14086
678	7.71	7.71	54.4218	34.6939	34.6939	IPI:IPI00304409.3	Gene_Symbol=CARHSP1 Calcium-regulated heat stable protein 1	CARHSP1	9606	5	0.490266	8.93e-05	1.20714	0.406139	0.59182	0.734434	0.00428025	1.1845	0.620037	0.869938	0.380151	0.0001141	1.30572	0.291143	0.49637
679	7.7	7.72	34.7943	5.72451	5.72451	IPI:IPI00028931.2	Gene_Symbol=DSG2 Desmoglein-2	DSG2	9606	4	1.11553	0.31966	1.25517	0.888741	1.40018	0.913154	0.196149	1.15561	0.790193	1.05525	0.837173	0.0985556	1.24078	0.674713	1.03875
680	7.66	9.86	71.1149	28.0405	9.12162	IPI:IPI00294426.3	Gene_Symbol=TAF15 Isoform Long of TATA-binding protein-associated factor 2N	TAF15	9606	5	0.714722	0.00150962	1.21837	0.586622	0.870795	0.882544	0.113876	1.16948	0.754646	1.03212	0.728285	0.0191713	1.2995	0.560435	0.946407
681	7.65	7.81	51.9841	10.3175	10.3175	IPI:IPI00007102.3	Gene_Symbol=GLOD4 Uncharacterized protein C17orf25	GLOD4	9606	4	0.770901	0.00784523	1.19125	0.647135	0.918337	0.746357	0.00434732	1.1946	0.624778	0.891595	0.719043	0.00312697	1.20932	0.594583	0.869556
682	7.64	8.94	48.2051	11.9658	8.20513	IPI:IPI00956015.1	Gene_Symbol=CCDC6 Coiled-coil domain-containing protein 6	CCDC6	9606	4	0.627989	0.000164041	1.19425	0.525843	0.749978	0.794655	0.000667167	1.11126	0.715093	0.88307	0.598286	0.00206459	1.31987	0.45329	0.789661
683	7.63	7.63	64.0394	21.1823	21.1823	IPI:IPI00790634.2	Gene_Symbol=WIBG Isoform 2 of Partner of Y14 and mago	WIBG	9606	4	0.754476	0.0854038	1.42518	0.529391	1.07526	0.821608	0.338709	1.73442	0.473708	1.42501	0.720436	0.0776498	1.48469	0.485244	1.06962
684	7.62	7.66	30.8888	3.35612	3.35612	IPI:IPI00298281.4	Gene_Symbol=LAMC1 Laminin subunit gamma-1	LAMC1	9606	4	1.12693	0.149523	1.18352	0.952182	1.33375	1.00822	0.90572	1.15761	0.870948	1.16712	1.67214	0.0324287	1.58925	1.05215	2.65745
685	7.62	7.64	47.7987	18.8679	18.8679	IPI:IPI00955441.1	Gene_Symbol=PRPS1 Ribose-phosphate pyrophosphokinase (Fragment)	PRPS1	9606	4	1.12293	0.268465	1.24323	0.903231	1.39606	0.906896	0.0974499	1.12648	0.805073	1.0216	1.71512	0.00215665	1.35304	1.2676	2.32062
686	7.58	7.59	47.3684	21.3158	12.3684	IPI:IPI00026215.1	Gene_Symbol=FEN1 Flap endonuclease 1	FEN1	9606	3	0.818167	0.0613142	1.23667	0.66159	1.0118	0.838974	0.00423973	1.11028	0.755644	0.931492	0.963302	0.759369	1.30711	0.736968	1.25915
687	7.56	7.6	29.9465	13.1016	13.1016	IPI:IPI00746777.3	Gene_Symbol=ADH5P4;ADH5 Alcohol dehydrogenase class-3	ADH5P4	9606	4	1.41873	0.00721282	1.26974	1.11733	1.80142	1.07378	0.384109	1.18524	0.905962	1.27269	1.13286	0.127061	1.17934	0.960592	1.33603
688	7.55	12.59	41.6404	5.80442	3.09148	IPI:IPI00646377.1	Gene_Symbol=EIF4G3 Isoform 1 of Eukaryotic translation initiation factor 4 gamma 3	EIF4G3	9606	4	0.991405	0.913339	1.18001	0.840165	1.16987	1.03137	0.647262	1.15078	0.896239	1.18689	1.07624	0.619661	1.36039	0.791132	1.46411
689	7.53	7.53	60	12.1429	4.82143	IPI:IPI00607841.1	Gene_Symbol=CSTF2 Isoform 2 of Cleavage stimulation factor subunit 2	CSTF2	9606	2	0.904464	0.236538	1.18847	0.76103	1.07493	0.925187	0.281846	1.15907	0.798214	1.07236	0.825602	0.0414685	1.20122	0.687302	0.991731
690	7.5	7.8	69.5092	3.66881	0.594943	IPI:IPI00456492.2	Gene_Symbol=CROCC Isoform 1 of Rootletin	CROCC	9606	1	0.913585	0.117119	1.12075	0.815155	1.0239	0.98564	0.813385	1.13069	0.871716	1.11445	0.950327	0.614232	1.22441	0.776149	1.16359
691	7.5	7.53	67.2727	25.9091	18.1818	IPI:IPI00647915.1	Gene_Symbol=TAGLN2 24 kDa protein	TAGLN2	9606	6	0.909014	0.126748	1.13376	0.801768	1.03061	1.28336	0.00729901	1.18789	1.08037	1.5245	1.68034	0.000943052	1.31278	1.27998	2.20591
692	7.5	7.51	58.5586	25.2252	20.7207	IPI:IPI00552587.1	Gene_Symbol=GADD45GIP1 Growth arrest and DNA damage-inducible proteins-interacting protein 1	GADD45GIP1	9606	3	0.922189	0.435773	1.24662	0.73975	1.14962	1.02877	0.78876	1.25812	0.817702	1.29432	0.824451	0.102411	1.27026	0.64904	1.04727
693	7.48	52.06	71.4286	55.3571	53.3482	IPI:IPI00007750.1	Gene_Symbol=TUBA4A Tubulin alpha-4A chain	TUBA4A	9606	62	1.44427	1.04e-06	1.08138	1.33559	1.5618	1.26063	1.68e-06	1.0533	1.19684	1.32781	1.7481	0.0014357	1.33088	1.31349	2.32651
694	7.48	7.5	54.3807	18.1269	13.5952	IPI:IPI00010882.3	Gene_Symbol=DFFA Isoform DFF45 of DNA fragmentation factor subunit alpha (Fragment)	DFFA	9606	3	0.715696	0.0010446	1.17761	0.607751	0.842813	0.876613	0.0432403	1.13521	0.772205	0.995139	0.657701	0.000587706	1.20804	0.544437	0.79453
695	7.48	7.48	47.619	42.8571	42.8571	IPI:IPI00216298.6	Gene_Symbol=TXN Thioredoxin	TXN	9606	4	0.799102	0.00168402	1.13629	0.703254	0.908013	1.07554	0.231264	1.13144	0.950596	1.21691	1.1193	0.0188329	1.09608	1.02118	1.22684
696	7.46	46.81	70.0431	58.1897	56.25	IPI:IPI00909140.7	Gene_Symbol=TUBB cDNA FLJ56903, highly similar to Tubulin beta-7 chain	TUBB	9606	86	1.07932	0.0166098	1.06397	1.01443	1.14836	0.981295	0.391941	1.04476	0.939258	1.02521	0.986536	0.731708	1.08183	0.911915	1.06726
697	7.45	36.12	85.9043	39.6277	32.9787	IPI:IPI00003269.1	Gene_Symbol=ACTBL2 Beta-actin-like protein 2	ACTBL2	9606	35	1.73682	0.000266691	1.27778	1.35924	2.21928	1.43282	0.00763985	1.27754	1.12155	1.83048	1.30152	0.0615486	1.32079	0.985412	1.71903
698	7.43	7.46	36.4428	5.59702	4.35323	IPI:IPI00292894.5	Gene_Symbol=TSR1 Pre-rRNA-processing protein TSR1 homolog	TSR1	9606	3	1.16724	0.140069	1.2377	0.943072	1.44469	1.13081	0.172334	1.20366	0.939478	1.36111	0.981347	0.898771	1.37131	0.715626	1.34573
699	7.43	7.46	48.7805	10.3189	8.25516	IPI:IPI00005194.1	Gene_Symbol=UBFD1 Ubiquitin domain-containing protein UBFD1	UBFD1	9606	3	0.740468	0.00842509	1.22439	0.604764	0.906624	0.871563	0.0240804	1.12098	0.777503	0.977003	0.94773	0.693242	1.35345	0.700232	1.28271
700	7.43	7.45	52.0147	17.7656	15.2015	IPI:IPI00470779.2	Gene_Symbol=TXLNA Alpha-taxilin	TXLNA	9606	4	0.814754	0.0543028	1.23285	0.660871	1.00447	1.00783	0.916853	1.17435	0.858202	1.18355	0.925653	0.577477	1.34475	0.688346	1.24477
701	7.42	7.44	57.3034	52.809	52.809	IPI:IPI00026087.1	Gene_Symbol=BANF1 Barrier-to-autointegration factor	BANF1	9606	6	0.626819	1.87e-08	1.12415	0.557596	0.704635	0.682137	6.25e-05	1.17722	0.579448	0.803024	0.766099	2.52e-06	1.09397	0.700292	0.838089
702	7.37	7.41	45.1299	8.92857	7.79221	IPI:IPI00020127.1	Gene_Symbol=RPA1 Replication protein A 70 kDa DNA-binding subunit	RPA1	9606	3	1.28897	0.00423516	1.17535	1.09667	1.51498	1.06677	0.272239	1.12845	0.945341	1.2038	1.19479	0.00496525	1.12289	1.06403	1.34161
703	7.37	7.38	44.2623	12.8415	12.8415	IPI:IPI00926935.1	Gene_Symbol=GNAI2 Galphai2 protein	GNAI2	9606	4	2.38119					1.20495					0.908059
704	7.35	7.41	57.8891	9.8081	6.82303	IPI:IPI00409671.3	Gene_Symbol=DDX42 Isoform 1 of ATP-dependent RNA helicase DDX42	DDX42	9606	4	0.9615	0.506266	1.12976	0.851069	1.08626	0.997884	0.946531	1.06813	0.934231	1.06587	0.957737	0.483937	1.13627	0.842881	1.08824
705	7.34	7.4	50.6234	4.2394	3.07564	IPI:IPI00844508.1	Gene_Symbol=CGN cingulin	CGN	9606	3	0.99479	0.954779	1.21293	0.820152	1.20661	1.0287	0.794766	1.25726	0.818212	1.29334	0.843951	0.261334	1.36466	0.618431	1.15171
706	7.32	7.36	48.3254	8.61244	6.2201	IPI:IPI00168388.1	Gene_Symbol=SRP68 Isoform 1 of Signal recognition particle 68 kDa protein	SRP68	9606	3	1.23058	0.0120446	1.16308	1.05804	1.43127	1.03748	0.430925	1.10503	0.938866	1.14644	1.4065	0.130862	1.58696	0.88629	2.23206
707	7.3	7.48	33.3231	2.39337	0.675054	IPI:IPI00004671.2	Gene_Symbol=GOLGB1 Golgin subfamily B member 1	GOLGB1	9606	3	0.906292	0.118609	1.13427	0.799005	1.02798	1.03112	0.732482	1.2031	0.857055	1.24054	0.996162	0.965611	1.20233	0.828524	1.19772
708	7.28	7.47	75.6272	19.7133	13.2616	IPI:IPI00556297.1	Gene_Symbol=SFRS6 Arginine/serine-rich splicing factor 6 variant (Fragment)	SFRS6	9606	3	0.770195	0.0277672	1.25624	0.613093	0.967553	0.90473	0.3247	1.23416	0.73307	1.11659	0.703722	0.00458158	1.25066	0.56268	0.880118
709	7.25	7.25	46.3035	20.6226	15.9533	IPI:IPI00012772.8	Gene_Symbol=RPL8 60S ribosomal protein L8	RPL8	9606	3	1.0557	0.243882	1.10446	0.955848	1.16598	1.21568	0.0419812	1.20439	1.00938	1.46415	0.887291	0.223645	1.23595	0.717902	1.09665
710	7.23	7.23	45.2174	35.6522	35.6522	IPI:IPI00293276.10	Gene_Symbol=MIF Macrophage migration inhibitory factor	MIF	9606	6	0.491525	0.000552315	1.42401	0.34517	0.699936	0.63782	0.00596555	1.35277	0.471492	0.862824	0.879219	0.446021	1.41642	0.620733	1.24534
711	7.21	7.24	52.6919	6.52921	4.35281	IPI:IPI00938079.1	Gene_Symbol=PDCD6IP programmed cell death 6 interacting protein isoform 2	PDCD6IP	9606	3	1.13933	0.0518352	1.14064	0.998854	1.29956	1.14841	0.0320999	1.1334	1.01324	1.30161	1.03696	0.503179	1.11774	0.927728	1.15906
712	7.21	7.21	56.2189	22.8856	17.4129	IPI:IPI00216138.6	Gene_Symbol=TAGLN Transgelin	TAGLN	9606	4	0.884981	0.103054	1.16182	0.761717	1.02819	1.25184	0.0828092	1.29373	0.967623	1.61955	0.675283	0.000527321	1.20996	0.558104	0.817064
713	7.18	7.18	51.1628	14.4703	8.01034	IPI:IPI00002236.3	Gene_Symbol=MFGE8 Lactadherin	MFGE8	9606	2	1.446	0.000923346	1.19378	1.21128	1.72621	0.952253	0.547817	1.19152	0.799193	1.13463	0.934743	0.520081	1.253	0.746007	1.17123
714	7.17	7.22	35.2025	5.50363	4.15369	IPI:IPI00012837.1	Gene_Symbol=KIF5B Kinesin-1 heavy chain	KIF5B	9606	3	0.947023	0.605512	1.25273	0.755967	1.18637	1.04546	0.621061	1.21212	0.862501	1.26722	0.867793	0.0816309	1.17686	0.73738	1.02127
715	7.16	7.16	32.5581	22.6744	17.4419	IPI:IPI00026328.3	Gene_Symbol=TXNDC12 Thioredoxin domain-containing protein 12	TXNDC12	9606	3	0.93383	0.34087	1.1717	0.79699	1.09416	1.01292	0.850523	1.1679	0.867296	1.18298	0.997077	0.979652	1.29945	0.767305	1.29566
716	7.15	7.21	61.039	13.1494	9.9026	IPI:IPI00942600.1	Gene_Symbol=EIF4B 70 kDa protein	EIF4B	9606	3	0.773322	0.178191	1.48511	0.520718	1.14847	0.911603	0.405773	1.27129	0.717072	1.15891	0.834011	0.0167859	1.15048	0.724926	0.959512
717	7.15	7.19	24.4121	3.02352	2.57559	IPI:IPI00013976.3	Gene_Symbol=LAMB1 Laminin subunit beta-1	LAMB1	9606	3	1.15781	0.252782	1.31544	0.880166	1.52303	1.00759	0.91829	1.18316	0.851613	1.19214	1.37054	0.221318	1.72978	0.792321	2.37073
718	7.14	7.23	48.9899	9.42761	7.23906	IPI:IPI00411937.4	Gene_Symbol=NOP56 Nucleolar protein 56	NOP56	9606	4	1.22816	0.0601541	1.24066	0.98993	1.52373	1.17908	0.0220697	1.14638	1.02853	1.35167	1.16264	0.200275	1.27282	0.913437	1.47982
719	7.12	7.15	35.9268	12.5858	9.61098	IPI:IPI00429191.3	Gene_Symbol=ETF1 Eukaryotic peptide chain release factor subunit 1	ETF1	9606	3	1.01159	0.843961	1.13198	0.893647	1.1451	1.03133	0.597963	1.1312	0.911714	1.16664	0.937279	0.372955	1.16373	0.805412	1.09074
720	7.1	7.13	43.617	21.6312	21.6312	IPI:IPI00012382.3	Gene_Symbol=SNRPA U1 small nuclear ribonucleoprotein A	SNRPA	9606	5	0.76021	0.00492607	1.18251	0.642878	0.898958	0.892339	0.304493	1.26697	0.70431	1.13056	0.731048	0.00577548	1.21775	0.600325	0.890235
721	7.1	7.13	29.8507	17.1642	12.3134	IPI:IPI00165393.1	Gene_Symbol=ANP32E Acidic leucine-rich nuclear phosphoprotein 32 family member E	ANP32E	9606	3	0.928925	0.437214	1.25183	0.742051	1.16286	0.984943	0.852252	1.22008	0.807279	1.20171	1.32208	0.185537	1.59656	0.828078	2.11078
722	7.09	7.11	46.2046	9.57096	9.57096	IPI:IPI00009542.1	Gene_Symbol=MAGED2 Isoform 1 of Melanoma-associated antigen D2	MAGED2	9606	4	0.912414	0.603778	1.50631	0.60573	1.37437	0.927414	0.534853	1.31401	0.705787	1.21863	1.15354	0.659356	2.08358	0.553631	2.40349
723	7.08	7.12	70.765	5.87432	2.3224	IPI:IPI00297646.4	Gene_Symbol=COL1A1 Collagen alpha-1(I) chain	COL1A1	9606	2	0.926029	0.15247	1.11305	0.831977	1.03071	0.981841	0.809317	1.16686	0.841437	1.14567	0.941391	0.640797	1.30035	0.723954	1.22414
724	7.08	7.11	34.5029	15.7895	11.4035	IPI:IPI00217386.1	Gene_Symbol=POLR1C Isoform 2 of DNA-directed RNA polymerases I and III subunit RPAC1	POLR1C	9606	3	1.04845	0.407541	1.13885	0.920621	1.19402	1.00805	0.946432	1.32309	0.761891	1.33373	1.0923	0.189133	1.15705	0.944036	1.26384
725	7.06	7.14	43.5022	2.86344	2.47797	IPI:IPI00398718.6	Gene_Symbol=MLLT4 Isoform 2 of Afadin	MLLT4	9606	3	0.945772	0.422964	1.15357	0.819867	1.09101	0.91156	0.0911373	1.11539	0.817256	1.01675	0.833001	0.153305	1.29424	0.64362	1.07811
726	7	7.08	38.9031	5.9949	3.95408	IPI:IPI00955846.1	Gene_Symbol=PEG10 paternally expressed 10 isoform 3	PEG10	9606	3	0.845481	0.307054	1.41998	0.595416	1.20057	0.8723	0.174989	1.23353	0.707156	1.07601	0.945553	0.662017	1.32342	0.714476	1.25137
727	7	7	52.381	38.8889	38.8889	IPI:IPI00016925.1	Gene_Symbol=C12orf57 Protein C10	C12orf57	9606	4	0.624095	0.0107381	1.38194	0.451608	0.86246	0.835246	0.159961	1.31109	0.637064	1.09508	1.29017	0.0863113	1.35269	0.953782	1.7452
728	6.95	6.97	35.2459	7.10383	3.55191	IPI:IPI00337460.3	Gene_Symbol=KLC1;C14orf153 cDNA FLJ55519, highly similar to Kinesin light chain 1	KLC1	9606	2	0.877543	0.329236	1.32813	0.660738	1.16549	1.0865	0.266564	1.17009	0.92856	1.2713	0.844296	0.160888	1.28276	0.658187	1.08303
729	6.94	8.81	55.8333	27.0833	25.8333	IPI:IPI00005613.3	Gene_Symbol=U2AF1 Splicing factor U2AF 35 kDa subunit	U2AF1	9606	7	0.839613	2.48e-05	1.07321	0.782336	0.901084	0.915033	0.0204356	1.07678	0.849789	0.985287	0.921201	0.0644746	1.0913	0.844132	1.00531
730	6.94	7.02	42.1976	4.89381	3.69344	IPI:IPI00655641.1	Gene_Symbol=SUPT5H Isoform 2 of Transcription elongation factor SPT5	SUPT5H	9606	3	0.881161	0.133411	1.18519	0.743475	1.04434	0.922816	0.27943	1.16479	0.792262	1.07488	0.962155	0.561868	1.14944	0.837067	1.10594
731	6.93	6.96	44.227	13.5029	11.1546	IPI:IPI00007812.1	Gene_Symbol=ATP6V1B2 V-type proton ATPase subunit B, brain isoform	ATP6V1B2	9606	3	1.27327	0.115632	1.36394	0.933528	1.73667	1.16872	0.163893	1.25747	0.929421	1.46964	1.3742	0.0196706	1.29243	1.06327	1.77606
732	6.9	7.24	41.4826	2.62074	0.711344	IPI:IPI00791027.1	Gene_Symbol=MLL4 Putative uncharacterized protein ENSP00000380130	MLL4	9606	1	1.00177	0.97533	1.12243	0.892505	1.12442	1.0541	0.431741	1.14393	0.921474	1.20582	1.00269	0.977233	1.20896	0.829383	1.21221
733	6.9	7.12	53.2508	11.1455	10.8359	IPI:IPI00181717.5	Gene_Symbol=MAT2B Isoform 2 of Methionine adenosyltransferase 2 subunit beta	MAT2B	9606	3	0.758266	0.0255593	1.26403	0.59988	0.958469	0.818972	0.0525945	1.22442	0.668868	1.00276	0.793745	0.159763	1.40628	0.564427	1.11623
734	6.9	6.9	59.4737	24.7368	20	IPI:IPI00031570.1	Gene_Symbol=C1orf57 Nucleoside-triphosphatase C1orf57	C1orf57	9606	3	1.00295	0.975298	1.23737	0.810556	1.24102	0.968646	0.531059	1.11875	0.865827	1.08367	1.16492	0.28469	1.35935	0.856965	1.58353
735	6.88	6.89	37.3593	4.913	3.5824	IPI:IPI00251559.8	Gene_Symbol=RNF20 E3 ubiquitin-protein ligase BRE1A	RNF20	9606	3	1.10836	0.450684	1.36631	0.811204	1.51437	1.1497	0.394526	1.45102	0.792338	1.66823	0.977662	0.852966	1.33072	0.734688	1.30099
736	6.87	8.87	48.9362	25.228	15.8055	IPI:IPI00216682.5	Gene_Symbol=CNN3 Calponin-3	CNN3	9606	4	0.694629	0.0295909	1.37432	0.505436	0.954641	0.775666	0.0959416	1.36414	0.568612	1.05812	0.793331	0.118431	1.35698	0.58463	1.07653
737	6.87	6.89	61.9273	6.63507	6.63507	IPI:IPI00410330.3	Gene_Symbol=GATAD2A Isoform 1 of Transcriptional repressor p66-alpha	GATAD2A	9606	4	0.653019	0.0263633	1.44183	0.452909	0.941546	0.734028	0.0234306	1.29541	0.566638	0.950866	0.740249	0.0248925	1.29053	0.573601	0.955313
738	6.86	6.87	61.5385	40.7692	33.0769	IPI:IPI00221091.9	Gene_Symbol=RPS15A 40S ribosomal protein S15a	RPS15A	9606	3	1.34227	5.72e-05	1.1308	1.18701	1.51785	1.1573	0.0133276	1.11915	1.03409	1.2952	1.40961	4.37e-05	1.15055	1.22517	1.62182
739	6.85	6.95	53.6232	9.93789	8.07453	IPI:IPI00641287.1	Gene_Symbol=SFRS11 Splicing factor, arginine/serine-rich 11, isoform CRA_b	SFRS11	9606	3	0.739817	0.000133533	1.13839	0.649881	0.8422	0.812698	0.00574733	1.14865	0.707527	0.933503	0.884279	0.0684128	1.14267	0.773873	1.01044
740	6.85	6.93	38.2353	5.68627	5.68627	IPI:IPI00843789.2	Gene_Symbol=GLDC Glycine dehydrogenase [decarboxylating], mitochondrial	GLDC	9606	3	1.32529	0.0153488	1.24771	1.06218	1.65358	1.1616	0.0159933	1.12567	1.03192	1.30758	1.33172	0.0672145	1.36208	0.977712	1.81392
741	6.85	6.87	39.769	10.231	8.58086	IPI:IPI00746165.2	Gene_Symbol=WDR1 Isoform 1 of WD repeat-containing protein 1	WDR1	9606	3	0.912446	0.383709	1.24427	0.733318	1.13533	0.934357	0.56002	1.27786	0.73119	1.19398	0.824663	0.090179	1.25506	0.657069	1.03501
742	6.84	6.86	50.6637	11.5044	8.84956	IPI:IPI00306516.1	Gene_Symbol=TIMM44 Mitochondrial import inner membrane translocase subunit TIM44	TIMM44	9606	3	1.1114	0.145985	1.15896	0.958962	1.28807	0.94822	0.377138	1.13382	0.836306	1.07511	1.28113	0.0342966	1.25399	1.02164	1.60653
743	6.83	6.85	35.0427	4.74834	4.74834	IPI:IPI00007032.1	Gene_Symbol=SALL4 Sal-like protein 4	SALL4	9606	3	0.818049	0.115375	1.30615	0.626306	1.06849	0.808643	0.00617342	1.13424	0.712939	0.917194	0.716836	0.0402602	1.36674	0.524486	0.979728
744	6.82	6.84	53.352	18.4358	13.4078	IPI:IPI00646500.1	Gene_Symbol=RPA2 Isoform 3 of Replication protein A 32 kDa subunit	RPA2	9606	5	1.12741	0.0254227	1.10848	1.01708	1.24971	1.05771	0.430235	1.15891	0.912675	1.22578	1.05965	0.29084	1.11986	0.946228	1.18666
745	6.8	6.81	65.8537	21.9512	20.9756	IPI:IPI00025512.2	Gene_Symbol=HSPB1 Heat shock protein beta-1	HSPB1	9606	4	1.20483	0.073819	1.23115	0.978624	1.48333	1.22063	0.0555871	1.22767	0.994266	1.49854	2.45008	7.97e-05	1.36699	1.79232	3.34923
746	6.79	6.92	41.4115	4.66045	4.66045	IPI:IPI00910572.1	Gene_Symbol=ALDH16A1 aldehyde dehydrogenase 16A1 isoform 2	ALDH16A1	9606	3	1.02351	0.80203	1.21843	0.840028	1.24708	1.02099	0.813054	1.20588	0.846676	1.23118	1.12198	0.235773	1.22254	0.917748	1.37166
747	6.77	6.83	37.913	1.99266	1.99266	IPI:IPI00455473.2	Gene_Symbol=MIA3 Isoform 1 of Melanoma inhibitory activity protein 3	MIA3	9606	3	0.878771	0.0244045	1.11698	0.786739	0.981568	0.885844	0.0161597	1.10089	0.804664	0.975214	1.02571	0.83895	1.29418	0.792557	1.32745
748	6.76	6.91	39.2982	2.91228	1.33333	IPI:IPI00941219.1	Gene_Symbol=BAT2L2 cDNA FLJ52084, highly similar to Homo sapiens BAT2 domain containing 1 (BAT2D1), mRNA	BAT2L2	9606	2	0.847705	0.0940479	1.21619	0.697019	1.03097	0.88643	0.0879445	1.1504	0.770538	1.01975	0.890797	0.328224	1.27107	0.700827	1.13226
749	6.75	6.82	44.2623	10.1093	6.28415	IPI:IPI00939709.1	Gene_Symbol=KIAA0174 Isoform 4 of IST1 homolog	KIAA0174	9606	3	1.13038	0.164093	1.20501	0.938063	1.36212	0.998942	0.979971	1.101	0.907301	1.09984	1.20217	0.152386	1.31155	0.916605	1.5767
750	6.75	6.76	48.2436	10.3044	10.3044	IPI:IPI00027438.2	Gene_Symbol=FLOT1 Flotillin-1	FLOT1	9606	3	1.19744	0.108578	1.26084	0.949713	1.50978	1.15728	0.234733	1.30437	0.887234	1.50953	1.00825	0.928645	1.23275	0.817884	1.24291
751	6.74	6.86	48.9879	23.0769	17.4089	IPI:IPI00940656.1	Gene_Symbol=LOC723972;ANP32A 28 kDa protein	ANP32A	9606	3	0.578823	0.00212898	1.32724	0.436111	0.768236	0.714979	0.019417	1.30387	0.54835	0.932243	0.63769	0.000462335	1.20021	0.531316	0.76536
752	6.74	6.76	28.2322	13.7203	11.3456	IPI:IPI00015838.3	Gene_Symbol=LYAR Cell growth-regulating nucleolar protein	LYAR	9606	4	0.902494	0.172665	1.17116	0.770599	1.05696	0.869113	0.105554	1.19402	0.727891	1.03774	1.06873	0.483216	1.2318	0.867611	1.31646
753	6.73	6.74	47.6684	31.6062	25.9067	IPI:IPI00478231.2	Gene_Symbol=RHOA Transforming protein RhoA	RHOA	9606	4	1.52129	0.00800487	1.28806	1.18107	1.95952	1.07181	0.605519	1.38232	0.775375	1.48159	1.29643	0.118908	1.42629	0.908955	1.84908
754	6.72	6.75	36.8071	12.6386	9.7561	IPI:IPI00074329.2	Gene_Symbol=RBM42 Isoform 3 of RNA-binding protein 42	RBM42	9606	3	0.714916	0.300323	2.35167	0.304004	1.68124	0.945861	0.688858	1.67747	0.563862	1.58665	0.953173	0.826039	2.28424	0.417282	2.17728
755	6.71	6.85	44.3925	5.37383	5.37383	IPI:IPI00006197.1	Gene_Symbol=NVL Isoform 1 of Nuclear valosin-containing protein-like	NVL	9606	5	1.13963	0.11076	1.17838	0.967123	1.34292	1.00344	0.971615	1.22392	0.819853	1.22813	1.10509	0.322997	1.23165	0.897237	1.36108
756	6.71	6.72	28.463	4.83871	3.22581	IPI:IPI00306723.3	Gene_Symbol=CEBPZ CCAAT/enhancer-binding protein zeta	CEBPZ	9606	3	1.17682	0.270078	1.36806	0.860213	1.60996	0.991107	0.848886	1.11034	0.892616	1.10047	1.40168	0.298087	1.99697	0.701902	2.79911
757	6.69	6.69	51.3736	25.2747	20.8791	IPI:IPI00003704.4	Gene_Symbol=RBM4 Isoform 1 of RNA-binding protein 4	RBM4	9606	4	0.777886	0.0483209	1.28272	0.606436	0.997809	0.78908	0.0326124	1.23859	0.637078	0.977349	0.809801	0.0686928	1.2581	0.643672	1.01881
758	6.68	6.74	48.136	5.92105	3.83772	IPI:IPI00329216.3	Gene_Symbol=DNMT3A Isoform 1 of DNA (cytosine-5)-methyltransferase 3A	DNMT3A	9606	3	1.50783	0.00755622	1.32203	1.14054	1.99339	1.08711	0.221456	1.15156	0.944034	1.25187	1.32655	0.0426833	1.31211	1.01101	1.74058
759	6.68	6.7	39.5466	10.8312	8.56423	IPI:IPI00922697.1	Gene_Symbol=PDHA1 cDNA FLJ54787, highly similar to Pyruvate dehydrogenase E1 component alpha subunit, somatic form, mitochondrial	PDHA1	9606	4	1.22985	0.065349	1.25049	0.983498	1.53792	1.14577	0.0961178	1.18109	0.970092	1.35326	1.56965	0.0102656	1.36545	1.14954	2.14329
760	6.66	6.69	31.5057	5.31915	3.84615	IPI:IPI00329352.3	Gene_Symbol=NOMO1;NOMO3 Nodal modulator 1	NOMO1	9606	3	1.24492	0.018405	1.18954	1.04656	1.48088	1.03612	0.660137	1.19062	0.870235	1.23363	1.35011	0.00131243	1.16373	1.16017	1.57116
761	6.65	6.81	45.8528	2.51631	1.11836	IPI:IPI00165434.4	Gene_Symbol=YLPM1 YLP motif containing 1	YLPM1	9606	2	0.881146	0.149581	1.19535	0.737142	1.05328	0.915466	0.159141	1.13624	0.805696	1.04019	0.886608	0.498573	1.45268	0.610326	1.28796
762	6.64	6.68	39.5619	5.79897	5.79897	IPI:IPI00643196.1	Gene_Symbol=PFKP cDNA FLJ35278 fis, clone PROST2006579, highly similar to 6-phosphofructokinase type C	PFKP	9606	3	1.51663	0.00225393	1.24327	1.21987	1.88558	1.29923	5.55e-05	1.08115	1.20171	1.40467	1.2546	0.0792686	1.2972	0.967159	1.62747
763	6.63	6.63	50.7109	27.9621	20.8531	IPI:IPI00000643.1	Gene_Symbol=BAG2 BAG family molecular chaperone regulator 2	BAG2	9606	4	0.913478	0.305477	1.20731	0.756623	1.10285	0.947111	0.369108	1.13883	0.83165	1.0786	0.932447	0.129668	1.0995	0.848068	1.02522
764	6.62	6.68	57.9805	21.8241	14.3322	IPI:IPI00011268.2	Gene_Symbol=RALY RNA binding protein, autoantigenic (HnRNP-associated with lethal yellow homolog (Mouse)), isoform CRA_a (Fragment)	RALY	9606	3	0.826822	0.0316065	1.17976	0.700841	0.975449	0.883573	0.120374	1.18549	0.745322	1.04747	0.934138	0.5644	1.32845	0.703177	1.24096
765	6.62	6.63	47.0356	24.5059	24.5059	IPI:IPI00003438.2	Gene_Symbol=DNAJC8 DnaJ homolog subfamily C member 8	DNAJC8	9606	4	0.843683	0.0980192	1.23065	0.685557	1.03828	0.978007	0.827705	1.24827	0.783488	1.22082	0.990275	0.891229	1.16792	0.847896	1.15656
766	6.62	6.62	43.2911	13.1646	10.8861	IPI:IPI00010157.1	Gene_Symbol=MAT2A S-adenosylmethionine synthetase isoform type-2	MAT2A	9606	3	1.25195	0.0377171	1.23328	1.01514	1.54401	1.12549	0.255255	1.24062	0.907205	1.3963	1.17084	0.362225	1.43739	0.814559	1.68294
767	6.61	6.61	44.3902	24.3902	20.9756	IPI:IPI00028004.2	Gene_Symbol=PSMB3 Proteasome subunit beta type-3	PSMB3	9606	3	1.97216	0.000238062	1.26346	1.56092	2.49175	1.97211	0.000910985	1.33945	1.47233	2.64155	1.80277	0.000631998	1.26914	1.42047	2.28796
768	6.59	6.74	76.8382	18.0147	18.0147	IPI:IPI00012341.1	Gene_Symbol=SFRS5 Isoform SRP40-1 of Splicing factor, arginine/serine-rich 5	SFRS5	9606	3	0.769682	0.00597493	1.19151	0.645972	0.917084	0.951802	0.406137	1.13059	0.84186	1.0761	0.960238	0.52262	1.1412	0.84143	1.09582
769	6.59	6.63	67.8947	15.2632	6.31579	IPI:IPI00301058.5	Gene_Symbol=VASP Vasodilator-stimulated phosphoprotein	VASP	9606	2	0.878543	0.00789111	1.09503	0.802299	0.962033	0.910075	0.0982752	1.12037	0.812298	1.01962	0.936184	0.344244	1.15375	0.811428	1.08012
770	6.57	6.58	53.317	15.4791	13.0221	IPI:IPI00165230.1	Gene_Symbol=DAZAP1 Isoform 1 of DAZ-associated protein 1	DAZAP1	9606	3	0.82029	0.0124247	1.15732	0.708787	0.949336	0.900924	0.384796	1.2888	0.699041	1.16111	0.765112	0.0204088	1.24322	0.615426	0.951205
771	6.55	6.56	56.6372	42.4779	42.4779	IPI:IPI00015077.1	Gene_Symbol=EIF1 Eukaryotic translation initiation factor 1	EIF1	9606	3	0.779205	0.00277479	1.13987	0.683594	0.88819	1.02127	0.686755	1.1257	0.907234	1.14965	1.02881	0.86486	1.46301	0.703216	1.50516
772	6.53	6.6	54.8611	12.5	6.07639	IPI:IPI00386418.4	Gene_Symbol=MYEF2 Isoform 2 of Myelin expression factor 2	MYEF2	9606	4	0.779487	0.000558104	1.13426	0.687221	0.884142	0.875899	0.093315	1.16995	0.748661	1.02476	0.740072	0.00563332	1.22373	0.604768	0.905647
773	6.52	6.57	27.4955	4.17423	4.17423	IPI:IPI00022215.1	Gene_Symbol=ADNP Activity-dependent neuroprotector homeobox protein	ADNP	9606	3	1.01856	0.850039	1.23511	0.824672	1.25803	0.990067	0.914129	1.22275	0.809703	1.21061	1.03904	0.757668	1.30872	0.793933	1.35982
774	6.51	10.58	57.5802	10.2041	10.2041	IPI:IPI00556376.2	Gene_Symbol=CRMP1 collapsin response mediator protein 1 isoform 1	CRMP1	9606	7	0.889516	0.22243	1.22973	0.723343	1.09386	0.94468	0.605646	1.28278	0.736429	1.21182	0.799627	0.0127822	1.17273	0.68185	0.937748
775	6.5	6.81	79.1165	17.6707	15.6627	IPI:IPI00719040.1	Gene_Symbol=C1orf77 Isoform 2 of Uncharacterized protein C1orf77	C1orf77	9606	2	1.11688	0.185469	1.18203	0.944881	1.32018	1.03042	0.603117	1.12437	0.91644	1.15858	0.979244	0.728752	1.13112	0.865732	1.10764
776	6.5	6.5	76.8831	9.61039	9.61039	IPI:IPI00032635.1	Gene_Symbol=LSM14B Isoform 1 of Protein LSM14 homolog B	LSM14B	9606	3	0.870743	0.201802	1.25024	0.696463	1.08863	0.941985	0.513186	1.2132	0.776444	1.14282	0.895935	0.28754	1.24005	0.7225	1.111
777	6.49	8.82	97.561	35.9756	23.1707	IPI:IPI00010204.1	Gene_Symbol=SFRS3 Splicing factor, arginine/serine-rich 3	SFRS3	9606	6	0.62712	1.59e-05	1.17662	0.532983	0.737882	0.759462	8.91e-06	1.09554	0.693234	0.832018	0.847363	0.11268	1.23269	0.687411	1.04453
778	6.48	6.52	64.0553	21.659	17.0507	IPI:IPI00029557.3	Gene_Symbol=GRPEL1 GrpE protein homolog 1, mitochondrial	GRPEL1	9606	5	0.849478	0.144152	1.26161	0.673331	1.07171	0.865767	0.136063	1.2221	0.708428	1.05805	0.950051	0.666965	1.30283	0.72922	1.23776
779	6.47	6.62	38.2979	10.8317	8.89749	IPI:IPI00103467.4	Gene_Symbol=ALDH1B1 Aldehyde dehydrogenase X, mitochondrial	ALDH1B1	9606	3	1.13904	0.132957	1.19661	0.95189	1.36298	0.954942	0.655635	1.25807	0.759053	1.20139	1.28063	0.0164449	1.20754	1.06053	1.54642
780	6.47	6.52	51.4286	35.7143	35.7143	IPI:IPI00215790.6	Gene_Symbol=RPL38 60S ribosomal protein L38	RPL38	9606	5	0.579829	9.25e-15	1.11019	0.522281	0.643718	0.849929	1.72e-06	1.06283	0.799685	0.90333	0.728517	4.53e-07	1.11758	0.651872	0.814174
781	6.47	6.48	59.1176	20	16.7647	IPI:IPI00001871.2	Gene_Symbol=PAWR PRKC apoptosis WT1 regulator protein	PAWR	9606	4	0.697555	0.00924956	1.27597	0.546687	0.890057	0.884575	0.0299171	1.11328	0.794566	0.984779	0.644913	0.000516591	1.19838	0.538156	0.772849
782	6.46	6.51	46.4164	8.70307	6.48464	IPI:IPI00645666.1	Gene_Symbol=FMR1 Isoform 8 of Fragile X mental retardation 1 protein	FMR1	9606	5	0.994774	0.946814	1.17739	0.844895	1.17124	1.05673	0.637866	1.27501	0.828807	1.34734	0.872038	0.166421	1.22119	0.714089	1.06492
783	6.44	6.45	48.3266	7.09505	7.09505	IPI:IPI00456887.2	Gene_Symbol=HNRNPUL2 Heterogeneous nuclear ribonucleoprotein U-like protein 2	HNRNPUL2	9606	3	0.81636	0.0126373	1.16556	0.700403	0.951514	0.800073	0.000691559	1.11945	0.714705	0.895638	0.77471	0.00529263	1.1817	0.655592	0.915472
784	6.43	6.44	38.4817	8.63874	3.40314	IPI:IPI00925511.1	Gene_Symbol=QARS cDNA FLJ54314, highly similar to Glutaminyl-tRNA synthetase	QARS	9606	2	1.26474	0.0628145	1.28577	0.983642	1.62616	1.11013	0.165474	1.17302	0.946385	1.3022	0.980172	0.889802	1.39049	0.704913	1.36291
785	6.43	6.44	51.3812	16.5746	16.5746	IPI:IPI00013297.1	Gene_Symbol=PDAP1 28 kDa heat- and acid-stable phosphoprotein	PDAP1	9606	4	0.698673	0.0170668	1.31733	0.530371	0.920381	0.803583	0.00796752	1.15134	0.697953	0.9252	0.952188	0.842648	1.75495	0.542574	1.67104
786	6.41	6.42	47.416	5.55556	5.55556	IPI:IPI00927799.1	Gene_Symbol=CTNNB1 cDNA FLJ57878, highly similar to Beta-catenin	CTNNB1	9606	3	1.27766	0.0166789	1.20954	1.05632	1.54539	1.14443	0.114042	1.18958	0.962052	1.36139	0.935231	0.551587	1.27399	0.734098	1.19147
787	6.4	6.43	33.412	4.84061	4.84061	IPI:IPI00217686.3	Gene_Symbol=FTSJ3 Putative rRNA methyltransferase 3	FTSJ3	9606	3	1.17522	0.0539565	1.1795	0.996369	1.38618	1.04781	0.562217	1.1991	0.87383	1.25642	1.16645	0.217955	1.30867	0.891322	1.5265
788	6.4	6.41	58.8235	32.3529	25.4902	IPI:IPI00220362.5	Gene_Symbol=HSPE1 10 kDa heat shock protein, mitochondrial	HSPE1	9606	8	0.665458	8e-23	1.05913	0.628307	0.704807	0.777142	4.04e-14	1.0555	0.736279	0.820273	0.964158	0.225796	1.06134	0.908433	1.0233
789	6.39	6.44	44.6575	8.49315	6.84932	IPI:IPI00014253.4	Gene_Symbol=RRS1 Ribosome biogenesis regulatory protein homolog	RRS1	9606	3	1.11391	0.0601305	1.1198	0.994738	1.24735	1.031	0.574817	1.12075	0.91992	1.15548	1.06399	0.45891	1.19086	0.89346	1.26707
790	6.39	6.4	45.9135	12.9808	12.9808	IPI:IPI00025815.2	Gene_Symbol=TARDBP TDP43	TARDBP	9606	4	1.09401	0.236148	1.17821	0.928536	1.28898	0.892834	0.114763	1.16053	0.769335	1.03616	0.971588	0.692678	1.17994	0.82342	1.14642
791	6.39	6.4	29.5405	8.97155	8.97155	IPI:IPI00798041.5	Gene_Symbol=PPP2R2A cDNA FLJ58665, highly similar to Serine/threonine-protein phosphatase 2A 55 kDa regulatory subunit B alpha isoform	PPP2R2A	9606	3	1.67452	0.0235507	1.50989	1.10903	2.52833	1.40431	0.0561988	1.42297	0.986887	1.9983	1.63786	0.0134682	1.40412	1.16647	2.29977
792	6.37	6.39	40.6491	7.72798	6.18238	IPI:IPI00021338.2	Gene_Symbol=DLAT Dihydrolipoyllysine-residue acetyltransferase component of pyruvate dehydrogenase complex, mitochondrial	DLAT	9606	3	1.14905	0.30736	1.3694	0.83909	1.57352	1.12251	0.451479	1.4391	0.780009	1.61541	1.19418	0.0339866	1.1707	1.02006	1.39802
793	6.37	6.38	38.706	3.85925	3.85925	IPI:IPI00064767.3	Gene_Symbol=ARHGAP17 Isoform 1 of Rho GTPase-activating protein 17	ARHGAP17	9606	3	0.738954	0.00831992	1.21114	0.610131	0.894976	0.880834	0.115856	1.18414	0.743859	1.04303	0.80521	0.0805884	1.28733	0.625488	1.03657
794	6.37	6.38	61.0526	53.6842	42.1053	IPI:IPI00001589.1	Gene_Symbol=TIMM13 Mitochondrial import inner membrane translocase subunit Tim13	TIMM13	9606	3	0.748093	0.00780826	1.21263	0.616919	0.907159	0.884391	0.0955745	1.161	0.761749	1.02678	1.06407	0.867687	2.26919	0.46892	2.41456
795	6.34	13.05	53.3054	9.12907	8.49948	IPI:IPI00005648.1	Gene_Symbol=SAFB2 Scaffold attachment factor B2	SAFB2	9606	6	0.970978	0.698097	1.18397	0.820102	1.14961	1.15231	0.266314	1.31466	0.876508	1.5149	1.05279	0.804866	1.59129	0.661599	1.6753
796	6.34	6.36	43.884	5.29634	4.28752	IPI:IPI00218547.1	Gene_Symbol=ALDH18A1 Isoform Short of Delta-1-pyrroline-5-carboxylate synthetase	ALDH18A1	9606	3	1.27791	0.0987465	1.35161	0.945473	1.72724	1.19465	0.039577	1.18209	1.01063	1.41218	1.38651	0.0308655	1.33529	1.03836	1.85138
797	6.34	6.36	58.1395	17.2757	14.2857	IPI:IPI00943316.1	Gene_Symbol=TCEA1 34 kDa protein	TCEA1	9606	3	0.545387	0.0604152	1.91313	0.285075	1.0434	0.772579	0.451812	2.36342	0.32689	1.82593	0.832743	0.210921	1.40694	0.591883	1.17162
798	6.33	6.4	40.5914	5.37634	5.37634	IPI:IPI00477982.1	Gene_Symbol=RPS6KA1 ribosomal protein S6 kinase, 90kDa, polypeptide 1 isoform b	RPS6KA1	9606	3	1.12438	0.525295	1.59718	0.70398	1.79584	1.00755	0.952459	1.38981	0.724955	1.40031	0.958794	0.758059	1.42494	0.672867	1.36622
799	6.33	6.33	50.9579	7.27969	7.27969	IPI:IPI00293533.4	Gene_Symbol=NUP62 Nuclear pore glycoprotein p62	NUP62	9606	3	0.758747	0.00368022	1.13415	0.668998	0.860536	0.982365	0.825862	1.23407	0.796039	1.2123	0.775122	0.045822	1.28025	0.605448	0.992347
800	6.32	6.33	46.3115	16.3934	16.3934	IPI:IPI00792100.1	Gene_Symbol=C14orf166 CLE	C14orf166	9606	3	0.939049	0.0168743	1.05154	0.893027	0.987443	0.886073	0.00598464	1.08529	0.816443	0.961643	0.92774	0.305071	1.16059	0.799368	1.07673
801	6.32	6.33	42.8571	30.2198	24.7253	IPI:IPI00003327.1	Gene_Symbol=ARL3 ADP-ribosylation factor-like protein 3	ARL3	9606	3	0.89392	0.126114	1.16504	0.767286	1.04145	0.923504	0.224486	1.15172	0.801845	1.06362	1.03857	0.713436	1.26366	0.821875	1.31241
802	6.31	6.31	35.8491	13.2075	13.2075	IPI:IPI00023728.1	Gene_Symbol=GGH Gamma-glutamyl hydrolase	GGH	9606	3	0.905033	0.105497	1.13885	0.794691	1.0307	0.722026	0.0011023	1.13261	0.637487	0.817776	1.16487	0.044073	1.15797	1.00596	1.34889
803	6.3	18.04	42.8184	16.5312	16.5312	IPI:IPI00744148.2	Gene_Symbol=H2AFY Isoform 1 of Core histone macro-H2A.1	H2AFY	9606	11	1.21769	0.018605	1.16929	1.0414	1.42383	1.41596	0.00874702	1.26617	1.1183	1.79283	0.903026	0.326553	1.24905	0.722971	1.12792
804	6.29	6.3	32.1321	8.85886	6.75676	IPI:IPI00793375.1	Gene_Symbol=XPNPEP1 X-Pro aminopeptidase 1, soluble isoform 1	XPNPEP1	9606	3	1.1523	0.118081	1.21328	0.949741	1.39806	1.05375	0.504878	1.2062	0.873613	1.27104	0.882262	0.149599	1.20839	0.730116	1.06611
805	6.29	6.29	47.7612	20.1493	20.1493	IPI:IPI00744618.3	Gene_Symbol=STMN1 Stathmin (Fragment)	STMN1	9606	4	0.593478	2.59e-06	1.16902	0.507673	0.693786	0.760982	8.05e-05	1.11679	0.681403	0.849856	0.627264	6.95e-08	1.11155	0.564315	0.697235
806	6.28	6.36	40.9161	2.71739	2.71739	IPI:IPI00411559.2	Gene_Symbol=SMC4 Isoform 1 of Structural maintenance of chromosomes protein 4	SMC4	9606	3	0.961216	0.443805	1.11425	0.862659	1.07103	1.02164	0.609376	1.09232	0.93529	1.11595	0.872513	0.211265	1.25111	0.697393	1.09161
807	6.28	6.3	46.7849	10.8647	4.87805	IPI:IPI00916503.1	Gene_Symbol=BZW1 cDNA FLJ55789, highly similar to Rattus norvegicus basic leucine zipper and W2 domains 1 (Bzw1), mRNA	BZW1	9606	2	1.34173	0.0432939	1.32761	1.01064	1.78129	1.02153	0.816398	1.21797	0.83872	1.2442	1.23979	0.0834004	1.28208	0.967013	1.5895
808	6.27	6.28	36.3171	11.7647	11.7647	IPI:IPI00023322.1	Gene_Symbol=DPF2 Zinc finger protein ubi-d4	DPF2	9606	4	0.77824	0.000868962	1.12681	0.69066	0.876926	0.871631	0.136866	1.20835	0.721338	1.05324	0.840334	0.0441455	1.18342	0.710092	0.994464
809	6.26	6.31	38.5154	4.48179	4.48179	IPI:IPI00011285.1	Gene_Symbol=CAPN1 Calpain-1 catalytic subunit	CAPN1	9606	3	1.17507	0.496627	1.72575	0.6809	2.02787	0.961314	0.691264	1.27247	0.75547	1.22325	1.35527	0.218016	1.71717	0.789248	2.32723
810	6.24	6.27	62.4413	18.7793	18.7793	IPI:IPI00021924.1	Gene_Symbol=H1FX Histone H1x	H1FX	9606	3	0.582217	0.00780896	1.43235	0.406476	0.83394	0.616373	0.00666696	1.36651	0.451056	0.84228	0.644652	0.00908846	1.34995	0.47754	0.870245
811	6.24	6.27	65.873	31.746	31.746	IPI:IPI00017964.1	Gene_Symbol=SNRPD3 Small nuclear ribonucleoprotein Sm D3	SNRPD3	9606	3	0.735294	0.0230951	1.29431	0.568098	0.951697	0.877144	0.094262	1.16983	0.749805	1.02611	0.860687	0.0581093	1.16878	0.736397	1.00596
812	6.24	6.25	44.9416	8.56031	8.56031	IPI:IPI00873935.1	Gene_Symbol=DKC1 Putative uncharacterized protein DKC1	DKC1	9606	4	1.49522	0.000432229	1.21905	1.22654	1.82274	1.44324	0.00020005	1.18039	1.22268	1.70359	1.26578	0.0120917	1.19373	1.06036	1.51099
813	6.22	6.33	38.7774	4.83577	2.28102	IPI:IPI00643027.1	Gene_Symbol=LARP1 La-related protein 1 (La ribonucleoprotein domain family member 1). Isoform 2	LARP1	9606	2	0.867053	0.0401984	1.14516	0.757147	0.992914	0.915999	0.146871	1.12929	0.811125	1.03443	0.909609	0.374746	1.24444	0.730936	1.13196
814	6.21	11.49	41.2483	13.4328	6.78426	IPI:IPI00031554.1	Gene_Symbol=DDX50 ATP-dependent RNA helicase DDX50	DDX50	9606	5	1.15088	0.236496	1.28021	0.89898	1.47336	1.16252	0.0679808	1.17821	0.986681	1.36969	1.3639	0.339784	1.98284	0.687851	2.70441
815	6.21	6.23	40.7595	12.4051	12.4051	IPI:IPI00294242.2	Gene_Symbol=MRPS31 28S ribosomal protein S31, mitochondrial	MRPS31	9606	3	0.971912	0.75617	1.232	0.788889	1.1974	0.966046	0.554617	1.14073	0.846864	1.102	0.878589	0.206527	1.24596	0.705152	1.09468
816	6.2	6.24	60.3922	20	20	IPI:IPI00297477.3	Gene_Symbol=SNRPA1 U2 small nuclear ribonucleoprotein A'	SNRPA1	9606	7	0.791407	0.162169	1.41557	0.559074	1.12029	0.82979	0.111357	1.27011	0.653321	1.05392	0.802654	0.159583	1.38309	0.580335	1.11014
817	6.19	6.24	81.3333	21.3333	21.3333	IPI:IPI00025086.4	Gene_Symbol=COX5A Cytochrome c oxidase subunit 5A, mitochondrial	COX5A	9606	3	0.773639	0.00052232	1.13086	0.684113	0.874881	0.943153	0.343917	1.13735	0.829252	1.0727	0.779581	0.000919467	1.13617	0.686145	0.88574
818	6.19	6.2	30.137	10.6164	10.6164	IPI:IPI00029046.1	Gene_Symbol=MLEC Malectin	MLEC	9606	5	2.25672	7.97e-06	1.2697	1.77736	2.86536	1.32142	0.0450116	1.31126	1.00775	1.73272	2.35995	0.00423348	1.66771	1.41508	3.93572
819	6.18	6.21	28.8079	4.08389	4.08389	IPI:IPI00220219.6	Gene_Symbol=COPB2 Coatomer subunit beta'	COPB2	9606	3	1.26269	0.345142	1.74566	0.72333	2.20424	1.18575	0.210941	1.35716	0.873699	1.60925	1.51173	0.110916	1.73215	0.87275	2.61855
820	6.18	6.19	35.5556	18.8889	18.8889	IPI:IPI00607685.1	Gene_Symbol=NUDT4;NUDT4P1 Isoform 1 of Diphosphoinositol polyphosphate phosphohydrolase 2	NUDT4	9606	3	0.777653	0.00557826	1.11799	0.695583	0.869407	0.987259	0.839656	1.20331	0.820454	1.18798	0.95696	0.56462	1.24221	0.770366	1.18875
821	6.17	6.76	39.9381	15.7895	13.0031	IPI:IPI00024095.3	Gene_Symbol=ANXA3 Annexin A3	ANXA3	9606	3	1.3312	0.00160267	1.16628	1.14141	1.55254	2.30122	3.25e-05	1.32626	1.73512	3.05202	0.70184	0.000223807	1.1601	0.604981	0.814207
822	6.17	6.21	55.9091	18.1818	18.1818	IPI:IPI00555744.6	Gene_Symbol=RPL14 Ribosomal protein L14 variant	RPL14	9606	3	0.619412	0.0424866	1.55107	0.399345	0.960753	0.617418	0.0224622	1.37209	0.449983	0.847153	0.595532	0.0508845	1.68755	0.352898	1.00499
823	6.17	6.18	38.3951	5.67901	5.67901	IPI:IPI00290410.3	Gene_Symbol=DNTTIP2 Deoxynucleotidyltransferase terminal-interacting protein 2	DNTTIP2	9606	3	0.991356	0.959958	1.52651	0.649425	1.51332	0.954024	0.692216	1.3343	0.714998	1.27296	1.51742	0.364776	2.93276	0.517402	4.45023
824	6.15	6.15	55.6485	15.4812	15.4812	IPI:IPI00215901.1	Gene_Symbol=AK2 Isoform 1 of Adenylate kinase 2, mitochondrial	AK2	9606	3	0.994709	0.930455	1.13584	0.875745	1.12983	1.00754	0.889018	1.11937	0.900097	1.12781	0.958849	0.356978	1.0988	0.87263	1.05359
825	6.15	6.15	56.9231	40.7692	23.0769	IPI:IPI00179589.4	Gene_Symbol=- 14 kDa protein	MTPN	9606	4	0.821606	0.0930078	1.26341	0.65031	1.03802	1.29234	0.121137	1.39562	0.925997	1.80361	0.665544	0.0197758	1.3938	0.477503	0.927634
826	6.14	12.63	43.7393	12.3499	11.1492	IPI:IPI00903145.1	Gene_Symbol=RDX Radixin	RDX	9606	6	1.07109	0.511111	1.26446	0.847072	1.35436	1.0675	0.109352	1.0879	0.981251	1.16134	0.91473	0.417609	1.27728	0.716154	1.16837
827	6.14	6.16	48.2094	9.91736	8.26446	IPI:IPI00017381.1	Gene_Symbol=RFC4 Replication factor C subunit 4	RFC4	9606	3	0.901696	0.437041	1.37042	0.657972	1.2357	0.960944	0.702246	1.28779	0.746196	1.23749	0.982611	0.896858	1.39202	0.705891	1.36781
828	6.14	6.14	53.4091	20.4545	20.4545	IPI:IPI00872093.1	Gene_Symbol=- 21 kDa protein	RPL18A	9606	3	1.65939	0.000217524	1.21264	1.36841	2.01225	1.0483	0.508364	1.16758	0.897843	1.22398	1.60866	0.000172674	1.19173	1.34986	1.91708
829	6.13	6.15	71.3043	26.087	26.087	IPI:IPI00655650.2	Gene_Symbol=RPS26 40S ribosomal protein S26	RPS26	9606	3	1.11704	0.183542	1.21084	0.922534	1.35256	1.12321	0.0402587	1.11383	1.00842	1.25107	0.921114	0.513555	1.37517	0.66982	1.26669
830	6.13	6.13	40.1487	18.2156	18.2156	IPI:IPI00019906.1	Gene_Symbol=BSG Isoform 2 of Basigin	BSG	9606	3	1.36965	0.0626801	1.39804	0.979693	1.91482	0.971118	0.834793	1.36176	0.713136	1.32243	1.2417	0.310705	1.57755	0.787107	1.95884
831	6.13	6.13	47.0588	24.2647	24.2647	IPI:IPI00219155.5	Gene_Symbol=RPL27 60S ribosomal protein L27	RPL27	9606	5	0.915358	0.147021	1.13024	0.809877	1.03458	1.00283	0.946021	1.09006	0.919975	1.09315	0.75894	0.00339977	1.18836	0.638644	0.901896
832	6.12	6.19	69.7479	26.0504	26.0504	IPI:IPI00302850.4	Gene_Symbol=SNRPD1 Small nuclear ribonucleoprotein Sm D1	SNRPD1	9606	4	1.05495	0.479927	1.16584	0.904881	1.2299	0.958727	0.541076	1.15092	0.833012	1.10341	0.961574	0.674085	1.20964	0.794927	1.16315
833	6.12	6.14	43.2739	6.80713	6.80713	IPI:IPI00007682.2	Gene_Symbol=ATP6V1A V-type proton ATPase catalytic subunit A	ATP6V1A	9606	3	1.51264	0.00972637	1.34151	1.12757	2.02923	1.30723	0.0207722	1.24536	1.04968	1.62797	1.39617	0.0109726	1.27384	1.09604	1.7785
834	6.12	6.14	51.9031	13.1488	13.1488	IPI:IPI00915363.1	Gene_Symbol=RPS24 ribosomal protein S24 isoform d	RPS24	9606	4	0.792686	0.00144742	1.12897	0.702133	0.894918	0.946487	0.289322	1.11486	0.84897	1.0552	0.821555	0.00387027	1.12611	0.729553	0.925158
835	6.12	6.14	65.9292	16.8142	16.8142	IPI:IPI00003856.1	Gene_Symbol=ATP6V1E1 V-type proton ATPase subunit E 1	ATP6V1E1	9606	4	1.01455	0.749318	1.10428	0.918746	1.12035	1.11602	0.230898	1.21316	0.919922	1.35391	0.974279	0.659688	1.13821	0.855971	1.10894
836	6.11	6.11	43.5185	25.9259	25.9259	IPI:IPI00217236.4	Gene_Symbol=TBCA Tubulin-specific chaperone A	TBCA	9606	5	0.580006	3.39e-09	1.14101	0.508327	0.661794	0.823273	0.000295022	1.1012	0.747617	0.906585	0.609604	1.52e-09	1.1222	0.543221	0.684098
837	6.1	6.11	34.236	8.51064	5.22244	IPI:IPI00872375.3	Gene_Symbol=SLC2A1 Solute carrier family 2 (Facilitated glucose transporter), member 1 variant (Fragment)	SLC2A1	9606	2	1.87434	0.00361626	1.42837	1.31222	2.67726	1.25152	0.0380823	1.23193	1.01591	1.54179	1.23676	0.261556	1.50028	0.824353	1.85548
838	6.1	6.1	52.2267	12.1457	12.1457	IPI:IPI00953028.1	Gene_Symbol=RPL7P32;RPL7 Similar to 60S ribosomal protein L7	RPL7P32	9606	7	1.6965	4.82e-08	1.14992	1.47533	1.95083	1.08423	0.0343007	1.07721	1.00652	1.16794	1.38772	3.88e-05	1.144	1.21305	1.58755
839	6.1	6.1	65.1376	15.1376	15.1376	IPI:IPI00873466.1	Gene_Symbol=HPRT1 Putative uncharacterized protein HPRT1	HPRT1	9606	3	1.25764	0.0222589	1.20563	1.04314	1.51624	1.03702	0.695841	1.22975	0.843281	1.27527	0.890272	0.0840156	1.14554	0.777162	1.01984
840	6.1	6.1	40.2439	15.4472	15.4472	IPI:IPI00020928.1	Gene_Symbol=TFAM Transcription factor A, mitochondrial	TFAM	9606	3	0.803236	0.0008102	1.0815	0.742707	0.868698	0.821196	0.0305531	1.18478	0.693119	0.972938	0.900203	0.214911	1.20972	0.744143	1.08899
841	6.09	6.1	48.8095	9.52381	9.52381	IPI:IPI00216919.1	Gene_Symbol=YAP1 Yes-associated protein 1, 65kDa isoform 1	YAP1	9606	5	0.503791	0.0166571	1.61677	0.311603	0.814513	0.73951	0.0916747	1.46102	0.506161	1.08044	0.566063	0.0191679	1.51609	0.373371	0.858201
842	6.09	6.09	39.1421	15.2815	15.2815	IPI:IPI00386427.1	Gene_Symbol=SMPDL3B Isoform 2 of Acid sphingomyelinase-like phosphodiesterase 3b	SMPDL3B	9606	5	1.36933	0.0108514	1.25154	1.09412	1.71377	0.830807	0.0406306	1.19211	0.696921	0.990413	0.578644	0.0174708	1.5354	0.376869	0.888447
843	6.08	8.11	27.2973	8.64865	8.64865	IPI:IPI00003927.5	Gene_Symbol=PPID Peptidyl-prolyl cis-trans isomerase D	PPID	9606	4	0.814847	0.0755634	1.26148	0.645943	1.02792	0.978871	0.828146	1.25122	0.782332	1.22478	0.748708	0.0145504	1.23643	0.605541	0.925722
844	6.08	6.13	32.6923	9.45513	6.73077	IPI:IPI00011619.4	Gene_Symbol=PAPSS1 Bifunctional 3'-phosphoadenosine 5'-phosphosulfate synthase 1	PAPSS1	9606	3	1.02338	0.735821	1.1558	0.885424	1.18282	0.960998	0.541677	1.14695	0.83787	1.10222	0.883342	0.0570474	1.13692	0.77696	1.00429
845	6.08	6.11	55.1724	13.41	13.41	IPI:IPI00429190.4	Gene_Symbol=RAB11A cDNA FLJ61136, highly similar to Ras-related protein Rab-11A	RAB11A	9606	3	1.04036	0.711728	1.26905	0.819798	1.32027	0.913114	0.298754	1.20759	0.756146	1.10267	0.98695	0.883159	1.22098	0.808328	1.20504
846	6.08	6.1	63.4615	30.7692	30.7692	IPI:IPI00179330.6	Gene_Symbol=RPS27A;UBB;UBC ubiquitin and ribosomal protein S27a precursor	RPS27A	9606	5	0.733431	0.000452873	1.15482	0.635102	0.846984	0.87903	0.044254	1.13322	0.775692	0.996135	0.877471	0.348665	1.33695	0.656323	1.17314
847	6.07	6.12	42.0962	9.62199	6.87285	IPI:IPI00373877.3	Gene_Symbol=ZNF326 Isoform 1 of Zinc finger protein 326	ZNF326	9606	3	0.846129	0.28359	1.64065	0.515729	1.3882	0.980153	0.933318	2.49101	0.393476	2.44157	0.985371	0.936284	2.01842	0.488191	1.98889
848	6.07	6.07	38.1476	10.3611	10.3611	IPI:IPI00827859.1	Gene_Symbol=DYNC1I2 Isoform 2E of Cytoplasmic dynein 1 intermediate chain 2	DYNC1I2	9606	4	1.03897	0.613063	1.18242	0.878684	1.2285	1.02661	0.835692	1.32666	0.773833	1.36197	0.88861	0.236023	1.24046	0.716354	1.10229
849	6.06	6.11	37.467	6.33245	6.33245	IPI:IPI00290952.6	Gene_Symbol=RRP1B Isoform 1 of Ribosomal RNA processing protein 1 homolog B	RRP1B	9606	3	0.850342	0.334942	1.42841	0.595309	1.21463	0.822754	0.0134092	1.15608	0.711678	0.951166	0.894638	0.359548	1.29474	0.690978	1.15833
850	6.06	6.07	50	19.5652	19.5652	IPI:IPI00220766.5	Gene_Symbol=GLO1 Lactoylglutathione lyase	GLO1	9606	3	0.783691	0.0103316	1.1911	0.657954	0.933458	0.906115	0.356889	1.25133	0.724122	1.13385	0.78341	0.00845187	1.18426	0.661518	0.927762
851	6.05	6.12	63.0137	22.6027	22.6027	IPI:IPI00221092.8	Gene_Symbol=RPS16 40S ribosomal protein S16	RPS16	9606	4	1.32886	7.11e-05	1.10694	1.20048	1.47096	1.23563	0.0899213	1.28462	0.961862	1.58731	1.21453	0.0265298	1.1819	1.02761	1.43545
852	6.05	6.08	52.9851	28.3582	28.3582	IPI:IPI00015891.1	Gene_Symbol=PFDN4 Prefoldin subunit 4	PFDN4	9606	3	0.645159	0.0037334	1.24661	0.517529	0.804265	0.845887	0.00639647	1.10033	0.768756	0.930757	0.812808	0.196715	1.43035	0.568257	1.1626
853	6.05	6.06	88.3436	39.8773	31.2883	IPI:IPI00000335.1	Gene_Symbol=HINT2 Histidine triad nucleotide-binding protein 2, mitochondrial	HINT2	9606	3	0.891887	0.251555	1.24175	0.718252	1.1075	1.01417	0.858865	1.19766	0.846794	1.21463	1.61996	0.0606485	1.66659	0.972018	2.69981
854	6.05	6.06	58.5034	22.449	22.449	IPI:IPI00473011.3	Gene_Symbol=HBD Hemoglobin subunit delta	HBD	9606	3	1.11002	0.827113	117.061	0.00948236	129.94	1.06226	0.870716	41.5394	0.0255723	44.1255	7.72644	0.103777	71.7255	0.107722	554.183
855	6.04	6.05	60.6897	24.8276	24.8276	IPI:IPI00019600.3	Gene_Symbol=UBE2V2 Ubiquitin-conjugating enzyme E2 variant 2	UBE2V2	9606	3	0.849692	0.22425	1.36998	0.620222	1.16406	0.901488	0.600122	1.6594	0.543261	1.49593	0.810054	0.100161	1.31586	0.615609	1.06592
856	6.03	6.15	30.9801	1.23372	0.297007	IPI:IPI00921566.2	Gene_Symbol=ANK3 Ankyrin-3	ANK3	9606	1	1.00486	0.929526	1.11847	0.898427	1.1239	1.06608	0.326988	1.1411	0.934258	1.21651	1.06323	0.520217	1.21399	0.875815	1.29075
857	6.03	6.06	62.987	26.6234	26.6234	IPI:IPI00006052.3	Gene_Symbol=PFDN2 Prefoldin subunit 2	PFDN2	9606	3	0.64532	0.006857	1.3149	0.490776	0.848531	0.847535	0.0957477	1.22547	0.691598	1.03863	0.91182	0.147925	1.14368	0.797271	1.04283
858	6.03	6.03	45.625	21.875	21.875	IPI:IPI00377080.1	Gene_Symbol=COPS8 COP9 signalosome subunit 8 isoform 2	COPS8	9606	3	0.973948	0.866437	1.58233	0.615517	1.5411	0.932185	0.197407	1.14498	0.814151	1.06733	0.952384	0.879659	2.56669	0.371055	2.44448
859	6.03	6.03	22.0884	11.245	11.245	IPI:IPI00170692.4	Gene_Symbol=VAPA Isoform 1 of Vesicle-associated membrane protein-associated protein A	VAPA	9606	3	0.645459	0.0867078	2.1433	0.301152	1.38341	0.709752	0.113206	2.18779	0.324414	1.55279	0.467544	0.0768281	3.2267	0.144899	1.50862
860	6.02	6.04	53.8462	20.5128	20.5128	IPI:IPI00399089.4	Gene_Symbol=MESDC2 LDLR chaperone MESD	MESDC2	9606	4	0.70629	8.41e-07	1.10705	0.637996	0.781895	0.804137	0.00235861	1.13894	0.706037	0.915868	0.814389	0.000202516	1.09827	0.741518	0.894421
861	6.02	6.02	51.4286	21.9048	21.9048	IPI:IPI00216237.5	Gene_Symbol=RPL36 60S ribosomal protein L36	RPL36	9606	3	0.818617	0.000884671	1.09394	0.748322	0.895515	0.896426	0.0492224	1.11501	0.803961	0.999526	1.45873	0.0450512	1.44332	1.01068	2.10541
862	6.02	6.02	61.6162	36.3636	36.3636	IPI:IPI00028109.1	Gene_Symbol=DPY30 Protein dpy-30 homolog	DPY30	9606	5	0.669547	0.00165958	1.23807	0.540797	0.828949	0.658739	4.36e-05	1.15154	0.572048	0.758567	0.833783	0.0451798	1.19378	0.69844	0.995352
863	6.01	8.11	48.8889	25.5556	25.5556	IPI:IPI00215918.3	Gene_Symbol=ARF4 ADP-ribosylation factor 4	ARF4	9606	5	1.72223	0.00158236	1.30718	1.31751	2.25127	1.15294	0.333614	1.38282	0.833761	1.5943	2.17115	0.000113771	1.29144	1.68119	2.80391
864	6.01	6.06	30.5208	4.0625	4.0625	IPI:IPI00000686.2	Gene_Symbol=RBM19 Probable RNA-binding protein 19	RBM19	9606	3	0.920166	0.257936	1.17061	0.786057	1.07716	0.866379	0.0102938	1.10423	0.784599	0.956684	1.00892	0.917954	1.21241	0.832162	1.22322
865	6.01	6.02	38.9571	13.4969	13.4969	IPI:IPI00514701.1	Gene_Symbol=BUB3 Isoform 2 of Mitotic checkpoint protein BUB3	BUB3	9606	3	0.836425	0.0244364	1.15934	0.721467	0.9697	0.767363	0.0644734	1.33066	0.57668	1.0211	0.629004	8.25e-05	1.14447	0.549602	0.719878
866	6.01	6.02	34.7826	18.6957	18.6957	IPI:IPI00011250.3	Gene_Symbol=UCHL3 Ubiquitin carboxyl-terminal hydrolase isozyme L3	UCHL3	9606	4	0.707075	0.042982	1.39171	0.508063	0.984041	0.916712	0.326458	1.22826	0.74635	1.12596	0.892719	0.328799	1.30963	0.681658	1.16913
867	6.01	6.02	37.6344	17.2043	17.2043	IPI:IPI00008167.1	Gene_Symbol=ATP1B3 Sodium/potassium-transporting ATPase subunit beta-3	ATP1B3	9606	3	1.74745	0.00237073	1.34222	1.30191	2.34546	1.00173	0.984312	1.21718	0.822994	1.21928	1.61356	0.00203301	1.27865	1.26192	2.06318
868	6.01	6.01	51.7544	33.3333	33.3333	IPI:IPI00025318.1	Gene_Symbol=SH3BGRL SH3 domain-binding glutamic acid-rich-like protein	SH3BGRL	9606	3	0.72429	0.025879	1.311	0.55247	0.949546	1.1455	0.255242	1.29599	0.88388	1.48456	0.826338	0.147865	1.31964	0.626186	1.09047
869	6.01	6.01	61.2069	29.3103	29.3103	IPI:IPI00456008.1	Gene_Symbol=ATP5J ATP synthase, H+ transporting, mitochondrial F0 complex, subunit F6 isoform b precursor	ATP5J	9606	5	0.559047	0.00139754	1.32414	0.422195	0.74026	0.772257	0.094085	1.36861	0.564263	1.05692	0.541426	0.00557764	1.45748	0.371481	0.789117
870	6.01	6.01	35.4331	29.9213	29.9213	IPI:IPI00009901.1	Gene_Symbol=NUTF2 Nuclear transport factor 2	NUTF2	9606	3	0.929125	0.0932294	1.09442	0.848966	1.01685	0.906067	0.00930849	1.06615	0.849847	0.966006	1.49689	0.00227449	1.21466	1.23236	1.81822
871	6	9.97	47.6142	8.83249	7.61421	IPI:IPI00010136.2	Gene_Symbol=CTBP2 Isoform 2 of C-terminal-binding protein 2	CTBP2	9606	6	1.0803	0.250945	1.14895	0.940254	1.24121	0.925669	0.148788	1.11482	0.830328	1.03196	0.905575	0.355608	1.25065	0.724082	1.13256
872	6	8.06	38.2775	18.1818	18.1818	IPI:IPI00219097.4	Gene_Symbol=HMGB2 High mobility group protein B2	HMGB2	9606	6	0.446696					0.616265
873	6	6.07	47.233	3.58535	3.58535	IPI:IPI00872359.1	Gene_Symbol=DCTN1 Putative uncharacterized protein DCTN1	DCTN1	9606	3	1.10257	0.403354	1.28315	0.859268	1.41476	1.01316	0.866452	1.18389	0.855786	1.19947	1.18846	0.422818	1.58453	0.750039	1.88316
874	6	6.03	63.6364	63.6364	63.6364	IPI:IPI00220827.5	Gene_Symbol=TMSB10 Thymosin beta-10	TMSB10	9606	7	0.535029	1.45e-10	1.11117	0.4815	0.59451	1.16645	0.000355074	1.07713	1.08292	1.25641	0.748017	3.35e-06	1.09845	0.680977	0.821656
875	6	6.01	37.963	35.1852	35.1852	IPI:IPI00930678.1	Gene_Symbol=SNRPD2 small nuclear ribonucleoprotein D2 isoform 2	SNRPD2	9606	5	0.703252	3.78e-05	1.13913	0.617357	0.801099	0.865952	0.0109885	1.11154	0.779054	0.962544	0.64836	8.68e-06	1.15056	0.563516	0.745979
876	5.99	6.03	34.0483	5.1832	3.12779	IPI:IPI00171127.1	Gene_Symbol=UBAP2 Ubiquitin-associated protein 2	UBAP2	9606	2	0.84332	0.166846	1.287	0.65526	1.08535	0.997818	0.971679	1.14031	0.875043	1.13782	0.772357	0.0928333	1.36105	0.56747	1.05122
877	5.98	6.03	50.9299	4.43491	4.43491	IPI:IPI00292387.6	Gene_Symbol=NOLC1 Isoform Alpha of Nucleolar and coiled-body phosphoprotein 1	NOLC1	9606	4	0.813968	0.000831941	1.11405	0.73064	0.906799	0.766515	0.000126752	1.12191	0.683224	0.859959	0.769565	0.00355565	1.17847	0.653022	0.906908
878	5.98	6	41.7949	13.5897	13.5897	IPI:IPI00176903.2	Gene_Symbol=PTRF Isoform 1 of Polymerase I and transcript release factor	PTRF	9606	3	0.914016	0.388664	1.2554	0.728069	1.14745	1.31278	0.321912	1.81199	0.724496	2.37875	0.905147	0.378882	1.29272	0.700187	1.1701
879	5.95	9.61	62.7254	10.6212	8.61723	IPI:IPI00001453.2	Gene_Symbol=INA Alpha-internexin	INA	9606	6	1.06098	0.395832	1.15674	0.917215	1.22728	1.12355	0.151312	1.17944	0.95261	1.32516	1.49445	0.048664	1.49027	1.00281	2.22714
880	5.93	5.93	50.6757	31.0811	22.2973	IPI:IPI00456758.4	Gene_Symbol=RPL27A 60S ribosomal protein L27a	RPL27A	9606	3	1.23983	0.0383655	1.22169	1.01485	1.51469	1.09591	0.533497	1.38346	0.792155	1.51615	1.19475	0.212475	1.3537	0.882576	1.61733
881	5.92	5.97	29.4789	3.42612	1.99857	IPI:IPI00410720.4	Gene_Symbol=POGZ Pogo transposable element with ZNF domain	POGZ	9606	2	0.877275	0.147008	1.20288	0.729314	1.05525	0.893501	0.276919	1.24192	0.719452	1.10966	0.876149	0.199815	1.23781	0.707819	1.08451
882	5.92	5.93	32.2756	3.71714	3.71714	IPI:IPI00032064.1	Gene_Symbol=AKAP2;PALM2-AKAP2 Isoform 2 of A-kinase anchor protein 2	AKAP2	9606	3	0.940566	0.703195	1.39963	0.67201	1.31644	1.14462	0.453691	1.45635	0.785951	1.66698	0.933063	0.5463	1.2702	0.734577	1.18518
883	5.91	5.93	69.6379	19.2201	8.35655	IPI:IPI00908985.1	Gene_Symbol=PYCR2 cDNA FLJ54750, moderately similar to Pyrroline-5-carboxylate reductase 2	PYCR2	9606	2	0.917346	0.33331	1.20376	0.76207	1.10426	0.930493	0.187439	1.11832	0.832043	1.04059	0.9359	0.54424	1.25833	0.743763	1.17767
884	5.9	5.93	40.5702	7.45614	7.45614	IPI:IPI00185374.4	Gene_Symbol=PSMD12 26S proteasome non-ATPase regulatory subunit 12	PSMD12	9606	4	1.71515	0.00193174	1.31628	1.30303	2.25761	1.48868	0.00561753	1.27714	1.16564	1.90125	1.54698	0.0047834	1.29745	1.19233	2.00713
885	5.89	5.91	22.1698	4.83491	4.83491	IPI:IPI00908817.2	Gene_Symbol=TNPO1 Isoform 3 of Transportin-1	TNPO1	9606	3	1.48225	0.0201339	1.35928	1.09047	2.01479	1.3834	0.0730128	1.4418	0.959497	1.99458	1.06757	0.736146	1.57341	0.678508	1.67973
886	5.89	5.9	30.3371	7.19101	7.19101	IPI:IPI00221111.1	Gene_Symbol=PACSIN2 Isoform 2 of Protein kinase C and casein kinase substrate in neurons protein 2	PACSIN2	9606	3	0.837317	0.0836513	1.23586	0.677517	1.03481	1.04697	0.620534	1.25081	0.837032	1.30956	0.697258	0.00332004	1.19305	0.584432	0.831865
887	5.85	5.99	64.4397	4.10148	0.38055	IPI:IPI00413160.4	Gene_Symbol=TRIOBP Isoform 2 of TRIO and F-actin-binding protein	TRIOBP	9606	1	1.0878	0.0927894	1.10385	0.98546	1.20078	1.01628	0.746186	1.10544	0.919347	1.12344	1.11919	0.310291	1.24807	0.896736	1.39683
888	5.85	5.88	45.1417	7.48988	7.48988	IPI:IPI00329629.6	Gene_Symbol=DNAJC7 DnaJ homolog subfamily C member 7	DNAJC7	9606	3	1.01804	0.866159	1.28242	0.793847	1.30555	1.09186	0.417833	1.28049	0.852693	1.39812	1.13926	0.506076	1.57026	0.725521	1.78893
889	5.84	5.86	24.0844	4.88346	4.88346	IPI:IPI00744889.2	Gene_Symbol=CDH1 E-cadherin	CDH1	9606	3	1.41273	0.0540393	1.42529	0.991189	2.01355	1.00222	0.980477	1.2481	0.802996	1.25087	0.825465	0.187729	1.38172	0.597417	1.14056
890	5.84	5.84	33.6996	4.7619	3.1746	IPI:IPI00296432.1	Gene_Symbol=IWS1 Isoform 1 of Protein IWS1 homolog	IWS1	9606	2	0.776075	0.0645732	1.31379	0.590717	1.0196	0.972436	0.666205	1.15817	0.839629	1.12625	0.979545	0.836579	1.25647	0.779602	1.23077
891	5.82	22.45	47.352	18.6916	16.8224	IPI:IPI00888612.1	Gene_Symbol=LOC120364 similar to heterogeneous nuclear ribonucleoprotein A1-like	LOC120364	9606	14	0.888847					0.954421					0.935801
892	5.81	33.94	41.7148	13.5838	10.4046	IPI:IPI00738655.2	Gene_Symbol=LOC653781 similar to protein expressed in prostate, ovary, testis, and placenta 2	LOC653781	9606	32	1.48431					1.15392					1.09953
893	5.8	5.81	42.8846	9.80769	6.92308	IPI:IPI00217143.3	Gene_Symbol=SDHA SDHA protein	SDHA	9606	3	1.91195	0.0288458	1.73092	1.10458	3.30944	1.62177	0.0439976	1.59112	1.01926	2.58043	1.15912	0.283861	1.37209	0.84478	1.59042
894	5.79	5.8	73.4513	27.4336	20.354	IPI:IPI00909530.1	Gene_Symbol=LOC644914;H3F3B;LOC440926;H3F3A Histone H3	H3F3B	9606	5	3.71987	0.0052731	2.12365	1.75164	7.89971	1.06218	0.546597	1.25999	0.843009	1.33833	1.06697	0.177527	1.10943	0.961724	1.18373
895	5.78	5.82	39.6341	12.1951	12.1951	IPI:IPI00011416.2	Gene_Symbol=ECH1 Delta(3,5)-Delta(2,4)-dienoyl-CoA isomerase, mitochondrial	ECH1	9606	3	1.15631	0.102678	1.21073	0.955052	1.39998	0.896695	0.14144	1.18001	0.759905	1.05811	0.952521	0.805193	1.66944	0.570562	1.59018
896	5.77	5.91	46.225	2.08012	2.08012	IPI:IPI00916509.2	Gene_Symbol=GIGYF2 Trinucleotide repeat containing 15, isoform CRA_a	GIGYF2	9606	3	0.844851	0.0951858	1.22353	0.690504	1.0337	0.869427	0.105476	1.18896	0.731251	1.03371	0.874505	0.145118	1.20433	0.726136	1.05319
897	5.77	5.89	38.1999	4.03969	1.48831	IPI:IPI00329536.2	Gene_Symbol=EEA1 Early endosome antigen 1	EEA1	9606	2	1.0209	0.827099	1.21746	0.83855	1.24291	1.03437	0.578843	1.13603	0.91051	1.17507	1.02541	0.928938	1.79905	0.569975	1.84477
898	5.77	5.77	38.5714	18.5714	18.5714	IPI:IPI00795408.1	Gene_Symbol=RPL23 15 kDa protein	RPL23	9606	4	1.18011	0.00073736	1.07486	1.09792	1.26845	1.04518	0.169395	1.06979	0.976993	1.11812	1.28625	0.00200879	1.13777	1.1305	1.46346
899	5.75	5.76	53.75	11.0417	11.0417	IPI:IPI00013847.4	Gene_Symbol=UQCRC1 Cytochrome b-c1 complex subunit 1, mitochondrial	UQCRC1	9606	4	1.24684	0.00182215	1.13669	1.0969	1.41726	1.11713	0.0672475	1.12682	0.991399	1.25881	1.28809	0.0153893	1.22058	1.0553	1.57222
900	5.73	5.82	43.8735	25.6917	25.6917	IPI:IPI00001960.4	Gene_Symbol=CLIC4 Chloride intracellular channel protein 4	CLIC4	9606	4	1.35709	0.00717633	1.21728	1.11486	1.65196	1.19989	0.0282808	1.1693	1.02616	1.40304	1.03902	0.67085	1.22158	0.850556	1.26925
901	5.73	5.75	41.9872	13.4615	5.12821	IPI:IPI00387130.1	Gene_Symbol=CIAPIN1 Isoform 1 of Anamorsin	CIAPIN1	9606	2	0.763327	0.00192904	1.14744	0.665243	0.875873	0.919698	0.329135	1.20414	0.763778	1.10745	0.97088	0.882094	1.56057	0.622131	1.51513
902	5.73	5.75	20.1439	7.91367	7.91367	IPI:IPI00232571.1	Gene_Symbol=GPC4 Glypican-4	GPC4	9606	3	1.43733	0.0228714	1.33943	1.07309	1.92521	1.13939	0.106038	1.18292	0.963204	1.34781	0.711403	0.00494718	1.21238	0.586781	0.862493
903	5.72	5.72	72	32.8	32.8	IPI:IPI00009010.3	Gene_Symbol=TRMT112 tRNA methyltransferase 112 homolog	TRMT112	9606	3	0.686762	0.00998233	1.2706	0.540501	0.872603	0.756509	0.0451811	1.31031	0.577352	0.99126	0.931386	0.376301	1.20717	0.771547	1.12434
904	5.72	5.72	47.619	25.7143	25.7143	IPI:IPI00013895.1	Gene_Symbol=S100A11 Protein S100-A11	S100A11	9606	8	1.21496	0.000431531	1.10196	1.10254	1.33884	2.15301	7.02e-10	1.16254	1.85199	2.50296	1.55587	1.42e-08	1.1088	1.40321	1.72515
905	5.71	5.75	41.4894	18.0851	18.0851	IPI:IPI00423570.3	Gene_Symbol=KRAS Isoform 2B of GTPase KRas	KRAS	9606	3	1.20033	0.20127	1.39342	0.861426	1.67255	0.964909	0.278522	1.08237	0.891478	1.04439	1.13267	0.378709	1.41866	0.798405	1.60687
906	5.71	5.74	43.1507	16.0959	13.0137	IPI:IPI00333699.5	Gene_Symbol=SAP30BP Isoform 2 of SAP30-binding protein	SAP30BP	9606	3	0.820079	0.190726	1.37709	0.595514	1.12933	0.943532	0.657179	1.33756	0.705412	1.26203	0.913957	0.42798	1.28209	0.712864	1.17178
907	5.68	5.9	32.2673	2.73425	0.191877	IPI:IPI00896516.1	Gene_Symbol=MUC19 Isoform 1 of Mucin-19	MUC19	9606	1	0.94127	0.324945	1.13327	0.830577	1.06671	1.03749	0.492379	1.11602	0.92963	1.15786	1.04026	0.675269	1.21319	0.857461	1.26203
908	5.65	5.67	42.9358	8.44037	4.95413	IPI:IPI00853547.1	Gene_Symbol=G6PD Isoform 3 of Glucose-6-phosphate 1-dehydrogenase	G6PD	9606	2	0.999656	0.99752	1.25968	0.79358	1.25925	1.09826	0.38926	1.2539	0.875872	1.37711	1.10083	0.37302	1.25097	0.879983	1.37711
909	5.65	5.65	38.6207	13.7931	8.50575	IPI:IPI00304267.3	Gene_Symbol=NXN Isoform 1 of Nucleoredoxin	NXN	9606	2	1.0556	0.652718	1.29684	0.81398	1.36894	1.10073	0.23163	1.18282	0.930598	1.30197	0.851056	0.185149	1.28723	0.661152	1.09551
910	5.64	5.72	47.1483	20.9125	9.5057	IPI:IPI00909097.1	Gene_Symbol=CIRBP cDNA FLJ52850, moderately similar to Cold-inducible RNA-binding protein	CIRBP	9606	2	0.552218	0.0169318	1.54312	0.357858	0.852138	0.708165	0.0262257	1.3288	0.532936	0.941009	0.638904	0.00579148	1.28389	0.497633	0.820279
911	5.64	5.7	41.9479	3.95371	2.79653	IPI:IPI00095891.2	Gene_Symbol=GNAS Isoform XLas-1 of Guanine nucleotide-binding protein G(s) subunit alpha isoforms XLas	GNAS	9606	2	1.18806	0.324438	1.46007	0.813702	1.73465	1.02522	0.844474	1.32771	0.772175	1.36119	1.13987	0.415168	1.42094	0.802197	1.6197
912	5.63	5.69	38.2629	2.44131	1.26761	IPI:IPI00414482.2	Gene_Symbol=GTF3C1 Isoform 1 of General transcription factor 3C polypeptide 1	GTF3C1	9606	2	0.991122	0.889249	1.14185	0.867995	1.13171	0.988088	0.834776	1.1268	0.876897	1.11338	1.0705	0.412676	1.18669	0.902087	1.27036
913	5.62	5.62	52.5773	14.9485	5.15464	IPI:IPI00221088.5	Gene_Symbol=RPS9 40S ribosomal protein S9	RPS9	9606	2	1.58424	2.25e-05	1.15548	1.37106	1.83056	1.15123	0.000733686	1.06931	1.07661	1.23102	1.38575	0.0154892	1.28529	1.07816	1.78109
914	5.61	5.64	49.0483	6.88141	4.09956	IPI:IPI00005861.1	Gene_Symbol=PRPF3 Isoform 1 of U4/U6 small nuclear ribonucleoprotein Prp3	PRPF3	9606	2	0.984162	0.876527	1.25347	0.785151	1.23362	1.06501	0.3155	1.14342	0.931419	1.21775	1.35792	0.160998	1.57317	0.863177	2.13623
915	5.61	5.61	61.1111	28.3333	21.1111	IPI:IPI00218693.8	Gene_Symbol=APRT Adenine phosphoribosyltransferase	APRT	9606	3	0.792593	0.03141	1.22741	0.645743	0.972838	0.804214	0.0733285	1.27737	0.629585	1.02728	0.931076	0.50553	1.27214	0.731897	1.18446
916	5.58	6.07	27.7389	8.85781	8.85781	IPI:IPI00003627.1	Gene_Symbol=ACTL6A Isoform 1 of Actin-like protein 6A	ACTL6A	9606	4	0.802084	0.0537675	1.25335	0.639953	1.00529	0.754261	0.0158947	1.22458	0.615934	0.923654	0.875455	0.108547	1.19159	0.734693	1.04319
917	5.58	5.69	74.6544	31.7972	0	IPI:IPI00302176.5	Gene_Symbol=GAR1 Isoform 1 of H/ACA ribonucleoprotein complex subunit 1	GAR1	9606	0	1.12564	0.149713	1.17968	0.954194	1.3279	1.07604	0.352209	1.17547	0.915416	1.26485	1.04534	0.58787	1.18455	0.882477	1.23825
918	5.58	5.59	36.7347	10.2041	4.59184	IPI:IPI00396131.4	Gene_Symbol=YTHDF3 cDNA FLJ56221, highly similar to YTH domain protein 3	YTHDF3	9606	2	0.841478	0.241819	1.39703	0.602335	1.17557	1.0174	0.901209	1.40456	0.724355	1.42901	0.824909	0.0439437	1.203	0.685712	0.992363
919	5.57	8.72	48.8038	35.8852	31.1005	IPI:IPI00238688.2	Gene_Symbol=RBPMS2 RNA-binding protein with multiple splicing 2	RBPMS2	9606	5	0.749831	0.125874	1.51315	0.495542	1.13461	0.847614	0.33635	1.58514	0.534726	1.34358	0.471356	0.0542443	2.1949	0.214751	1.03458
920	5.56	5.63	29.0894	3.62611	3.62611	IPI:IPI00418316.6	Gene_Symbol=ZMYND8 cDNA FLJ55380, highly similar to Protein kinase C-binding protein 1	ZMYND8	9606	3	1.01884	0.86937	1.28844	0.790754	1.31271	1.05215	0.712032	1.35863	0.774423	1.42949	1.02651	0.871484	1.43512	0.715281	1.47317
921	5.56	5.56	51.2438	21.393	21.393	IPI:IPI00028006.1	Gene_Symbol=PSMB2 Proteasome subunit beta type-2	PSMB2	9606	4	1.78254	0.0101826	1.48016	1.20429	2.63844	1.33532	0.0405763	1.31363	1.01651	1.75412	1.52976	0.0306781	1.45134	1.05403	2.2202
922	5.54	5.54	45.6	16	16	IPI:IPI00012750.3	Gene_Symbol=RPS25 40S ribosomal protein S25	RPS25	9606	4	0.860927	0.0232529	1.13462	0.758777	0.976828	1.04741	0.392163	1.11854	0.936407	1.17157	0.876493	0.143118	1.19937	0.730794	1.05124
923	5.54	5.54	39.759	23.2932	23.2932	IPI:IPI00477686.2	Gene_Symbol=GTF2F2 General transcription factor IIF subunit 2	GTF2F2	9606	3	0.733217	0.0158072	1.26092	0.581493	0.924529	0.833352	0.0147696	1.14087	0.730453	0.950745	0.704773	0.00107424	1.16756	0.603628	0.822867
924	5.53	5.6	50.7411	5.31822	2.44115	IPI:IPI00942450.1	Gene_Symbol=SFRS15 Putative uncharacterized protein SFRS15	SFRS15	9606	2	1.03523	0.690623	1.19938	0.863137	1.24162	1.00337	0.959545	1.14924	0.873073	1.15312	1.11684	0.456579	1.36088	0.820677	1.51989
925	5.53	5.54	35.7143	8.92857	6.37755	IPI:IPI00644708.1	Gene_Symbol=TIAL1 TIA-1 related protein isoform 2	TIAL1	9606	2	0.914826	0.11547	1.1211	0.816008	1.02561	0.818519	0.00305383	1.12529	0.727386	0.92107	0.970457	0.72385	1.198	0.810066	1.1626
926	5.49	5.53	28.3174	5.74555	4.51436	IPI:IPI00015808.3	Gene_Symbol=GNL2 Nucleolar GTP-binding protein 2	GNL2	9606	2	1.52359	0.0117416	1.27501	1.19496	1.94259	1.44207	0.0605438	1.48632	0.970226	2.14338	1.54168	0.00193324	1.14259	1.34929	1.76151
927	5.49	5.5	37.1429	16.4286	16.4286	IPI:IPI00395887.4	Gene_Symbol=TMX1 Thioredoxin-related transmembrane protein 1	TMX1	9606	5	2.14816	3.88e-05	1.19058	1.8043	2.55755	1.22147	0.0785805	1.26668	0.96431	1.54721	1.49196	0.00214091	1.1939	1.24965	1.78126
928	5.48	5.51	65.6051	19.7452	19.7452	IPI:IPI00306332.4	Gene_Symbol=RPL24 60S ribosomal protein L24	RPL24	9606	4	1.09211	0.0191573	1.07435	1.01653	1.17331	0.993782	0.839696	1.06643	0.931874	1.0598	1.09503	0.0676299	1.10317	0.992625	1.208
929	5.46	5.77	74.0417	4.84196	0	IPI:IPI00936892.1	Gene_Symbol=COL2A1 Isoform 2 of Collagen alpha-1(II) chain	COL2A1	9606	0	1.01951	0.653751	1.09062	0.934797	1.11189	1.04357	0.266304	1.07977	0.966473	1.12681	1.01216	0.837663	1.12652	0.898489	1.14022
930	5.46	5.49	48.8372	11.6279	5.49683	IPI:IPI00329590.4	Gene_Symbol=PPAN Isoform 1 of Suppressor of SWI4 1 homolog	PPAN	9606	4	0.966952	0.401635	1.08651	0.889964	1.0506	0.98883	0.765314	1.08193	0.913953	1.06984	0.938423	0.385409	1.16356	0.806513	1.09191
931	5.46	5.47	33.4566	7.02403	5.1756	IPI:IPI00747764.3	Gene_Symbol=KPNA6 cDNA FLJ53229, highly similar to Importin alpha-7 subunit	KPNA6	9606	2	1.43267	0.0109785	1.29023	1.1104	1.84848	1.16232	0.0264323	1.13695	1.02232	1.3215	1.74805	0.00264891	1.36016	1.28518	2.37764
932	5.44	5.46	41.875	9.79167	6.04167	IPI:IPI00294610.3	Gene_Symbol=DNAJA3 Isoform 1 of DnaJ homolog subfamily A member 3, mitochondrial	DNAJA3	9606	2	0.941124	0.449922	1.18587	0.793613	1.11605	0.91034	0.108912	1.12583	0.808595	1.02489	1.06195	0.566888	1.25119	0.848753	1.3287
933	5.43	5.47	56.5517	25.5172	18.6207	IPI:IPI00413778.7	Gene_Symbol=FKBP1A FKBP1A protein	FKBP1A	9606	2	0.807641	0.161666	1.38765	0.582021	1.12072	1.09574	0.599339	1.49713	0.731895	1.64046	0.898904	0.581135	1.56416	0.574688	1.40603
934	5.43	5.44	38.9205	15.625	5.96591	IPI:IPI00005087.1	Gene_Symbol=TMOD3 Tropomodulin-3	TMOD3	9606	2	0.924791	0.570524	1.35639	0.681804	1.25437	1.33969	0.162614	1.55034	0.864126	2.07697	0.815809	0.124634	1.3148	0.620483	1.07262
935	5.42	5.48	42.623	10.2004	7.10383	IPI:IPI00306380.11	Gene_Symbol=GNL3 Isoform 1 of Guanine nucleotide-binding protein-like 3	GNL3	9606	2	1.06553	0.0912885	1.07842	0.988043	1.14909	1.00897	0.846364	1.10419	0.913765	1.1141	1.27099	0.000432645	1.11241	1.14255	1.41386
936	5.42	5.45	26.0313	7.96586	7.96586	IPI:IPI00640177.2	Gene_Symbol=POU2F1 cDNA FLJ57693, highly similar to POU domain, class 2, transcription factor 1	POU2F1	9606	3	0.740943	0.060532	1.38342	0.535586	1.02504	0.959536	0.629321	1.27806	0.750778	1.22634	0.723804	0.0323151	1.31217	0.55161	0.949753
937	5.4	7.56	49.2063	24.3386	24.3386	IPI:IPI00878669.2	Gene_Symbol=CBX1 Putative uncharacterized protein CBX1	CBX1	9606	4	0.576759	0.00254352	1.31169	0.439707	0.756529	0.667901	0.00106521	1.18265	0.564749	0.789895	0.572958	0.00246483	1.3137	0.436141	0.752694
938	5.4	5.42	30.8927	3.20963	3.20963	IPI:IPI00747443.2	Gene_Symbol=ATP2A2 Putative uncharacterized protein ATP2A2	ATP2A2	9606	2	1.33679	0.12964	1.49861	0.892023	2.00333	1.07529	0.608042	1.40681	0.764346	1.51273	1.22319	0.0696666	1.25242	0.976659	1.53194
939	5.39	24.88	60.4977	22.395	20.8398	IPI:IPI00339269.1	Gene_Symbol=HSPA6 Heat shock 70 kDa protein 6	HSPA6	9606	23	0.91339	0.564721	1.42555	0.64073	1.30208	0.816846	0.0271127	1.17922	0.692697	0.963245	0.913553	0.512551	1.39088	0.656815	1.27065
940	5.39	5.4	61.157	40.4959	30.5785	IPI:IPI00910924.1	Gene_Symbol=DYNLRB1 cDNA FLJ59194, moderately similar to Dynein light chain 2A, cytoplasmic	DYNLRB1	9606	2	0.833083	0.414615	1.69556	0.491331	1.41255	1.12649	0.651207	1.89155	0.595537	2.13082	0.717995	0.10611	1.54136	0.46582	1.10669
941	5.38	5.52	48.7427	4.25532	2.90135	IPI:IPI00792743.1	Gene_Symbol=SLTM SAFB-like transcription modulator	SLTM	9606	2	1.17598	0.201549	1.30038	0.904335	1.52923	1.07669	0.461224	1.23738	0.87013	1.33227	0.930859	0.62832	1.37257	0.678185	1.27767
942	5.37	5.48	36.2661	1.35908	0.894134	IPI:IPI00741894.2	Gene_Symbol=LOC730429 similar to ubiquitin protein ligase E3 component n-recognin 5 isoform 1	LOC730429	9606	2	0.938591	0.379246	1.16074	0.808611	1.08946	0.954198	0.523872	1.16629	0.818145	1.11288	1.04161	0.824032	1.47101	0.708092	1.53221
943	5.37	5.37	54.1387	11.6331	5.81655	IPI:IPI00155054.3	Gene_Symbol=DDX19A cDNA FLJ50635, highly similar to ATP-dependent RNA helicase DDX19A	DDX19A	9606	2	1.09054	0.369826	1.22831	0.887839	1.33952	1.08191	0.301899	1.17484	0.920896	1.27107	1.02621	0.814431	1.27025	0.807883	1.30354
944	5.36	6.57	44.3763	5.11247	2.55624	IPI:IPI00939493.1	Gene_Symbol=MTHFD1L Isoform 1 of Monofunctional C1-tetrahydrofolate synthase, mitochondrial	MTHFD1L	9606	2	1.13028	0.25488	1.24519	0.907719	1.40741	1.09069	0.372129	1.22191	0.892606	1.33272	1.0993	0.521902	1.35726	0.80994	1.49203
945	5.35	5.38	53.8341	5.94679	4.69484	IPI:IPI00062599.3	Gene_Symbol=- 71 kDa protein	SMARCD1	9606	2	1.07122	0.584284	1.32091	0.810978	1.41499	0.972135	0.67972	1.16434	0.834924	1.13189	1.003	0.987453	1.53132	0.65499	1.53592
946	5.35	5.36	37.6554	7.99289	5.15098	IPI:IPI00217871.4	Gene_Symbol=ALDH4A1 Delta-1-pyrroline-5-carboxylate dehydrogenase, mitochondrial	ALDH4A1	9606	2	1.28079	0.00973388	1.18692	1.07908	1.52019	1.03116	0.707237	1.19605	0.862141	1.23332	0.983694	0.948941	1.75909	0.559207	1.7304
947	5.31	5.33	28.7105	4.50122	3.40633	IPI:IPI00016725.2	Gene_Symbol=GTF3C4 General transcription factor 3C polypeptide 4	GTF3C4	9606	2	1.05439	0.524115	1.19574	0.88179	1.26077	0.994681	0.90977	1.10764	0.898022	1.10174	1.40013	0.0723418	1.45255	0.963907	2.03376
948	5.29	5.33	55.3672	9.88701	7.62712	IPI:IPI00020332.1	Gene_Symbol=ARG2 Arginase-2, mitochondrial	ARG2	9606	2	0.878137	0.200188	1.25419	0.700162	1.10135	0.799396	0.029193	1.20948	0.660941	0.966854	0.599288	0.0584002	1.71382	0.34968	1.02707
949	5.28	5.4	34.4459	4.13885	4.13885	IPI:IPI00411886.4	Gene_Symbol=NOC2L Nucleolar complex protein 2 homolog	NOC2L	9606	3	1.25995	0.0350412	1.23008	1.02428	1.54983	0.958119	0.576841	1.20251	0.796763	1.15215	0.995621	0.961269	1.24738	0.798167	1.24192
950	5.28	5.3	44.1767	13.6546	8.43373	IPI:IPI00412122.3	Gene_Symbol=- Putative uncharacterized protein ENSP00000343430 (Fragment)	NDUFV2	9606	2	0.882871	0.0256516	1.10489	0.799059	0.975474	0.837506	0.134126	1.30031	0.644082	1.08902	0.904718	0.0620813	1.1143	0.811918	1.00812
951	5.26	5.31	33.5449	1.75781	1.26953	IPI:IPI00645867.2	Gene_Symbol=MYOF Isoform 6 of Myoferlin	MYOF	9606	2	1.37144	0.00560041	1.23032	1.1147	1.68732	1.45273	0.00756362	1.29297	1.12356	1.87834	1.00862	0.927303	1.21928	0.827226	1.2298
952	5.26	5.27	29.9625	16.4794	8.98876	IPI:IPI00219445.1	Gene_Symbol=PSME3 Isoform 2 of Proteasome activator complex subunit 3	PSME3	9606	2	1.27428	0.000189569	1.06575	1.19567	1.35806	1.06987	0.120275	1.09725	0.975044	1.17391	1.378	0.0196955	1.27629	1.07969	1.75873
953	5.25	5.26	69.3989	23.4973	12.0219	IPI:IPI00414264.4	Gene_Symbol=SRI sorcin isoform b	SRI	9606	2	0.950058	0.663523	1.35429	0.701517	1.28665	1.05116	0.295313	1.12203	0.936839	1.17944	0.75094	0.0865557	1.42137	0.52832	1.06737
954	5.25	5.25	28.8618	13.0081	13.0081	IPI:IPI00006092.1	Gene_Symbol=PMM2 Phosphomannomutase 2	PMM2	9606	3	0.92369	0.59914	1.47191	0.627545	1.35959	0.988085	0.93344	1.45401	0.679559	1.43668	0.980416	0.891373	1.45852	0.672198	1.42996
955	5.25	5.25	66.9421	42.9752	29.7521	IPI:IPI00017373.1	Gene_Symbol=RPA3 Replication protein A 14 kDa subunit	RPA3	9606	2	1.00401	0.959973	1.19499	0.840179	1.19978	0.899779	0.119045	1.14972	0.782607	1.03449	1.10773	0.330982	1.25605	0.881913	1.39136
956	5.24	5.36	27.532	0.819403	0.819403	IPI:IPI00797574.3	Gene_Symbol=BOD1L Biorientation of chromosomes in cell division protein 1-like	BOD1L	9606	2	0.965521	0.684815	1.19715	0.806517	1.15587	0.985233	0.887819	1.24613	0.790635	1.22773	0.92017	0.274995	1.16887	0.787229	1.07556
957	5.23	5.25	61.1842	26.9737	14.4737	IPI:IPI00013296.3	Gene_Symbol=RPS18;RPS18P9 40S ribosomal protein S18	RPS18	9606	2	1.18419	5.8e-05	1.06953	1.10721	1.26653	0.992711	0.842815	1.07967	0.919455	1.0718	1.28984	0.000296799	1.12589	1.14561	1.45222
958	5.21	5.23	40.3877	7.75444	5.00808	IPI:IPI00033153.1	Gene_Symbol=NXF1 Nuclear RNA export factor 1	NXF1	9606	2	1.20847	0.177986	1.49055	0.810758	1.80129	1.00638	0.958162	1.58739	0.633984	1.59752	1.04152	0.871725	2.60392	0.399983	2.71203
959	5.19	5.29	34.9001	4.70035	3.17274	IPI:IPI00465179.4	Gene_Symbol=PFKM phosphofructokinase, muscle isoform 1	PFKM	9606	2	1.22611	0.28578	1.50828	0.812916	1.84932	0.961075	0.522644	1.14976	0.835889	1.10501	1.02742	0.837433	1.34221	0.765472	1.37901
960	5.19	5.25	48.9022	4.99002	2.19561	IPI:IPI00413895.2	Gene_Symbol=GOLGA2 golgin A2	GOLGA2	9606	2	0.953678	0.781696	1.46464	0.651136	1.39679	0.988145	0.927181	1.33857	0.738209	1.3227	0.79942	0.155268	1.38959	0.575292	1.11087
961	5.15	5.21	55.6348	5.13552	3.13837	IPI:IPI00028031.2	Gene_Symbol=ACADVL cDNA FLJ56425, highly similar to Very-long-chain specific acyl-CoAdehydrogenase, mitochondrial	ACADVL	9606	2	1.36014	0.0449051	1.34861	1.00855	1.8343	1.47437	0.041269	1.447	1.01892	2.13342	1.14242	0.725941	2.25897	0.505725	2.58069
962	5.14	14.84	59.8173	12.7854	12.7854	IPI:IPI00217467.3	Gene_Symbol=HIST1H1E Histone H1.4	HIST1H1E	9606	18	0.318402					0.417672	0.348774	870.004	0.000480081	363.377	0.391862
963	5.14	5.29	35.1269	2.08122	2.08122	IPI:IPI00031627.4	Gene_Symbol=POLR2A DNA-directed RNA polymerase II subunit RPB1	POLR2A	9606	3	1.16794	0.0994711	1.21186	0.963758	1.41539	1.07497	0.416336	1.21472	0.884956	1.30579	1.23222	0.199519	1.41104	0.873271	1.73872
964	5.14	5.16	44.4444	35.5556	35.5556	IPI:IPI00027463.1	Gene_Symbol=S100A6 Protein S100-A6	S100A6	9606	2	0.923443	0.869865	131.822	0.00700522	121.73	2.3052	0.270922	122.713	0.0187853	282.879	0.575166	0.0386984	1.53375	0.375005	0.882164
965	5.14	5.14	38.6503	10.6339	6.54397	IPI:IPI00642046.1	Gene_Symbol=RSL1D1 RSL1D1 protein	RSL1D1	9606	3	1.33136	0.0191965	1.25837	1.05801	1.67534	1.03735	0.647804	1.18753	0.873538	1.23189	1.56205	0.00362314	1.30567	1.19635	2.03953
966	5.11	5.11	65.5738	14.0984	8.85246	IPI:IPI00033561.3	Gene_Symbol=RNPS1 Isoform 1 of RNA-binding protein with serine-rich domain 1	RNPS1	9606	2	0.71534	0.0444718	1.38325	0.517144	0.989495	0.815311	0.125826	1.31721	0.61897	1.07393	0.752084	0.0920505	1.40969	0.533511	1.06021
967	5.1	7.12	36.3472	9.58409	8.31826	IPI:IPI00289746.2	Gene_Symbol=PAK1 Isoform 2 of Serine/threonine-protein kinase PAK 1	PAK1	9606	3	0.788484	0.154633	1.43993	0.547583	1.13536	0.947047	0.724987	1.45615	0.650376	1.37905	1.09312	0.607114	1.51822	0.719998	1.6596
968	5.1	5.11	34.5304	13.5359	9.11602	IPI:IPI00106646.1	Gene_Symbol=SDF4 Isoform 1 of 45 kDa calcium-binding protein	SDF4	9606	3	0.711403	0.00293662	1.21794	0.584102	0.866448	0.826984	0.0225273	1.17009	0.706767	0.967649	0.764677	0.000197815	1.11422	0.686289	0.852019
969	5.09	5.17	47.089	5.65068	3.59589	IPI:IPI00009865.4	Gene_Symbol=KRT10 Keratin, type I cytoskeletal 10	KRT10	9606	2	1.01171	0.803413	1.58965	0.636432	1.60826	1.08953	0.376619	2.07918	0.524018	2.26532	0.88964	0.724755	25.0218	0.0355546	22.2604
970	5.08	5.12	49	24.5	13.5	IPI:IPI00021370.1	Gene_Symbol=UBE2K Isoform 1 of Ubiquitin-conjugating enzyme E2 K	UBE2K	9606	2	1.09426	0.129741	1.13089	0.967611	1.23749	0.891569	0.323676	1.28616	0.693203	1.1467	0.905455	0.439784	1.32543	0.683142	1.20011
971	5.08	5.08	60.1942	35.9223	27.1845	IPI:IPI00027448.3	Gene_Symbol=ATP5L ATP synthase subunit g, mitochondrial	ATP5L	9606	2	1.34972	0.00060521	1.11853	1.20669	1.50971	0.920059	0.200503	1.15233	0.79843	1.06021	1.45768	0.275104	2.15541	0.676287	3.14189
972	5.07	5.12	41.4986	4.51489	2.11335	IPI:IPI00552073.1	Gene_Symbol=DHX16 Putative pre-mRNA-splicing factor ATP-dependent RNA helicase DHX16	DHX16	9606	2	1.01909	0.838893	1.22371	0.832783	1.24707	1.00148	0.985029	1.18626	0.844232	1.18801	0.917906	0.542751	1.35376	0.678043	1.24262
973	5.06	5.1	48.9744	2.73504	2.73504	IPI:IPI00852584.3	Gene_Symbol=RBM33 Isoform 1 of RNA-binding protein 33	RBM33	9606	2	1.067	0.817769	1.822	0.585619	1.94406	0.859649	0.0578197	1.17014	0.734657	1.00591	0.664482	0.00244625	1.2627	0.526239	0.83904
974	5.05	5.06	41.9355	17.7419	13.5484	IPI:IPI00024821.1	Gene_Symbol=PSMD14 26S proteasome non-ATPase regulatory subunit 14	PSMD14	9606	2	0.909463	0.423247	1.31035	0.694063	1.19171	0.843832	0.0803012	1.21861	0.692455	1.0283	0.835573	0.0782021	1.23032	0.679152	1.02802
975	5.05	5.06	16.955	10.0346	7.26644	IPI:IPI00009305.1	Gene_Symbol=GNPDA1 Glucosamine-6-phosphate isomerase 1	GNPDA1	9606	2	1.71215	0.00884616	1.32374	1.29342	2.26643	1.46199	0.0214412	1.31408	1.11256	1.92117	2.19307	0.0219665	1.76808	1.24037	3.87751
976	5.04	5.1	28.6096	6.28342	3.47594	IPI:IPI00556365.1	Gene_Symbol=CARS Isoform 1 of Cysteinyl-tRNA synthetase, cytoplasmic	CARS	9606	2	1.14961	0.436093	1.64035	0.700831	1.88576	1.11318	0.367756	1.3806	0.806303	1.53686	0.990319	0.879768	1.207	0.820479	1.19531
977	5.03	5.07	46.1307	4.0201	2.71357	IPI:IPI00375731.1	Gene_Symbol=RBM10 Putative uncharacterized protein DKFZp686E2459	RBM10	9606	2	0.883979	0.200347	1.21933	0.72497	1.07786	0.939934	0.309602	1.13567	0.827643	1.06746	0.921294	0.324174	1.18975	0.774362	1.09611
978	5.02	5.04	35.1724	17.931	13.4483	IPI:IPI00024993.4	Gene_Symbol=ECHS1 Enoyl-CoA hydratase, mitochondrial	ECHS1	9606	3	0.628185	0.00017142	1.16401	0.539673	0.731215	0.674186	0.000428108	1.16115	0.580618	0.782833	0.503876	0.00054872	1.31089	0.384377	0.660527
979	5.01	6.02	43.9791	21.466	21.466	IPI:IPI00024662.1	Gene_Symbol=CBX5 Chromobox protein homolog 5	CBX5	9606	3	0.473865	0.0169664	1.52807	0.310106	0.724099	0.592881	0.00567281	1.18548	0.500118	0.702849	0.551809	0.145386	3.00168	0.183833	1.65635
980	5.01	5.04	29.4033	3.59454	2.3005	IPI:IPI00026625.1	Gene_Symbol=NUP155 Isoform 1 of Nuclear pore complex protein Nup155	NUP155	9606	2	0.998727	0.985697	1.16235	0.85923	1.16087	1.03748	0.575726	1.14847	0.903355	1.19151	1.07974	0.574088	1.33297	0.810022	1.43926
981	5	8.24	51.4143	9.65058	9.65058	IPI:IPI00024502.2	Gene_Symbol=UBQLN4 Ubiquilin-4	UBQLN4	9606	5	0.669397	0.052084	1.50253	0.445514	1.00579	0.855682	0.0959509	1.2208	0.700921	1.04461	0.652606	0.00807257	1.27383	0.512318	0.83131
982	5	5.05	20.8033	2.26571	2.26571	IPI:IPI00940180.1	Gene_Symbol=DPP9 Isoform 2 of Dipeptidyl peptidase 9	DPP9	9606	3	0.993731	0.97751	1.92299	0.516765	1.91093	0.966907	0.859551	1.74351	0.554576	1.68581	0.847126	0.578434	2.33903	0.362169	1.98146
983	5	5.01	48.6111	6.25	4.62963	IPI:IPI00096066.2	Gene_Symbol=SUCLG2 Succinyl-CoA ligase [GDP-forming] subunit beta, mitochondrial	SUCLG2	9606	2	1.00321	0.98175	1.4092	0.711904	1.41372	1.0804	0.528186	1.34106	0.805628	1.44888	1.03987	0.772576	1.39016	0.748022	1.44558
984	4.99	5	34.5708	5.80046	5.56845	IPI:IPI00955819.1	Gene_Symbol=STK24 Isoform A of Serine/threonine-protein kinase 24	STK24	9606	2	0.722037	0.000865746	1.17503	0.614483	0.848415	0.773112	0.00525676	1.17922	0.655613	0.911671	0.789642	0.0251152	1.22289	0.645716	0.965648
985	4.98	5.02	37.3626	5.00611	2.9304	IPI:IPI00397904.6	Gene_Symbol=NUP93 Nuclear pore complex protein Nup93	NUP93	9606	2	1.39374	0.023026	1.32013	1.05576	1.83992	1.05381	0.406528	1.14198	0.92279	1.20343	1.45299	0.0167741	1.34081	1.08367	1.94818
986	4.98	5.02	22.0758	5.93081	5.93081	IPI:IPI00465233.1	Gene_Symbol=EIF3L Eukaryotic translation initiation factor 3, subunit E interacting protein	EIF3L	9606	2	1.85073	0.173222	2.8078	0.659139	5.19647	1.05892	0.726975	1.52848	0.692796	1.61854	1.43302	0.176992	1.84072	0.778513	2.63779
987	4.98	5.01	34.8673	10.4425	5.30973	IPI:IPI00219649.4	Gene_Symbol=CBS Isoform 2 of Cystathionine beta-synthase	CBS	9606	2	1.10542	0.109649	1.13705	0.97218	1.25691	1.00011	0.998489	1.13126	0.884065	1.13138	1.12391	0.22049	1.22468	0.917717	1.37642
988	4.97	5.09	35.9069	1.83824	1.83824	IPI:IPI00220918.1	Gene_Symbol=DNMT1 Isoform 2 of DNA (cytosine-5)-methyltransferase 1	DNMT1	9606	2	0.867311	0.0925789	1.18307	0.733105	1.02609	0.941602	0.397694	1.15631	0.814315	1.08879	1.02429	0.842019	1.28142	0.79934	1.31255
989	4.96	4.96	30.8378	7.84314	5.34759	IPI:IPI00554777.2	Gene_Symbol=ASNS Asparagine synthetase [glutamine-hydrolyzing]	ASNS	9606	2	1.37882	0.00804101	1.23049	1.12054	1.69662	1.24009	0.101331	1.30983	0.946757	1.62432	1.86058	0.014199	1.57275	1.18301	2.92624
990	4.95	4.96	71.4286	52.0408	34.6939	IPI:IPI00871858.1	Gene_Symbol=CYB5A Cytochrome b-5 isoform 1 variant	CYB5A	9606	2	1.25431	0.211087	1.57588	0.795943	1.97664	1.16822	0.32154	1.51848	0.769335	1.77391	0.701204	0.0876903	1.57106	0.446326	1.10163
991	4.94	4.95	38.8298	12.5	10.3723	IPI:IPI00029468.1	Gene_Symbol=ACTR1A Alpha-centractin	ACTR1A	9606	2	1.61322	0.0335106	1.53528	1.05077	2.47675	1.48124	0.037161	1.43611	1.03142	2.12722	1.19958	0.259004	1.41957	0.845031	1.70289
992	4.93	5.38	68.6275	24.5098	24.5098	IPI:IPI00305469.4	Gene_Symbol=CRK v-crk sarcoma virus CT10 oncogene homolog isoform b	CRK	9606	3	0.994755	0.91491	1.12788	0.881968	1.12196	1.02659	0.758994	1.23148	0.833628	1.26423	0.993996	0.955045	1.29858	0.765446	1.29079
993	4.93	4.94	37.7574	5.49199	5.49199	IPI:IPI00411356.5	Gene_Symbol=VPS4A Vacuolar protein sorting-associated protein 4A	VPS4A	9606	2	0.737655	0.00930013	1.23228	0.598608	0.909001	0.766463	0.0403288	1.28528	0.596339	0.985121	0.946494	0.612583	1.26762	0.746667	1.1998
994	4.92	4.94	27.7937	11.1748	8.02292	IPI:IPI00798272.2	Gene_Symbol=BCAT1 Branched-chain-amino-acid aminotransferase	BCAT1	9606	2	1.02604	0.748652	1.20624	0.850611	1.23766	0.846725	0.125077	1.25672	0.67376	1.06409	1.66396	0.00566023	1.34498	1.23716	2.238
995	4.91	7.42	65.5738	28.6885	20.9016	IPI:IPI00759832.1	Gene_Symbol=YWHAB Isoform Short of 14-3-3 protein beta/alpha	YWHAB	9606	4	1.14365	0.233238	1.40765	0.812455	1.60987	1.16011	0.449447	4.99696	0.232163	5.79702	1.42106	0.0947825	1.95369	0.727376	2.77631
996	4.9	5.14	33.2915	4.52261	3.01508	IPI:IPI00293078.1	Gene_Symbol=DDX27 Probable ATP-dependent RNA helicase DDX27	DDX27	9606	2	1.04618	0.797909	1.58093	0.661753	1.65394	1.00517	0.972467	1.47622	0.680905	1.48385	0.981666	0.874281	1.35614	0.723866	1.33128
997	4.89	4.91	39.0977	10.2757	6.76692	IPI:IPI00470573.1	Gene_Symbol=ACTR2 actin-related protein 2 isoform a	ACTR2	9606	4	1.5987	0.000364201	1.23186	1.29779	1.96937	1.28608	0.000387599	1.11926	1.14905	1.43946	1.26223	0.00963166	1.17944	1.0702	1.48872
998	4.88	4.91	52.0076	6.88336	4.58891	IPI:IPI00217874.2	Gene_Symbol=RCOR2 REST corepressor 2	RCOR2	9606	2	0.874588	0.0948473	1.17429	0.744779	1.02702	0.856266	0.0086572	1.11468	0.768171	0.954464	0.808427	0.0416821	1.22546	0.659694	0.990693
999	4.87	5.09	23.8151	0.19317	0.110383	IPI:IPI00646572.1	Gene_Symbol=MUC16 1518 kDa protein	MUC16	9606	1	0.916772	0.138813	1.12401	0.815625	1.03046	0.953039	0.329043	1.10439	0.862955	1.05253	0.973639	0.754455	1.18945	0.81856	1.1581
1000	4.87	4.88	62.1795	23.7179	18.5897	IPI:IPI00022442.2	Gene_Symbol=NDUFAB1 Acyl carrier protein, mitochondrial	NDUFAB1	9606	3	0.992958	0.91874	1.1571	0.858145	1.14895	0.896456	0.132176	1.15794	0.77418	1.03805	1.29129	0.00246527	1.1606	1.1126	1.49867
1001	4.87	4.87	53.2258	25	25	IPI:IPI00513775.1	Gene_Symbol=PHPT1 phosphohistidine phosphatase 1 isoform 2	PHPT1	9606	2	0.586059	0.000433847	1.10439	0.530665	0.647236	0.818173	0.0835927	1.28396	0.637227	1.0505	0.715848	0.0583579	1.42809	0.501264	1.02229
1002	4.86	5.06	40.3783	1.89145	0	IPI:IPI00816751.1	Gene_Symbol=NAV2 Isoform 2 of Neuron navigator 2	NAV2	9606	0	0.988746	0.873334	1.15964	0.852635	1.14659	1.0694	0.414429	1.18504	0.90242	1.26729	0.888227	0.228721	1.22235	0.726657	1.08572
1003	4.86	4.98	33.7209	5.81395	4.26357	IPI:IPI00916535.1	Gene_Symbol=P4HA1 prolyl 4-hydroxylase, alpha I subunit isoform 3 precursor	P4HA1	9606	2	1.03851	0.847587	1.58524	0.655108	1.64628	0.951903	0.652322	1.28984	0.738	1.2278	1.01305	0.910943	1.31247	0.771861	1.3296
1004	4.84	4.86	41.109	8.2218	5.92734	IPI:IPI00007675.6	Gene_Symbol=DYNC1LI1 Cytoplasmic dynein 1 light intermediate chain 1	DYNC1LI1	9606	2	1.07155	0.377355	1.18936	0.900945	1.27446	1.07498	0.245632	1.14448	0.939276	1.2303	1.23036	0.0126493	1.15879	1.06176	1.42573
1005	4.84	4.86	32.0433	4.33437	2.78638	IPI:IPI00939756.1	Gene_Symbol=AKAP8L 72 kDa protein	AKAP8L	9606	2	1.3646	0.157735	1.59172	0.857313	2.17207	1.42483	0.329667	2.19598	0.648835	3.12889	1.08182	0.626337	1.45525	0.743387	1.57432
1006	4.84	4.86	43.1703	6.57673	4.55312	IPI:IPI00298347.1	Gene_Symbol=PTPN11 Isoform 2 of Tyrosine-protein phosphatase non-receptor type 11	PTPN11	9606	2	0.766173	0.366012	1.99202	0.384621	1.52623	0.923377	0.6921	1.68136	0.549186	1.55253	0.764395	0.48584	2.50521	0.305122	1.91497
1007	4.82	4.93	55.6485	6.13668	4.60251	IPI:IPI00789041.2	Gene_Symbol=PNN Isoform 1 of Pinin	PNN	9606	2	0.917142	0.46814	1.28831	0.711898	1.18156	0.916044	0.41753	1.25751	0.72846	1.15193	0.956908	0.833551	1.56912	0.609836	1.50151
1008	4.81	4.82	42.9594	11.4558	8.11456	IPI:IPI00031618.3	Gene_Symbol=DDI2 Isoform 3 of Protein DDI1 homolog 2	DDI2	9606	2	0.992947	0.878637	1.12836	0.879993	1.1204	0.967036	0.56522	1.16024	0.833483	1.12199	0.895697	0.105409	1.15795	0.773521	1.03717
1009	4.79	4.8	46.2857	12.5714	9.14286	IPI:IPI00011307.4	Gene_Symbol=MTHFD2 Bifunctional methylenetetrahydrofolate dehydrogenase/cyclohydrolase, mitochondrial	MTHFD2	9606	2	1.20772	0.159825	1.35516	0.891197	1.63666	1.3794	0.0163542	1.25126	1.10241	1.72599	1.09519	0.610241	1.57956	0.693351	1.72992
1010	4.78	4.88	31.878	2.9799	1.9404	IPI:IPI00026219.4	Gene_Symbol=CPSF1 Cleavage and polyadenylation specificity factor subunit 1	CPSF1	9606	2	1.33093	0.36964	2.19406	0.606605	2.92013	0.931924	0.633174	1.46144	0.637674	1.36195	1.21406	0.585521	2.48217	0.489112	3.01351
1011	4.78	4.78	27.4194	9.67742	6.68203	IPI:IPI00923582.1	Gene_Symbol=SCRN1 secernin 1 isoform b	SCRN1	9606	2	0.670183	0.012938	1.32362	0.506326	0.887068	0.789421	0.0173331	1.19447	0.660899	0.942936	0.946287	0.411788	1.16556	0.811876	1.10295
1012	4.76	4.79	63.3027	36.6972	25.6881	IPI:IPI00009922.3	Gene_Symbol=C14orf156 SRA stem-loop-interacting RNA-binding protein, mitochondrial	C14orf156	9606	2	1.2574	0.124218	1.41034	0.891555	1.77336	1.00013	0.998837	1.30064	0.768953	1.30081	1.20833	0.159787	1.38223	0.874191	1.67019
1013	4.76	4.76	47.4645	7.91075	5.27383	IPI:IPI00935311.1	Gene_Symbol=ZNF207 Zinc finger, C2H2-type domain containing protein	ZNF207	9606	3	0.69834	0.000752128	1.18241	0.590607	0.825724	0.835019	0.00895172	1.13224	0.737495	0.945438	0.648888	0.000923246	1.23086	0.527183	0.798689
1014	4.75	4.79	72.1154	19.5513	15.3846	IPI:IPI00396563.2	Gene_Symbol=UBXN1 Isoform 2 of UBX domain-containing protein 1	UBXN1	9606	2	0.698883	0.171414	1.81782	0.384462	1.27044	0.744249	0.145921	1.57628	0.472154	1.17315	0.490185	0.34593	6.38682	0.0767494	3.13072
1015	4.75	4.77	63.5593	32.2034	24.5763	IPI:IPI00025285.3	Gene_Symbol=ATP6V1G1 V-type proton ATPase subunit G 1	ATP6V1G1	9606	2	0.794114	0.548607	4.00121	0.198468	3.17741	0.968821	0.901261	13.1191	0.0738484	12.71	0.720511	0.629125	556.463	0.0012948	400.938
1016	4.73	5.12	33.5966	0.436166	0	IPI:IPI00854629.2	Gene_Symbol=OBSCN Isoform 5 of Obscurin	OBSCN	9606	0	0.999552	0.991892	1.09289	0.914599	1.0924	1.03857	0.308694	1.07744	0.963918	1.119	1.02526	0.720698	1.15149	0.890375	1.18058
1017	4.73	4.74	28.0952	18.0952	13.3333	IPI:IPI00014938.3	Gene_Symbol=SARNP SAP domain-containing ribonucleoprotein	SARNP	9606	3	0.432707	0.00152144	1.4521	0.297987	0.628335	0.637932	2.3e-05	1.09818	0.580899	0.700565	0.575617	8.14e-05	1.15429	0.498674	0.664431
1018	4.72	4.72	45.4545	21.3636	16.8182	IPI:IPI00440719.2	Gene_Symbol=NAA10 Putative uncharacterized protein ENSP00000359026	NAA10	9606	2	0.677614	0.0138382	1.32606	0.510997	0.898558	0.886697	0.0064739	1.07712	0.82321	0.95508	0.636908	0.00890021	1.34648	0.473016	0.857584
1019	4.71	4.75	30.6202	14.3411	9.30233	IPI:IPI00290461.3	Gene_Symbol=EIF3J Eukaryotic translation initiation factor 3 subunit J	EIF3J	9606	2	0.871397	0.632488	2.28323	0.381651	1.9896	1.34245	0.553443	4.08993	0.328232	5.49051	0.911285	0.410459	1.36323	0.668477	1.24229
1020	4.7	8.17	69.1473	14.1085	5.5814	IPI:IPI00021304.1	Gene_Symbol=KRT2 Keratin, type II cytoskeletal 2 epidermal	KRT2	9606	3	0.903851	0.377104	1.28312	0.704416	1.15975	0.890796	0.177274	1.19751	0.743876	1.06673	1.00534	0.981386	1.66606	0.603425	1.67496
1021	4.7	4.77	44.0075	11.4232	7.49064	IPI:IPI00017184.2	Gene_Symbol=EHD1 EH domain-containing protein 1	EHD1	9606	2	1.18923	0.191943	1.31571	0.903872	1.56468	1.27537	0.0357788	1.25046	1.01992	1.59479	1.0119	0.889792	1.20371	0.840653	1.21803
1022	4.7	4.7	48.4582	23.348	14.5374	IPI:IPI00646917.1	Gene_Symbol=NUDT21 Cleavage and polyadenylation specificity factor subunit 5	NUDT21	9606	2	1.36869	0.0509076	1.37105	0.998283	1.87654	1.29698	0.0994276	1.38647	0.935452	1.79822	1.18486	0.17745	1.3122	0.90296	1.55478
1023	4.68	5	60.3531	4.81541	4.81541	IPI:IPI00019359.4	Gene_Symbol=KRT9 Keratin, type I cytoskeletal 9	KRT9	9606	2	0.860735	0.213928	1.30216	0.661005	1.12082	0.971994	0.819903	1.3394	0.725693	1.30189	1.33525	0.65638	4.81962	0.277044	6.43538
1024	4.68	4.81	42.6817	3.27533	3.27533	IPI:IPI00908725.1	Gene_Symbol=ZC3H18 cDNA FLJ61387, highly similar to Homo sapiens conserved nuclear protein NHN1 (NHN1), mRNA	ZC3H18	9606	2	0.877911	0.417571	1.41435	0.620716	1.24168	0.839777	0.207523	1.33757	0.627837	1.12326	1.1324	0.473772	1.45674	0.777353	1.64961
1025	4.67	10.41	56.4477	12.1655	9.73236	IPI:IPI00009328.4	Gene_Symbol=EIF4A3 Eukaryotic initiation factor 4A-III	EIF4A3	9606	7	1.61173	0.003968	1.27571	1.2634	2.0561	1.1765	0.175835	1.30363	0.902479	1.53371	1.67753	0.00570343	1.3331	1.25838	2.23631
1026	4.67	4.67	30.163	13.8587	7.6087	IPI:IPI00853598.1	Gene_Symbol=SEC13 cDNA FLJ56334, highly similar to SEC13-related protein	SEC13	9606	3	1.38564	0.0238141	1.24675	1.1114	1.72754	1.1766	0.0595578	1.19587	0.983889	1.40705	1.33652	0.0102611	1.13589	1.17663	1.51814
1027	4.63	4.77	32.2601	1.76768	1.76768	IPI:IPI00186194.5	Gene_Symbol=CEP170 Isoform 1 of Centrosomal protein of 170 kDa	CEP170	9606	2	0.980234	0.887283	1.3788	0.710935	1.35154	1.27968	0.33131	1.77014	0.722926	2.26523	0.991286	0.984312	2.76165	0.358947	2.73759
1028	4.63	4.73	48.6622	4.34783	4.34783	IPI:IPI00215687.1	Gene_Symbol=GLS Isoform 3 of Glutaminase kidney isoform, mitochondrial	GLS	9606	2	1.15894	0.163496	1.24288	0.93247	1.44042	1.11509	0.0845059	1.13512	0.982352	1.26575	1.40579	0.0642217	1.44033	0.976018	2.02481
1029	4.63	4.73	29.7746	4.86358	4.03321	IPI:IPI00004358.4	Gene_Symbol=PYGB Glycogen phosphorylase, brain form	PYGB	9606	2	1.27859	0.0796799	1.32632	0.964014	1.69582	1.19475	0.073423	1.22047	0.978923	1.45816	1.26563	0.0635925	1.28717	0.983266	1.62908
1030	4.63	4.66	30.8492	4.67938	4.67938	IPI:IPI00000001.2	Gene_Symbol=STAU1 Isoform Long of Double-stranded RNA-binding protein Staufen homolog 1	STAU1	9606	2	0.971128	0.834117	1.43897	0.674879	1.39742	1.10069	0.372449	1.304	0.844093	1.4353	0.907479	0.317021	1.26606	0.716772	1.14893
1031	4.62	4.71	45.9695	3.05011	0.87146	IPI:IPI00413100.1	Gene_Symbol=PHLDB1 Isoform 1 of Pleckstrin homology-like domain family B member 1	PHLDB1	9606	1	1.06398	0.623803	1.31061	0.811814	1.39446	1.07673	0.445304	1.2282	0.876675	1.32244	1.02615	0.812784	1.26682	0.810019	1.29995
1032	4.62	4.64	31.4869	11.0787	7.28863	IPI:IPI00873326.2	Gene_Symbol=UFD1L Putative uncharacterized protein UFD1L	UFD1L	9606	2	0.957631	0.901379	33.8662	0.0282769	32.4313	1.22736	0.435965	8.37942	0.146473	10.2846	1.28107	0.671477	256.617	0.00499216	328.745
1033	4.61	4.61	39.1304	5.97826	4.52899	IPI:IPI00012102.1	Gene_Symbol=GNS N-acetylglucosamine-6-sulfatase	GNS	9606	2	0.867258	0.108716	1.19835	0.723709	1.03928	0.940991	0.368997	1.15659	0.813589	1.08834	0.987968	0.900977	1.23856	0.797671	1.22366
1034	4.58	4.6	43.3071	6.10236	6.10236	IPI:IPI00431025.1	Gene_Symbol=ABI1 Isoform 1 of Abl interactor 1	ABI1	9606	3	0.881619	0.00435967	1.06791	0.825552	0.941493	1.02529	0.749677	1.20974	0.847525	1.24033	0.932691	0.55826	1.33081	0.700843	1.24124
1035	4.58	4.58	29.0625	14.6875	11.5625	IPI:IPI00910220.1	Gene_Symbol=ASNA1 cDNA FLJ60230, highly similar to Arsenical pump-driving ATPase	ASNA1	9606	3	1.18007	0.172468	1.28538	0.918072	1.51684	0.986637	0.871064	1.19988	0.822278	1.18385	1.17403	0.145741	1.25432	0.935992	1.47261
1036	4.56	9.61	40.1309	7.19738	5.67067	IPI:IPI00102864.3	Gene_Symbol=HK2 Hexokinase-2	HK2	9606	4	1.04392	0.707031	1.28481	0.812515	1.34124	1.07887	0.519847	1.29228	0.834858	1.39421	0.939497	0.585829	1.28381	0.731804	1.20613
1037	4.56	4.63	71.2281	5.02924	2.33918	IPI:IPI00930218.1	Gene_Symbol=FLJ22184 hypothetical protein FLJ22184	FLJ22184	9606	1	0.939621	0.515895	1.23161	0.76292	1.15725	1.03956	0.630647	1.19284	0.871498	1.24003	1.21905	0.263328	1.45574	0.837405	1.77462
1038	4.55	4.82	24.743	1.10033	0.188215	IPI:IPI00878236.2	Gene_Symbol=FSIP2 Isoform 1 of Fibrous sheath-interacting protein 2	FSIP2	9606	1	0.9975	0.957684	1.10068	0.906256	1.09793	1.02725	0.696021	1.15016	0.893132	1.1815	1.26523	0.155497	1.39186	0.909016	1.76102
1039	4.54	12.66	44.7724	5.41205	4.05904	IPI:IPI00027280.2	Gene_Symbol=TOP2B Isoform Beta-2 of DNA topoisomerase 2-beta	TOP2B	9606	6	1.08853	0.285648	1.17734	0.924562	1.28157	1.0086	0.892661	1.14216	0.883063	1.15198	1.22226	0.297223	1.48592	0.822561	1.81618
1040	4.53	4.56	29.4007	6.55431	4.68165	IPI:IPI00171626.3	Gene_Symbol=LPCAT1 Lysophosphatidylcholine acyltransferase 1	LPCAT1	9606	2	1.22246	0.498307	2.29797	0.531973	2.80918	1.00393	0.9811	1.62561	0.617575	1.632	1.22434	0.485043	2.24974	0.544214	2.75446
1041	4.53	4.54	31.8945	10.0719	7.67386	IPI:IPI00020944.1	Gene_Symbol=FDFT1 Squalene synthetase	FDFT1	9606	2	2.20044	0.0104332	1.71226	1.28511	3.76772	1.30364	0.0143228	1.21381	1.07401	1.58237	2.49907	0.00193908	1.56854	1.59324	3.91989
1042	4.52	4.52	26.7974	22.2222	22.2222	IPI:IPI00549557.3	Gene_Symbol=GMFB 18 kDa protein	GMFB	9606	2	0.832245	0.0181232	1.15207	0.722391	0.958805	1.01537	0.841946	1.19049	0.852906	1.20879	0.710214	3.53e-07	1.04507	0.679584	0.742224
1043	4.51	4.58	34.5374	2.81938	2.81938	IPI:IPI00939119.1	Gene_Symbol=CCAR1 Isoform 2 of Cell division cycle and apoptosis regulator protein 1	CCAR1	9606	2	1.1647	0.171548	1.27854	0.910957	1.48912	1.04638	0.556122	1.20308	0.869745	1.25888	0.958171	0.60099	1.21765	0.786902	1.16672
1044	4.49	4.54	21.6484	4.3956	3.2967	IPI:IPI00163849.2	Gene_Symbol=EPS15L1 cDNA FLJ60624, highly similar to Epidermal growth factor receptor substrate 15-like 1	EPS15L1	9606	2	0.907878	0.444328	1.37228	0.661585	1.24586	0.946181	0.543266	1.26041	0.750693	1.19258	1.5069	0.383223	3.20051	0.470833	4.82286
1045	4.48	4.5	33.1256	5.919	4.98442	IPI:IPI00006025.1	Gene_Symbol=SART3 Isoform 1 of Squamous cell carcinoma antigen recognized by T-cells 3	SART3	9606	3	0.958269	0.747879	1.36327	0.702919	1.30638	0.893589	0.599537	1.64355	0.543694	1.46866	1.02619	0.858945	1.40634	0.729684	1.44317
1046	4.47	4.71	26.8542	3.75107	0.937766	IPI:IPI00477468.1	Gene_Symbol=CTR9 RNA polymerase-associated protein CTR9 homolog	CTR9	9606	1	1.10019	0.590532	1.50867	0.729246	1.65982	1.27278	0.163797	1.46257	0.870236	1.86154	1.0349	0.762994	1.34314	0.77051	1.39002
1047	4.47	4.55	51.1574	5.78704	5.78704	IPI:IPI00107745.3	Gene_Symbol=LUC7L3 Isoform 1 of Luc7-like protein 3	LUC7L3	9606	2	0.874176	0.0162906	1.10212	0.793177	0.963447	0.991838	0.870515	1.13069	0.877199	1.12146	0.972829	0.650338	1.15838	0.839822	1.1269
1048	4.46	4.47	58.8235	12.7451	12.7451	IPI:IPI00470528.5	Gene_Symbol=RPL15 60S ribosomal protein L15	RPL15	9606	2	1.44715	0.060669	1.47902	0.978451	2.14037	1.04841	0.51252	1.17597	0.891534	1.2329	1.4502	0.0502393	1.45103	0.99943	2.10427
1049	4.44	4.47	31.3953	19.7674	15.1163	IPI:IPI00219034.3	Gene_Symbol=NDUFA8 NADH dehydrogenase [ubiquinone] 1 alpha subcomplex subunit 8	NDUFA8	9606	2	0.764197	0.032923	1.26693	0.60319	0.968183	0.748026	0.034077	1.29437	0.577906	0.968224	0.873476	0.0257696	1.11727	0.781796	0.975908
1050	4.44	4.44	42.3208	7.84983	7.84983	IPI:IPI00006863.5	Gene_Symbol=SPAG7 Sperm-associated antigen 7	SPAG7	9606	2	0.633647	0.0019288	1.23721	0.512158	0.783954	0.735072	0.00171655	1.15065	0.638831	0.845812	0.598598	0.00162994	1.26062	0.474845	0.754604
1051	4.44	4.44	80.7692	41.3462	30.7692	IPI:IPI00029631.1	Gene_Symbol=ERH Enhancer of rudimentary homolog	ERH	9606	4	0.709793	0.0205817	1.30843	0.542475	0.928718	0.891508	0.191256	1.21024	0.73664	1.07894	0.901121	0.602575	1.59001	0.56674	1.43279
1052	4.43	5.66	51.4451	19.6532	3.17919	IPI:IPI00008570.1	Gene_Symbol=KHDRBS3 Isoform 1 of KH domain-containing, RNA-binding, signal transduction-associated protein 3	KHDRBS3	9606	1	0.891235	0.393568	1.33032	0.669941	1.18563	0.86098	0.081246	1.18726	0.72518	1.02221	0.825018	0.349114	1.54173	0.535126	1.27195
1053	4.43	4.44	45.7831	25.3012	15.0602	IPI:IPI00007019.1	Gene_Symbol=PPIL1 Peptidyl-prolyl cis-trans isomerase-like 1	PPIL1	9606	2	0.884082	0.387963	1.42391	0.620883	1.25886	0.738559	0.0168205	1.23737	0.596876	0.913874	0.759897	0.0783668	1.38279	0.549538	1.05078
1054	4.42	4.43	57.5385	12.6154	8.61538	IPI:IPI00556073.2	Gene_Symbol=DNAJB6 Isoform C of DnaJ homolog subfamily B member 6	DNAJB6	9606	2	1.07389	0.410075	1.24027	0.865851	1.33192	1.06351	0.599593	1.35017	0.787684	1.43591	0.947391	0.766445	1.60301	0.591008	1.51867
1055	4.41	4.55	32.755	2.01249	2.01249	IPI:IPI00290652.4	Gene_Symbol=RSF1 Isoform 1 of Remodeling and spacing factor 1	RSF1	9606	2	0.975357	0.739643	1.17899	0.827281	1.14994	1.18122	0.0667409	1.19806	0.985946	1.41516	0.83422	0.0974648	1.24821	0.668331	1.04128
1056	4.41	4.44	22.6337	3.97805	3.84088	IPI:IPI00939715.1	Gene_Symbol=LARP4 81 kDa protein	LARP4	9606	2	0.925501	0.660145	1.50649	0.614343	1.39425	0.913738	0.358053	1.24833	0.73197	1.14065	0.966574	0.861205	1.57753	0.612713	1.5248
1057	4.41	4.41	44.8598	4.04984	4.04984	IPI:IPI00794956.4	Gene_Symbol=SCFD1 Putative uncharacterized protein SCFD1	SCFD1	9606	2	1.09432	0.342289	1.23277	0.887691	1.34904	1.27417	0.0496122	1.27353	1.0005	1.62268	1.20731	0.422081	1.68634	0.715931	2.03593
1058	4.4	35.65	63.2035	30.303	25.974	IPI:IPI00180730.1	Gene_Symbol=- Similar to Elongation factor 1-alpha 1	Elongationfactor1-alpha1	9606	21	1.31477	0.0396831	1.29146	1.01805	1.69798	1.02223	0.867049	1.36065	0.751281	1.3909	1.27317	0.0737305	1.31413	0.968836	1.67311
1059	4.4	4.45	56.9444	3.61111	0.925926	IPI:IPI00896446.2	Gene_Symbol=AZI1 5-azacytidine induced 1 isoform a	AZI1	9606	1	1.23875	0.0645552	1.25765	0.984966	1.55792	1.24085	0.0859352	1.28636	0.964623	1.59618	1.28595	0.374053	1.81748	0.707549	2.33719
1060	4.4	4.45	31.0448	5.07463	5.07463	IPI:IPI00015973.1	Gene_Symbol=EPB41L2 Band 4.1-like protein 2	EPB41L2	9606	2	1.03172	0.672726	1.23743	0.833755	1.27668	0.992134	0.942921	1.3815	0.718158	1.37063	1.08517	0.181088	1.16169	0.934131	1.26063
1061	4.4	4.44	39.4612	6.49762	4.4374	IPI:IPI00006715.3	Gene_Symbol=RAD21 Double-strand-break repair protein rad21 homolog	RAD21	9606	2	0.798258	0.257584	1.60671	0.496828	1.28257	0.828849	0.235312	1.45264	0.570582	1.20402	0.629587	0.0489327	1.58269	0.397796	0.996439
1062	4.39	4.4	29.9163	5.23013	5.23013	IPI:IPI00298971.1	Gene_Symbol=VTN Vitronectin	VTN	9606	2	1.12324	0.478299	1.45674	0.771064	1.63628	1.24022	0.164888	1.40554	0.88238	1.74319	6.89409	9.77e-06	1.31795	5.23094	9.08604
1063	4.38	4.4	55.0439	5.92105	5.92105	IPI:IPI00418497.1	Gene_Symbol=TIMM50 Isoform 2 of Mitochondrial import inner membrane translocase subunit TIM50	TIMM50	9606	2	1.34335	0.0676538	1.37851	0.9745	1.85182	1.04534	0.552139	1.17419	0.890265	1.22743	1.39864	0.0194308	1.30843	1.06895	1.83002
1064	4.37	4.42	22.1746	1.16913	1.16913	IPI:IPI00792933.2	Gene_Symbol=ZNF462 Isoform 3 of Zinc finger protein 462	ZNF462	9606	2	1.03022	0.555643	1.11016	0.927998	1.14371	1.10317	0.196147	1.16685	0.94542	1.28723	0.899911	0.288588	1.22523	0.734484	1.1026
1065	4.37	4.38	27.7961	4.60526	3.28947	IPI:IPI00015602.1	Gene_Symbol=TOMM70A Mitochondrial import receptor subunit TOM70	TOMM70A	9606	2	1.2081	0.0215181	1.16536	1.03668	1.40786	1.25013	0.00142664	1.11421	1.12198	1.39291	0.931965	0.408082	1.20455	0.773701	1.1226
1066	4.36	19.66	61.8943	36.5639	36.5639	IPI:IPI00030131.3	Gene_Symbol=TMPO Isoform Beta of Lamina-associated polypeptide 2, isoforms beta/gamma	TMPO	9606	19	1.22366	0.406587	1.83076	0.668391	2.24023	0.883669	0.347799	1.38133	0.639724	1.22064	1.10177	0.700246	1.91588	0.575072	2.11086
1067	4.36	4.4	24.5614	10.8187	7.89474	IPI:IPI00012202.1	Gene_Symbol=WDR77 Methylosome protein 50	WDR77	9606	2	0.981482	0.919218	2.01724	0.486547	1.97988	0.918102	0.374682	1.38328	0.663715	1.26999	0.998045	0.993848	2.63121	0.37931	2.62607
1068	4.36	4.39	51.5695	15.6951	15.6951	IPI:IPI00060627.2	Gene_Symbol=CCDC124 Coiled-coil domain-containing protein 124	CCDC124	9606	2	0.815596	0.0331648	1.20276	0.678104	0.980966	0.77678	0.00386978	1.15971	0.669804	0.900842	1.01006	0.922443	1.24746	0.809689	1.26001
1069	4.36	4.36	41.5761	7.33696	7.33696	IPI:IPI00924475.1	Gene_Symbol=DBNL cDNA FLJ54071, highly similar to Drebrin-like protein	DBNL	9606	2	0.458541	0.065666	2.47179	0.18551	1.13342	0.774585	0.438488	3.14337	0.246419	2.4348	0.661614	0.0329553	1.39223	0.475219	0.921119
1070	4.35	4.45	33.7778	7.55556	7.55556	IPI:IPI00885127.2	Gene_Symbol=RBM9 Isoform 6 of RNA-binding protein 9	RBM9	9606	2	0.850298	0.0591896	1.18584	0.717044	1.00832	1.07807	0.526378	1.31466	0.820039	1.41729	1.1688	0.728559	2.77623	0.421002	3.24486
1071	4.35	4.4	46.9449	7.1535	5.36513	IPI:IPI00939776.1	Gene_Symbol=HDGFRP2 Isoform 1 of Hepatoma-derived growth factor-related protein 2	HDGFRP2	9606	2	0.51124	0.0436271	1.88656	0.270991	0.964483	0.71628	0.0647537	1.45018	0.493925	1.03873	0.651322	0.209882	2.35751	0.276276	1.5355
1072	4.34	4.39	38.0795	2.53863	2.53863	IPI:IPI00639995.3	Gene_Symbol=WDR44 Putative uncharacterized protein WDR44	WDR44	9606	3	0.97763	0.841783	1.27895	0.764398	1.25034	1.00848	0.876728	1.12551	0.89602	1.13506	1.39854	0.0579763	1.41783	0.986398	1.98289
1073	4.34	4.36	28.785	4.29907	4.29907	IPI:IPI00024990.6	Gene_Symbol=ALDH6A1 Methylmalonate-semialdehyde dehydrogenase [acylating], mitochondrial	ALDH6A1	9606	2	1.05075	0.7756	1.92352	0.546265	2.02115	1.15653	0.495959	2.13439	0.541853	2.46848	1.13842	0.327562	1.5437	0.737462	1.75738
1074	4.33	4.45	27.248	1.08992	1.08992	IPI:IPI00430472.2	Gene_Symbol=ASCC3 Activating signal cointegrator 1 complex subunit 3	ASCC3	9606	2	0.928825	0.399041	1.21466	0.764679	1.12821	0.973704	0.706442	1.17423	0.829227	1.14335	0.852973	0.25501	1.35441	0.629775	1.15527
1075	4.33	4.41	53.8618	5.69106	5.69106	IPI:IPI00937222.1	Gene_Symbol=LOC100288864;LOC100290783 hypothetical protein XP_002343435	LOC100288864	9606	2	1.01399	0.852149	1.17565	0.862489	1.1921	1.00873	0.912811	1.18814	0.848997	1.19851	1.00019	0.99915	1.43125	0.698824	1.43153
1076	4.33	4.36	50.2564	8.97436	8.97436	IPI:IPI00298406.3	Gene_Symbol=HADH Isoform 2 of Hydroxyacyl-coenzyme A dehydrogenase, mitochondrial	HADH	9606	2	0.928825	0.318936	1.16436	0.797715	1.08148	0.84651	0.0111125	1.13051	0.748786	0.956988	0.971296	0.808513	1.2861	0.755226	1.24918
1077	4.32	4.37	64.8241	33.6683	25.6281	IPI:IPI00398922.4	Gene_Symbol=PPP1R14B;LOC100293737 Protein phosphatase 1 regulatory subunit 14B	PPP1R14B	9606	3	0.915096	0.511205	1.3542	0.675745	1.23923	1.11259	0.543974	1.4854	0.749015	1.65263	0.876027	0.316278	1.3365	0.655462	1.17081
1078	4.32	4.36	51.3514	7.20721	7.20721	IPI:IPI00024705.1	Gene_Symbol=GIPC1 PDZ domain-containing protein GIPC1	GIPC1	9606	2	0.824731	0.0838952	1.25583	0.656719	1.03573	0.935893	0.0978234	1.08628	0.86156	1.01664	0.802194	0.14437	1.37909	0.581682	1.1063
1079	4.32	4.35	34.9862	4.54545	4.54545	IPI:IPI00014266.1	Gene_Symbol=BRD3 Isoform 1 of Bromodomain-containing protein 3	BRD3	9606	2	0.654173	0.185713	2.20229	0.297042	1.44068	0.671394	0.146096	1.91495	0.350606	1.28569	0.552752	0.173811	2.89263	0.19109	1.59891
1080	4.31	4.36	88.6275	7.84314	7.84314	IPI:IPI00936605.1	Gene_Symbol=LOC100287499 hypothetical protein XP_002343643	LOC100287499	9606	2	0.964394	0.707035	1.23536	0.780658	1.19138	0.898488	0.132556	1.15882	0.775345	1.04119	1.11948	0.38205	1.3202	0.847959	1.47794
1081	4.31	4.33	43.4363	4.2471	4.2471	IPI:IPI00479877.4	Gene_Symbol=ALDH9A1 aldehyde dehydrogenase 9A1	ALDH9A1	9606	2	1.26433	0.00829976	1.17275	1.07809	1.48274	0.993866	0.926357	1.15561	0.860036	1.14852	1.60875	0.0200752	1.46755	1.09622	2.36092
1082	4.3	4.45	39.4366	7.04225	5.83501	IPI:IPI00607720.1	Gene_Symbol=SLC2A14 Isoform 2 of Solute carrier family 2, facilitated glucose transporter member 14	SLC2A14	9606	2	2.09179	0.0707719	2.84844	0.734363	5.95835	1.02919	0.360868	1.26199	0.815531	1.29882	2.41116	0.0338434	1.81311	1.32985	4.37168
1083	4.3	4.39	38.6207	3.31034	3.31034	IPI:IPI00290435.3	Gene_Symbol=KIF2C Isoform 1 of Kinesin-like protein KIF2C	KIF2C	9606	2	0.876912	0.381497	1.40549	0.623919	1.23249	0.804829	0.200975	1.44766	0.555952	1.16512	1.15901	0.60828	1.95036	0.594256	2.26048
1084	4.3	4.37	62.7859	7.27651	7.27651	IPI:IPI00017341.3	Gene_Symbol=SF3A2 SF3A2 protein (Fragment)	SF3A2	9606	2	0.769219	0.0232454	1.21469	0.633261	0.934365	0.829161	0.0232275	1.14893	0.721683	0.952645	0.777915	0.0269	1.21741	0.638991	0.947043
1085	4.3	4.34	49.4737	15.7895	10.5263	IPI:IPI00032881.2	Gene_Symbol=MRPS23 28S ribosomal protein S23, mitochondrial	MRPS23	9606	2	0.827537	0.0739952	1.23776	0.668575	1.02429	0.868376	0.0636562	1.16376	0.746179	1.01059	0.819984	0.0951439	1.27558	0.642831	1.04596
1086	4.3	4.33	48.6547	7.84753	7.84753	IPI:IPI00829835.2	Gene_Symbol=GPATCH4 Isoform 1 of G patch domain-containing protein 4	GPATCH4	9606	2	0.822982	0.23049	1.5116	0.544443	1.24402	0.846328	0.0391433	1.1632	0.727588	0.984447	1.27579	0.276464	1.79328	0.71143	2.28786
1087	4.3	4.33	39.577	9.66767	9.66767	IPI:IPI00744858.1	Gene_Symbol=ISY1;RAB43 Isoform 1 of Pre-mRNA-splicing factor ISY1 homolog	ISY1	9606	2	0.904492	0.0486206	1.10449	0.818922	0.999004	0.975626	0.671535	1.16179	0.839757	1.13348	1.14955	0.122147	1.21874	0.943226	1.401
1088	4.29	4.48	33.9252	1.1215	0.342679	IPI:IPI00855998.1	Gene_Symbol=CENPF Centromere protein F	CENPF	9606	1	0.982689	0.743175	1.11432	0.881874	1.09503	0.962164	0.471866	1.11474	0.863131	1.07256	1.1551	0.214221	1.26188	0.915379	1.4576
1089	4.29	4.32	36.0111	10.2493	10.2493	IPI:IPI00028160.1	Gene_Symbol=HMBS Isoform 1 of Porphobilinogen deaminase	HMBS	9606	3	0.981305	0.932054	1.71821	0.571121	1.68609	0.819324	0.31531	1.69412	0.483628	1.38803	1.0918	0.0537774	1.0991	0.993358	1.2
1090	4.29	4.3	60.8974	8.97436	8.97436	IPI:IPI00006658.4	Gene_Symbol=PIN4 Isoform 2 of Peptidyl-prolyl cis-trans isomerase NIMA-interacting 4	PIN4	9606	2	0.619008	0.115327	1.94207	0.318737	1.20216	0.755325	0.281729	1.87133	0.403631	1.41346	0.842243	0.196026	1.35994	0.619323	1.1454
1091	4.28	4.31	20.5572	4.41883	2.88184	IPI:IPI00185146.5	Gene_Symbol=IPO9 Importin-9	IPO9	9606	2	1.07844	0.618392	1.40881	0.765498	1.51931	1.00491	0.964117	1.28192	0.78391	1.28821	1.50146	0.30631	2.38954	0.628347	3.58781
1092	4.28	4.29	28.3205	3.29308	3.29308	IPI:IPI00023832.5	Gene_Symbol=SH3PXD2B SH3 and PX domain-containing protein 2B	SH3PXD2B	9606	2	0.830211	0.383275	1.69545	0.48967	1.40758	0.860946	0.226592	1.33796	0.643477	1.15191	0.650526	0.154923	1.97755	0.328955	1.28645
1093	4.28	4.28	52.5316	18.9873	18.9873	IPI:IPI00219861.3	Gene_Symbol=ACP1 Isoform 1 of Low molecular weight phosphotyrosine protein phosphatase	ACP1	9606	2	0.691201	0.100184	1.64839	0.41932	1.13937	0.778173	0.0878308	1.37635	0.565391	1.07103	0.793364	0.175054	1.51646	0.523168	1.20311
1094	4.27	4.29	40.2439	6.09756	6.09756	IPI:IPI00642862.1	Gene_Symbol=PPIL4 Peptidyl-prolyl cis-trans isomerase-like 4	PPIL4	9606	2	0.732916	0.00681815	1.19754	0.612018	0.877695	0.866618	0.271388	1.3469	0.643418	1.16725	0.941511	0.553371	1.27639	0.737636	1.20173
1095	4.27	4.28	56.4516	8.3871	8.3871	IPI:IPI00016346.2	Gene_Symbol=PROSC Proline synthetase co-transcribed homolog (Bacterial), isoform CRA_b	PROSC	9606	2	1.09094	0.606886	1.45478	0.749903	1.58709	1.16253	0.247442	1.32096	0.880071	1.53566	1.00973	0.874554	1.14688	0.88042	1.15804
1096	4.26	4.36	35.8466	3.43915	3.43915	IPI:IPI00643087.1	Gene_Symbol=TBL3 83 kDa protein	TBL3	9606	2	1.47561	0.0523275	1.48297	0.995032	2.18828	1.15825	0.313156	1.38618	0.835568	1.60554	1.55876	0.0210995	1.42567	1.09335	2.22228
1097	4.26	4.35	36.6366	4.05405	4.05405	IPI:IPI00871397.1	Gene_Symbol=DDX51 72 kDa protein	DDX51	9606	2	1.08109	0.22173	1.1545	0.936414	1.24812	1.17906	0.000591376	1.05658	1.11592	1.24577	1.10764	0.277914	1.24107	0.892488	1.37466
1098	4.26	4.32	29.6296	3.125	3.125	IPI:IPI00003921.2	Gene_Symbol=EPB41 Isoform 1 of Protein 4.1	EPB41	9606	2	0.941822	0.618045	1.31229	0.717692	1.23595	1.29885	0.0687906	1.33357	0.973964	1.7321	0.706107	0.000314477	1.13356	0.622909	0.800417
1099	4.26	4.32	63.1783	12.0155	12.0155	IPI:IPI00029997.1	Gene_Symbol=PGLS 6-phosphogluconolactonase	PGLS	9606	2	0.915098	0.366819	1.23517	0.740868	1.1303	0.929491	0.480215	1.2518	0.742524	1.16354	0.973182	0.704827	1.17026	0.831591	1.13888
1100	4.25	4.32	35.1562	3.90625	3.90625	IPI:IPI00797038.1	Gene_Symbol=PCK2 Isoform 1 of Phosphoenolpyruvate carboxykinase [GTP], mitochondrial	PCK2	9606	2	1.16815	0.0896136	1.20691	0.967888	1.40985	1.01667	0.860792	1.2474	0.815034	1.2682	1.15786	0.230676	1.30853	0.88485	1.5151
1101	4.25	4.26	65.7143	18.2857	18.2857	IPI:IPI00335001.2	Gene_Symbol=C15orf63;SERF2 Isoform 1 of Huntingtin-interacting protein K	SERF2	9606	2	0.819715	0.226339	1.44859	0.565871	1.18743	0.951038	0.751471	1.47061	0.646695	1.39861	0.890573	0.683614	1.99256	0.446949	1.77452
1102	4.24	4.33	44.3146	2.76302	1.80659	IPI:IPI00305068.5	Gene_Symbol=PRPF6 Pre-mRNA-processing factor 6	PRPF6	9606	1	0.894494	0.343047	1.28348	0.696927	1.14807	0.883919	0.0779482	1.15027	0.768448	1.01674	1.0288	0.892561	1.57876	0.651653	1.62423
1103	4.24	4.32	32.1739	4.86957	4.86957	IPI:IPI00551024.4	Gene_Symbol=DAK Bifunctional ATP-dependent dihydroxyacetone kinase/FAD-AMP lyase (cyclizing)	DAK	9606	2	1.14068	0.728386	2.99958	0.380282	3.42157	0.829754	0.213723	1.5624	0.531075	1.29641	1.16126	0.571187	2.60735	0.445378	3.02781
1104	4.24	4.28	35.5353	4.7836	4.7836	IPI:IPI00654592.3	Gene_Symbol=EXOSC9 Isoform 1 of Exosome complex exonuclease RRP45	EXOSC9	9606	2	1.26669	0.0105378	1.15571	1.09603	1.46393	1.28209	0.0375107	1.25249	1.02363	1.6058	1.10959	0.35229	1.31588	0.843235	1.46009
1105	4.24	4.25	30.8989	15.1685	15.1685	IPI:IPI00026496.3	Gene_Symbol=NPM3 Nucleoplasmin-3	NPM3	9606	3	0.896362	0.0997102	1.17464	0.763098	1.0529	0.830818	0.111909	1.33896	0.620497	1.11243	1.03682	0.531019	1.23021	0.842796	1.27551
1106	4.23	4.3	60.3113	7.393	7.393	IPI:IPI00955848.1	Gene_Symbol=- SH3 domain binding glutamic acid-rich protein like 3, isoform CRA_a (Fragment)	SH3	9606	6	0.713645	0.000169919	1.16017	0.61512	0.827951	1.22231	0.0103588	1.15834	1.05522	1.41584	0.796474	0.0170844	1.19921	0.664164	0.95514
1107	4.23	4.27	29.1513	4.24354	3.50554	IPI:IPI00894409.1	Gene_Symbol=CPNE1 copine I isoform b	CPNE1	9606	2	0.996668	0.988503	1.9719	0.505434	1.96533	0.821191	0.357284	1.78191	0.460849	1.46329	1.29874	0.265068	1.83765	0.70674	2.38664
1108	4.23	4.26	34.7648	5.11247	5.11247	IPI:IPI00007058.1	Gene_Symbol=CORO1B Coronin-1B	CORO1B	9606	2	1.03307	0.682638	1.19779	0.862481	1.23741	1.0618	0.514301	1.22934	0.863715	1.3053	1.27384	0.0258042	1.22512	1.03976	1.5606
1109	4.22	4.26	28.6663	1.37966	1.37966	IPI:IPI00607784.1	Gene_Symbol=ZNF638 Isoform 3 of Zinc finger protein 638	ZNF638	9606	3	0.907527	0.416127	1.29027	0.70336	1.17096	1.00432	0.973808	1.33454	0.752555	1.3403	0.778918	0.118257	1.38717	0.561515	1.08049
1110	4.22	4.24	53.1952	7.4266	2.24525	IPI:IPI00288941.1	Gene_Symbol=NCOA5 Nuclear receptor coactivator 5	NCOA5	9606	1	0.965839	0.708518	1.24223	0.777505	1.19979	0.956307	0.429652	1.13783	0.840467	1.08811	0.942632	0.538268	1.24803	0.755297	1.17643
1111	4.21	4.25	41.9048	5.30612	5.30612	IPI:IPI00938391.1	Gene_Symbol=GPR162 82 kDa protein	GPR162	9606	2	0.932468	0.312043	1.16769	0.798555	1.08884	0.929921	0.421098	1.22866	0.75686	1.14255	1.01072	0.909418	1.24585	0.811266	1.2592
1112	4.21	4.25	41.8231	7.7748	7.7748	IPI:IPI00021258.2	Gene_Symbol=ARFIP1 Isoform B of Arfaptin-1	ARFIP1	9606	2	0.96537	0.891535	2.672	0.361292	2.57947	0.982186	0.912782	1.86763	0.525901	1.83436	0.744047	0.492836	4.61213	0.161324	3.43164
1113	4.21	4.21	31.1966	9.61538	2.99145	IPI:IPI00872773.1	Gene_Symbol=ERO1L 54 kDa protein	ERO1L	9606	1	1.43957	0.0607743	1.47805	0.973967	2.12776	1.28903	0.0375428	1.25871	1.02409	1.62252	1.0141	0.846207	1.20676	0.840354	1.22378
1114	4.21	4.21	46.0123	20.8589	20.8589	IPI:IPI00013723.3	Gene_Symbol=PIN1 Peptidyl-prolyl cis-trans isomerase NIMA-interacting 1	PIN1	9606	2	0.849153	0.0036648	1.09073	0.778516	0.926199	1.07006	0.342513	1.17443	0.911127	1.25671	0.65463	5.35e-06	1.07115	0.611144	0.701209
1115	4.2	34.58	58.3438	25.0941	25.0941	IPI:IPI00152453.1	Gene_Symbol=MC1R;TUBB3 Tubulin, beta, 4	MC1R	9606	48	1.21824	0.0345027	1.19654	1.01814	1.45768	1.10268	0.198945	1.17287	0.940156	1.2933	1.03274	0.654603	1.17057	0.882252	1.20889
1116	4.2	23.52	82.3944	39.4366	29.9296	IPI:IPI00646748.1	Gene_Symbol=TPM2 Tropomyosin 2	TPM2	9606	14	0.781603	0.172311	2.3839	0.327867	1.86326	1.05864	0.237824	1.32818	0.79706	1.40606	0.590072	0.00331589	1.03553	0.569828	0.611036
1117	4.2	4.29	28.9796	4.28571	4.28571	IPI:IPI00328243.2	Gene_Symbol=PLD3 Phospholipase D3	PLD3	9606	2	1.4547	0.00163228	1.21589	1.1964	1.76876	1.13709	0.200012	1.23196	0.922992	1.40086	1.00521	0.94877	1.19194	0.843336	1.19814
1118	4.2	4.27	40.7162	4.90716	3.31565	IPI:IPI00006298.2	Gene_Symbol=PPIG Isoform 1 of Peptidyl-prolyl cis-trans isomerase G	PPIG	9606	3	0.825281	0.0244139	1.17356	0.703226	0.968519	0.788863	0.012413	1.18571	0.665309	0.935362	0.8189	0.134108	1.31838	0.621139	1.07962
1119	4.2	4.24	28.8194	9.72222	9.72222	IPI:IPI00219682.6	Gene_Symbol=STOM Erythrocyte band 7 integral membrane protein	STOM	9606	2	1.56812	0.18482	2.64478	0.592911	4.14732	1.15744	0.574908	2.57863	0.448857	2.98461	1.44923	0.228125	2.53419	0.571872	3.67262
1120	4.2	4.22	47.3958	18.2292	18.2292	IPI:IPI00947406.1	Gene_Symbol=C7orf50 Putative uncharacterized protein C7orf50	C7orf50	9606	2	1.06829	0.519789	1.25932	0.848308	1.34532	1.21088	0.0638612	1.22854	0.985624	1.48761	0.975618	0.727429	1.17455	0.830628	1.14592
1121	4.2	4.21	67.9105	18.6567	18.6567	IPI:IPI00640949.1	Gene_Symbol=GNB1 Guanine nucleotide binding protein (G protein), beta polypeptide 1	GNB1	9606	2	0.772155					1.03404					0.654245
1122	4.2	4.2	39.8876	15.1685	15.1685	IPI:IPI00871870.1	Gene_Symbol=ARPC3 Putative uncharacterized protein ARPC3 (Fragment)	ARPC3	9606	2	2.72332	0.00112251	1.6709	1.62985	4.55041	1.36532	0.0407602	1.34446	1.01551	1.83561	1.15125	0.35458	1.37537	0.83705	1.58339
1123	4.19	4.28	25.1309	5.58464	5.58464	IPI:IPI00935463.1	Gene_Symbol=YTHDF2 Putative uncharacterized protein YTHDF2	YTHDF2	9606	2	0.97899	0.913437	1.66413	0.58829	1.62916	1.04	0.48177	1.1509	0.903642	1.19693	0.942929	0.806627	1.8661	0.505295	1.7596
1124	4.19	4.25	44.757	5.88235	5.88235	IPI:IPI00216804.1	Gene_Symbol=LUC7L2 Isoform 2 of Putative RNA-binding protein Luc7-like 2	LUC7L2	9606	2	0.796387	0.304111	1.62509	0.490058	1.2942	0.923582	0.282501	1.17915	0.783261	1.08904	0.875227	0.384798	1.41615	0.618032	1.23946
1125	4.19	4.2	61.5764	15.2709	15.2709	IPI:IPI00927606.1	Gene_Symbol=GPX1 glutathione peroxidase 1 isoform 1	GPX1	9606	2	1.47936	0.33775	2.5859	0.572087	3.82547	1.03147	0.810635	1.37082	0.75245	1.41397	1.46037	0.016316	1.31514	1.11043	1.92059
1126	4.18	4.28	51.5873	5.02645	5.02645	IPI:IPI00217661.4	Gene_Symbol=RAVER1 RAVER1	RAVER1	9606	2	0.968278	0.506778	1.10893	0.873167	1.07375	0.915104	0.224661	1.1639	0.786242	1.06509	1.03785	0.724307	1.25352	0.827949	1.30096
1127	4.18	4.21	24.9666	3.60481	3.60481	IPI:IPI00880028.1	Gene_Symbol=- 85 kDa protein	POR	9606	2	1.14576	0.656508	3.10182	0.369384	3.55395	1.31404	0.0843403	1.44019	0.912404	1.89246	0.865522	0.44668	1.93773	0.446668	1.67715
1128	4.18	4.18	46.5753	12.7854	12.7854	IPI:IPI00028055.4	Gene_Symbol=TMED10 Transmembrane emp24 domain-containing protein 10	TMED10	9606	2	1.49929	0.039219	1.46015	1.0268	2.18919	1.12496	0.372638	1.33966	0.839739	1.50707	1.24611	0.22717	1.48154	0.841086	1.84616
1129	4.18	4.18	39.375	20.625	20.625	IPI:IPI00247583.5	Gene_Symbol=RPL21P19;RPL21 60S ribosomal protein L21	RPL21P19	9606	3	1.10747	0.530516	1.44185	0.76809	1.59681	0.980181	0.903703	1.45851	0.672043	1.4296	0.896446	0.484748	1.4198	0.63139	1.27277
1130	4.17	4.19	31.565	7.95756	7.95756	IPI:IPI00166738.1	Gene_Symbol=ZADH2 Zinc-binding alcohol dehydrogenase domain-containing protein 2	ZADH2	9606	2	1.34281	0.09595	1.47838	0.908296	1.98517	1.37496	0.12032	1.60083	0.858905	2.20108	1.00126	0.992405	1.47359	0.67947	1.47545
1131	4.16	6.45	41.8699	14.6341	14.6341	IPI:IPI00216319.3	Gene_Symbol=YWHAH 14-3-3 protein eta	YWHAH	9606	4	1.18084	0.0500537	1.18088	0.999964	1.39442	1.23863	0.133614	1.37213	0.902707	1.69956	0.970221	0.589482	1.15404	0.840718	1.11967
1132	4.16	4.18	32.2034	9.03955	9.03955	IPI:IPI00017412.1	Gene_Symbol=RFC2 Isoform 1 of Replication factor C subunit 2	RFC2	9606	2	1.0367	0.705891	1.42815	0.725906	1.48056	0.847465	0.184619	1.42981	0.592711	1.21172	0.69666	0.206904	2.32716	0.299361	1.62124
1133	4.16	4.16	57.4468	13.8298	13.8298	IPI:IPI00215719.6	Gene_Symbol=RPL18 60S ribosomal protein L18	RPL18	9606	6	1.45523	0.00042539	1.20252	1.21015	1.74994	1.0168	0.882617	1.26245	0.80542	1.28366	0.961706	0.703457	1.2355	0.778395	1.18819
1134	4.16	4.16	42.2442	8.25083	8.25083	IPI:IPI00025156.4	Gene_Symbol=STUB1 Isoform 1 of STIP1 homology and U box-containing protein 1	STUB1	9606	2	0.854817	0.0360747	1.14755	0.744905	0.980945	1.06554	0.223828	1.14127	0.933642	1.21607	0.714921	0.0283629	1.30766	0.546716	0.934877
1135	4.16	4.16	29.1139	12.6582	4.64135	IPI:IPI00873680.2	Gene_Symbol=EIF4E eukaryotic translation initiation factor 4E isoform 3	EIF4E	9606	1	1.26923	0.0700964	1.30947	0.969267	1.66202	0.935585	0.278255	1.15887	0.807328	1.08422	1.09565	0.529193	1.44557	0.757936	1.58384
1136	4.15	4.21	73.1343	16.4179	16.4179	IPI:IPI00385786.3	Gene_Symbol=SFRS2 cDNA FLJ35170 fis, clone PLACE6012942, highly similar to SPLICING FACTOR, ARGININE/SERINE-RICH 2	SFRS2	9606	10	0.514986	1.18e-15	1.09531	0.470173	0.564072	0.680167	2.73e-11	1.08124	0.629064	0.735421	0.51863	4.33e-15	1.09911	0.471865	0.57003
1137	4.15	4.16	35.6688	7.00637	7.00637	IPI:IPI00295400.1	Gene_Symbol=WARS Isoform 1 of Tryptophanyl-tRNA synthetase, cytoplasmic	WARS	9606	2	0.990775	0.887099	1.14827	0.862842	1.13768	1.02721	0.595736	1.11253	0.923312	1.14281	0.879893	0.0550021	1.14009	0.771775	1.00316
1138	4.15	4.16	38.4259	11.5741	11.5741	IPI:IPI00016339.4	Gene_Symbol=RAB5C Ras-related protein Rab-5C	RAB5C	9606	2	0.952036	0.722757	1.40022	0.679921	1.33306	0.974356	0.732742	1.20314	0.809841	1.17229	0.998662	0.992494	1.41641	0.705068	1.41451
1139	4.15	4.16	23.9845	4.25532	4.25532	IPI:IPI00029534.1	Gene_Symbol=PPAT Amidophosphoribosyltransferase	PPAT	9606	2	1.25501	0.27917	1.73061	0.725183	2.17194	0.997035	0.947322	1.14079	0.873986	1.13741	1.00135	0.993056	1.57458	0.635946	1.57671
1140	4.15	4.16	34.6939	9.18367	9.18367	IPI:IPI00025329.1	Gene_Symbol=RPL19 60S ribosomal protein L19	RPL19	9606	4	1.1435	0.0102237	1.09699	1.0424	1.25441	1.00005	0.999245	1.13076	0.884404	1.13082	0.849784	0.0473725	1.17394	0.723872	0.997598
1141	4.15	4.15	63.2184	26.4368	20.1149	IPI:IPI00007926.1	Gene_Symbol=C6orf108 Deoxyribonucleoside 5'-monophosphate N-glycosidase	C6orf108	9606	2	0.628903	0.0640397	1.66037	0.378772	1.04421	0.617094	0.0483411	1.61119	0.383004	0.994259	0.909026	0.663729	1.75945	0.516653	1.59939
1142	4.15	4.15	60.241	16.2651	16.2651	IPI:IPI00013195.1	Gene_Symbol=MRPL49 39S ribosomal protein L49, mitochondrial	MRPL49	9606	2	0.734194	0.0207293	1.26922	0.578462	0.931851	0.847524	0.0185817	1.13191	0.748754	0.959322	0.889484	0.0280608	1.10336	0.806161	0.981418
1143	4.14	4.17	50.9695	2.07756	2.07756	IPI:IPI00002612.2	Gene_Symbol=ZNF219 Zinc finger protein 219	ZNF219	9606	2	1.00114	0.989992	1.22127	0.819753	1.22266	1.06949	0.545405	1.27361	0.83973	1.36211	0.990798	0.920563	1.22617	0.808046	1.21488
1144	4.14	4.15	49.7925	11.6183	11.6183	IPI:IPI00025019.3	Gene_Symbol=PSMB1 Proteasome subunit beta type-1	PSMB1	9606	2	1.28437	0.243549	1.62721	0.789304	2.08994	1.40165	0.0736935	1.46924	0.953996	2.05936	0.944947	0.692697	1.41562	0.667514	1.33769
1145	4.13	5.18	58.5635	12.1547	7.18232	IPI:IPI00913961.2	Gene_Symbol=H2AFV 18 kDa protein	H2AFV	9606	2	1.19311	0.10695	1.26683	0.941806	1.51147	1.01317	0.755287	1.11495	0.908717	1.12963	1.20181	0.298275	1.533	0.783963	1.84237
1146	4.13	4.17	29.6	2.97143	2.97143	IPI:IPI00297900.4	Gene_Symbol=DDX10 Probable ATP-dependent RNA helicase DDX10	DDX10	9606	2	0.881511	0.412043	1.41929	0.621092	1.25112	0.942662	0.612322	1.3105	0.719315	1.23536	1.13313	0.691474	2.08374	0.543799	2.36115
1147	4.13	4.16	28.5714	4.51128	4.51128	IPI:IPI00002408.4	Gene_Symbol=RPAP3 Isoform 1 of RNA polymerase II-associated protein 3	RPAP3	9606	2	0.913349	0.733922	2.16656	0.421566	1.97883	0.882178	0.356567	1.57428	0.560369	1.3888	1.00067	0.998017	2.79836	0.357593	2.80024
1148	4.13	4.16	45.5399	12.6761	12.6761	IPI:IPI00873632.1	Gene_Symbol=RAB2A 24 kDa protein	RAB2A	9606	2	2.65804	0.0253236	2.11369	1.25754	5.61826	1.45752	0.127055	1.77172	0.822659	2.58231	1.9307	0.0255713	1.65786	1.16457	3.20084
1149	4.13	4.14	48.4277	15.0943	15.0943	IPI:IPI00428288.1	Gene_Symbol=MRPL43 Isoform 4 of 39S ribosomal protein L43, mitochondrial	MRPL43	9606	3	1.06366	0.223756	1.12109	0.948773	1.19246	1.08209	0.232118	1.16092	0.932097	1.25622	1.053	0.587812	1.25784	0.837152	1.3245
1150	4.12	4.3	31.4985	2.44648	2.44648	IPI:IPI00001466.2	Gene_Symbol=EML4 Echinoderm microtubule-associated protein-like 4	EML4	9606	2	0.958665	0.833194	1.68441	0.569139	1.61479	0.988468	0.938938	1.48428	0.665958	1.46716	1.17836	0.254195	1.40845	0.836638	1.65967
1151	4.12	4.18	47.9167	10.4167	10.4167	IPI:IPI00215893.8	Gene_Symbol=HMOX1 Heme oxygenase 1	HMOX1	9606	4	1.79154	0.0010434	1.29288	1.3857	2.31624	1.7965	0.00341701	1.37659	1.30503	2.47305	1.51966	0.0123692	1.34455	1.13024	2.04327
1152	4.12	4.17	64.9533	19.6262	12.1495	IPI:IPI00798211.1	Gene_Symbol=TBCB Putative uncharacterized protein TBCB	TBCB	9606	2	0.835654	0.0107281	1.12359	0.743738	0.938929	0.831514	0.105782	1.2721	0.653654	1.05777	0.859317	0.246251	1.3457	0.638566	1.15638
1153	4.12	4.12	45.1724	8.27586	8.27586	IPI:IPI00550995.2	Gene_Symbol=PIH1D1 PIH1 domain-containing protein 1	PIH1D1	9606	2	0.853963	0.581909	2.83957	0.300737	2.42489	0.8456	0.410701	2.01293	0.420084	1.70213	1.03187	0.894435	2.45729	0.419919	2.53559
1154	4.11	4.16	26.5041	6.17886	6.17886	IPI:IPI00292135.1	Gene_Symbol=LBR Lamin-B receptor	LBR	9606	2	1.35599	0.204803	1.74841	0.775557	2.37084	1.34495	0.0704818	1.39914	0.96127	1.88178	1.93255	0.0917186	2.28854	0.844447	4.4227
1155	4.11	4.13	20.1471	5.58824	5.58824	IPI:IPI00000856.7	Gene_Symbol=FERMT2 Isoform 1 of Fermitin family homolog 2	FERMT2	9606	2	1.55033	0.070408	1.69722	0.913456	2.63126	1.06921	0.71836	2.00119	0.53429	2.1397	1.38616	0.051042	1.39128	0.996321	1.92855
1156	4.11	4.12	44.186	16.2791	16.2791	IPI:IPI00005657.1	Gene_Symbol=PFDN6 Prefoldin subunit 6	PFDN6	9606	2	0.682636	0.0053095	1.24508	0.548265	0.84994	0.868644	0.0684467	1.16813	0.743618	1.01469	0.766435	0.0399534	1.28286	0.597441	0.983233
1157	4.11	4.11	59.8039	32.3529	32.3529	IPI:IPI00219229.3	Gene_Symbol=LSM3 U6 snRNA-associated Sm-like protein LSm3	LSM3	9606	4	0.7163	0.0669655	1.44441	0.49591	1.03463	0.788271	0.0220242	1.2052	0.654056	0.950028	0.795719	0.305082	1.67252	0.47576	1.33086
1158	4.11	4.11	19.4175	12.6214	12.6214	IPI:IPI00217519.3	Gene_Symbol=RALA Ras-related protein Ral-A	RALA	9606	2	1.56977	0.00154826	1.22321	1.28332	1.92016	1.04827	0.586211	1.22218	0.857705	1.28118	1.58728	4.54e-05	1.11441	1.42432	1.76888
1159	4.1	4.36	70.3947	27.6316	23.0263	IPI:IPI00003949.1	Gene_Symbol=UBE2N Ubiquitin-conjugating enzyme E2 N	UBE2N	9606	2	0.843178	0.0303607	1.15954	0.727166	0.977699	0.877491	0.144124	1.20979	0.725324	1.06158	0.919948	0.34384	1.21984	0.754155	1.12219
1160	4.1	4.15	31.6832	3.86139	2.77228	IPI:IPI00644131.1	Gene_Symbol=MAN2B1 Truncated lysosomal acid alpha-mannosidase	MAN2B1	9606	2	1.01003	0.937379	1.36447	0.740237	1.37816	0.929573	0.440207	1.25112	0.742993	1.16301	0.934273	0.688272	1.50825	0.619441	1.40912
1161	4.1	4.12	63.964	25.2252	25.2252	IPI:IPI00220416.3	Gene_Symbol=UQCRB Cytochrome b-c1 complex subunit 7	UQCRB	9606	2	1.0133	0.946765	1.78558	0.567491	1.80932	1.40709	0.397416	3.01538	0.466639	4.24293	0.668383	0.267261	2.56836	0.260237	1.71665
1162	4.1	4.11	47.9798	8.33333	8.33333	IPI:IPI00220302.1	Gene_Symbol=WTAP Isoform 1 of Pre-mRNA-splicing regulator WTAP	WTAP	9606	2	0.795595	0.0696105	1.28747	0.617953	1.02431	0.807725	0.0399344	1.22132	0.661354	0.986491	0.720994	0.0912286	1.48938	0.484089	1.07384
1163	4.1	4.1	38.0435	11.9565	11.9565	IPI:IPI00450472.3	Gene_Symbol=UBE2I Ubiquitin carrier protein	UBE2I	9606	2	0.793488	0.036829	1.23419	0.642924	0.979312	0.831888	0.00863342	1.11979	0.742899	0.931538	0.854602	0.0488279	1.16878	0.731194	0.998839
1164	4.09	4.1	31.3793	13.4483	13.4483	IPI:IPI00293350.3	Gene_Symbol=TSNAX Translin-associated protein X	TSNAX	9606	3	1.08975	0.213651	1.18983	0.915892	1.29662	0.978414	0.661826	1.15443	0.847527	1.12952	1.34583	0.138942	1.603	0.839573	2.15737
1165	4.09	4.09	53.9474	23.0263	23.0263	IPI:IPI00301434.4	Gene_Symbol=BOLA2B;BOLA2 BolA-like protein 2	BOLA2B	9606	2	0.789315	0.0687283	1.2988	0.607724	1.02517	0.830847	0.218672	1.4232	0.58379	1.18246	1.0432	0.759771	1.3817	0.755007	1.44139
1166	4.08	4.15	42.2535	2.39437	2.39437	IPI:IPI00303832.6	Gene_Symbol=RTF1 Paf1/RNA polymerase II complex component	RTF1	9606	2	0.804783	0.244358	1.55597	0.517222	1.25222	0.822625	0.114938	1.30971	0.628095	1.0774	1.02639	0.936101	2.33343	0.439863	2.395
1167	4.08	4.1	34.3708	2.16509	2.16509	IPI:IPI00017592.1	Gene_Symbol=LETM1 Isoform 1 of LETM1 and EF-hand domain-containing protein 1, mitochondrial	LETM1	9606	2	1.2329	0.294539	1.54814	0.796377	1.90871	1.02733	0.747488	1.20975	0.849213	1.24281	1.18855	0.274274	1.41117	0.842245	1.67725
1168	4.07	6.11	36.014	13.986	13.986	IPI:IPI00026182.5	Gene_Symbol=CAPZA2 F-actin-capping protein subunit alpha-2	CAPZA2	9606	6	1.2424	0.0854326	1.29462	0.959662	1.60844	1.28732	0.0172544	1.20875	1.065	1.55605	1.09442	0.328646	1.23082	0.889181	1.34703
1169	4.07	5.03	48.1203	9.02256	7.5188	IPI:IPI00647067.1	Gene_Symbol=PTBP2 Isoform 2 of Polypyrimidine tract-binding protein 2	PTBP2	9606	2	1.19792	0.408692	1.82168	0.657592	2.18223	0.937304	0.636444	1.48154	0.632655	1.38865	1.42934	0.336006	2.70336	0.528729	3.86403
1170	4.07	4.09	35.8974	3.37382	3.37382	IPI:IPI00299507.6	Gene_Symbol=NCAPH Condensin complex subunit 2	NCAPH	9606	2	0.767007	0.0338735	1.26764	0.605065	0.972292	0.922508	0.484475	1.30339	0.707778	1.20238	0.764434	0.0911861	1.38689	0.551186	1.06018
1171	4.07	4.08	39.2789	6.45161	6.45161	IPI:IPI00010080.2	Gene_Symbol=OXSR1 Serine/threonine-protein kinase OSR1	OXSR1	9606	2	0.72186	0.102738	1.56254	0.461977	1.12794	0.810408	0.0597914	1.25405	0.646233	1.01629	0.632853	0.0135028	1.32	0.479434	0.835365
1172	4.07	4.08	58.6021	19.8925	19.8925	IPI:IPI00922422.1	Gene_Symbol=- cDNA FLJ52177, highly similar to Peroxisomal biogenesis factor 19	PEX19	9606	2	0.873975	0.365405	1.44283	0.605735	1.261	1.03884	0.76475	1.39124	0.746697	1.44528	0.874045	0.255755	1.32581	0.659255	1.15882
1173	4.07	4.08	58.7156	29.3578	29.3578	IPI:IPI00902799.1	Gene_Symbol=- cDNA FLJ12779 fis, clone NT2RP2001748, moderately similar to FARNESYL PYROPHOSPHATE SYNTHETASE	FDPS	9606	2	1.35129	0.0253161	1.27832	1.05708	1.72738	1.03733	0.688946	1.24861	0.830788	1.29521	1.8421	0.0015483	1.28624	1.43216	2.36937
1174	4.06	4.13	35.8194	3.14033	2.45339	IPI:IPI00926312.1	Gene_Symbol=OGDH oxoglutarate dehydrogenase isoform 3 precursor	OGDH	9606	2	1.42434	0.00168996	1.21116	1.17602	1.7251	1.40605	0.0172995	1.3088	1.07431	1.84024	1.16623	0.0186	1.13053	1.03157	1.31846
1175	4.06	4.12	28.4165	5.63991	5.63991	IPI:IPI00550069.3	Gene_Symbol=RNH1 Ribonuclease inhibitor	RNH1	9606	2	1.11505	0.555629	1.55826	0.715576	1.73754	1.01044	0.754375	1.08986	0.927127	1.10124	1.68119	0.39431	4.19427	0.40083	7.05135
1176	4.06	4.12	28.2353	6.27451	6.27451	IPI:IPI00549516.3	Gene_Symbol=TOE1 Target of EGR1 protein 1	TOE1	9606	2	0.964665	0.788091	1.38561	0.696202	1.33665	1.04028	0.737327	1.33144	0.781315	1.38507	1.00083	0.992125	1.22899	0.814353	1.23001
1177	4.06	4.12	39.8876	16.8539	16.8539	IPI:IPI00895911.9	Gene_Symbol=CNBP zinc finger protein 9 isoform 2	CNBP	9606	2	0.847914	0.0485991	1.17782	0.719901	0.99869	0.973546	0.748452	1.20933	0.805032	1.17734	0.877173	0.269514	1.29496	0.677374	1.13591
1178	4.06	4.09	42.7966	13.5593	13.5593	IPI:IPI00790571.2	Gene_Symbol=CLTA Isoform 3 of Clathrin light chain A	CLTA	9606	4	0.676974	0.000764813	1.20522	0.561702	0.815902	0.922424	0.261387	1.16197	0.793845	1.07183	0.705608	0.00224981	1.21411	0.581175	0.856684
1179	4.06	4.08	38.7931	10.3448	10.3448	IPI:IPI00646762.1	Gene_Symbol=NUDT5 Putative uncharacterized protein NUDT5	NUDT5	9606	2	0.817957	0.290871	1.64863	0.496143	1.34851	0.652592	0.0159176	1.31649	0.495708	0.859128	0.548263	0.0278346	1.61117	0.340289	0.883344
1180	4.06	4.06	29.4719	5.11073	5.11073	IPI:IPI00550771.1	Gene_Symbol=NUPL1 nucleoporin like 1 isoform b	NUPL1	9606	2	1.36547	0.294834	1.94295	0.702778	2.65304	0.993523	0.952695	1.29318	0.76828	1.2848	0.95023	0.506552	1.19351	0.796166	1.13411
1181	4.06	4.06	42.6621	9.55631	9.55631	IPI:IPI00017672.4	Gene_Symbol=PNP cDNA FLJ25678 fis, clone TST04067, highly similar to PURINE NUCLEOSIDE PHOSPHORYLASE	PNP	9606	2	1.5084	0.000221758	1.1502	1.31143	1.73496	1.0909	0.146538	1.13431	0.961732	1.23742	1.26082	0.00144036	1.11407	1.13173	1.40465
1182	4.06	4.06	57.9832	22.6891	22.6891	IPI:IPI00012493.1	Gene_Symbol=RPS20 40S ribosomal protein S20	RPS20	9606	2	0.850152	0.0245836	1.14662	0.741439	0.974804	0.992217	0.879236	1.11816	0.88737	1.10945	0.813639	0.0154972	1.17089	0.694888	0.952683
1183	4.05	6.36	59.1093	17.8138	17.8138	IPI:IPI00220642.7	Gene_Symbol=YWHAG 14-3-3 protein gamma	YWHAG	9606	8	0.995063	0.958958	1.24542	0.798979	1.23927	1.4456	0.00445671	1.23555	1.17001	1.78612	0.801513	0.582656	2.43773	0.328795	1.95387
1184	4.05	4.08	31.0992	4.55764	4.55764	IPI:IPI00028955.4	Gene_Symbol=BOP1 Ribosome biogenesis protein BOP1	BOP1	9606	2	1.16038	0.460704	2.02735	0.572363	2.3525	1.03669	0.824948	1.85266	0.559567	1.92064	1.26589	0.259759	1.91856	0.659809	2.42868
1185	4.05	4.07	36.9458	7.14286	7.14286	IPI:IPI00171844.3	Gene_Symbol=COPS4 COP9 signalosome complex subunit 4	COPS4	9606	2	1.34845	0.00191671	1.1379	1.18503	1.53439	1.27451	0.0596446	1.29307	0.985649	1.64804	1.24702	0.0140002	1.16579	1.06968	1.45377
1186	4.05	4.07	35.1852	12.6543	12.6543	IPI:IPI00019927.2	Gene_Symbol=PSMD7 26S proteasome non-ATPase regulatory subunit 7	PSMD7	9606	3	1.10406	0.105331	1.1302	0.97687	1.24781	1.13283	0.0887228	1.15748	0.978709	1.31123	1.19154	0.0548934	1.19659	0.99578	1.42578
1187	4.05	4.06	80.2548	21.0191	21.0191	IPI:IPI00024320.1	Gene_Symbol=RBM3 Putative RNA-binding protein 3	RBM3	9606	3	0.799762	0.16518	1.39017	0.575298	1.11181	1.00351	0.967375	1.20053	0.835885	1.20475	0.815362	0.0318309	1.20101	0.678895	0.979261
1188	4.05	4.05	27.3292	7.76398	7.76398	IPI:IPI00009368.4	Gene_Symbol=SFXN1 Sideroflexin-1	SFXN1	9606	2	1.87055	0.000223987	1.0977	1.70406	2.0533	1.16541	0.104376	1.23514	0.943543	1.43944	1.37247	0.0115862	1.19939	1.14431	1.64613
1189	4.05	4.05	30.0353	12.3675	12.3675	IPI:IPI00942294.1	Gene_Symbol=MTAP S-methyl-5'-thioadenosine phosphorylase	MTAP	9606	2	1.08224	0.538192	1.34492	0.804688	1.45552	1.60432	0.00764335	1.34143	1.19598	2.15209	0.826721	0.0442961	1.20151	0.688066	0.993316
1190	4.05	4.05	30.2326	15.1163	15.1163	IPI:IPI00479905.5	Gene_Symbol=NDUFB10 NADH dehydrogenase [ubiquinone] 1 beta subcomplex subunit 10	NDUFB10	9606	2	0.947836	0.637929	1.33981	0.707442	1.26992	0.855409	0.121305	1.24731	0.685801	1.06696	0.999545	0.995667	1.24383	0.803603	1.24326
1191	4.04	6.67	45.7447	13.1206	12.4113	IPI:IPI00013891.1	Gene_Symbol=TRA2A Isoform Long of Transformer-2 protein homolog alpha	TRA2A	9606	3	0.850441	0.146414	1.26436	0.672624	1.07527	0.949107	0.589186	1.25123	0.75854	1.18755	0.842102	0.336406	1.48266	0.567968	1.24855
1192	4.04	6.56	63.4518	27.9188	16.2437	IPI:IPI00479935.2	Gene_Symbol=- 21 kDa protein	21kDaprotein	9606	3	0.911483
1193	4.04	4.07	23.9264	6.13497	6.13497	IPI:IPI00742124.2	Gene_Symbol=UBXN7 UBX domain-containing protein 7	UBXN7	9606	2	0.744918	0.0961202	1.4312	0.520485	1.06613	0.717746	0.0202498	1.30552	0.549779	0.93703	0.662361	0.0118658	1.34508	0.492434	0.890926
1194	4.04	4.05	40.534	8.49515	8.49515	IPI:IPI00032406.1	Gene_Symbol=DNAJA2 DnaJ homolog subfamily A member 2	DNAJA2	9606	2	0.876579	0.100549	1.18345	0.740699	1.03738	0.990766	0.87309	1.15243	0.859716	1.14179	0.820242	0.0186502	1.16016	0.707005	0.951616
1195	4.04	4.05	38.1657	10.0592	10.0592	IPI:IPI00030706.1	Gene_Symbol=AHSA1 Activator of 90 kDa heat shock protein ATPase homolog 1	AHSA1	9606	4	1.35447	0.00877895	1.23377	1.09783	1.6711	0.945369	0.440907	1.16879	0.808844	1.10494	1.34513	0.00434932	1.19748	1.12331	1.61077
1196	4.04	4.04	35.3909	8.23045	8.23045	IPI:IPI00022145.6	Gene_Symbol=NUCKS1 Isoform 1 of Nuclear ubiquitous casein and cyclin-dependent kinases substrate	NUCKS1	9606	3	0.574004	0.03117	1.61705	0.354971	0.92819	0.629642	0.0760459	1.70411	0.369484	1.07298	0.552761	0.0231973	1.60292	0.344846	0.886034
1197	4.04	4.04	55.5556	21.6667	21.6667	IPI:IPI00007175.3	Gene_Symbol=NIP7 Isoform 1 of 60S ribosome subunit biogenesis protein NIP7 homolog	NIP7	9606	2	1.18494	0.184941	1.32828	0.892086	1.57393	1.12274	0.26416	1.2671	0.886071	1.42262	1.60515	0.0139769	1.38914	1.1555	2.22977
1198	4.04	4.04	40	8.93617	8.93617	IPI:IPI00023542.6	Gene_Symbol=TMED9 Transmembrane emp24 domain-containing protein 9	TMED9	9606	3	2.01708	0.0183886	1.6597	1.21532	3.34775	1.2792	0.103473	1.38439	0.924018	1.7709	1.76079	0.0436488	1.7153	1.02652	3.02028
1199	4.04	4.04	50	30.9524	30.9524	IPI:IPI00789454.1	Gene_Symbol=TCEB1 9 kDa protein	TCEB1	9606	2	1.44524	0.0469614	1.43181	1.00938	2.06931	1.4925	0.0305672	1.39017	1.07361	2.07484	1.51528	0.0342983	1.42975	1.05982	2.16646
1200	4.03	4.18	34.4482	1.21835	0	IPI:IPI00477896.1	Gene_Symbol=CELSR3 Anchor protein	CELSR3	9606	0	0.993959	0.918177	1.1274	0.88164	1.12059	0.973969	0.680446	1.13905	0.85507	1.1094	1.14125	0.249742	1.2592	0.906324	1.43706
1201	4.03	4.15	25.5121	6.51769	6.51769	IPI:IPI00470410.2	Gene_Symbol=HNRPLL Isoform 4 of Heterogeneous nuclear ribonucleoprotein L-like	HNRPLL	9606	2	0.889192	0.349057	1.40153	0.634445	1.24623	0.895691	0.557058	1.70241	0.52613	1.52484	0.855214	0.279018	1.45865	0.586305	1.24746
1202	4.03	4.11	24.0466	0.883179	0.883179	IPI:IPI00903213.1	Gene_Symbol=IGF2R 274 kDa protein	IGF2R	9606	2	0.959664	0.75371	1.32537	0.724075	1.27191	0.909487	0.299802	1.21156	0.750677	1.10189	1.14198	0.580511	1.6706	0.683576	1.9078
1203	4.03	4.09	46.875	3.75	3.75	IPI:IPI00386687.3	Gene_Symbol=LRRFIP1 leucine rich repeat (in FLII) interacting protein 1 isoform 1	LRRFIP1	9606	2	0.771284	0.115591	1.41287	0.545899	1.08972	1.04231	0.632249	1.22289	0.852333	1.27464	0.762108	0.0250079	1.251	0.609198	0.953399
1204	4.03	4.07	39.9577	5.49683	5.49683	IPI:IPI00005745.1	Gene_Symbol=SPTLC1 Serine palmitoyltransferase 1	SPTLC1	9606	2	2.66554	0.139352	15.9772	0.166834	42.5879	1.74533	0.0124673	1.14867	1.51944	2.0048	2.78933	0.199017	67.5399	0.041299	188.391
1205	4.03	4.07	47.479	15.9664	15.9664	IPI:IPI00018871.2	Gene_Symbol=ARL8B cDNA FLJ56285, highly similar to ADP-ribosylation factor-like protein 8B	ARL8B	9606	2	2.39251	0.0407803	2.25445	1.06124	5.39379	1.25773	0.11632	1.39552	0.901262	1.75518	1.28522	0.542005	3.20285	0.401275	4.11637
1206	4.03	4.05	27.5229	13.1498	13.1498	IPI:IPI00218334.1	Gene_Symbol=CREB1 Isoform CREB-B of Cyclic AMP-responsive element-binding protein 1	CREB1	9606	2	0.761685	0.029078	1.22658	0.620985	0.934265	0.778522	0.150302	1.60432	0.485266	1.249	0.770547	0.0608894	1.33668	0.576465	1.02997
1207	4.03	4.04	44.0895	13.099	13.099	IPI:IPI00885057.1	Gene_Symbol=CHORDC1 Isoform 2 of Cysteine and histidine-rich domain-containing protein 1	CHORDC1	9606	2	1.05484	0.596085	1.24585	0.846684	1.31418	1.02876	0.804075	1.28532	0.800389	1.32229	1.22811	0.160297	1.35489	0.906427	1.66395
1208	4.03	4.04	47.3214	19.6429	14.7321	IPI:IPI00024157.1	Gene_Symbol=FKBP3 Peptidyl-prolyl cis-trans isomerase FKBP3	FKBP3	9606	2	0.583825	6.73e-06	1.16792	0.499884	0.681862	0.7138	0.000109104	1.13914	0.626614	0.813118	0.641827	4.34e-07	1.10336	0.581705	0.708163
1209	4.03	4.03	41.9355	28.2258	28.2258	IPI:IPI00005585.5	Gene_Symbol=TAX1BP3 Tax1-binding protein 3	TAX1BP3	9606	3	0.660954	0.0312194	1.42348	0.464321	0.940856	1.0463	0.646146	1.28852	0.812014	1.34818	0.585776	0.00762391	1.34773	0.43464	0.789465
1210	4.02	4.06	28.8756	2.55537	2.55537	IPI:IPI00027808.1	Gene_Symbol=POLR2B DNA-directed RNA polymerase II subunit RPB2	POLR2B	9606	2	1.074	0.419778	1.21357	0.884992	1.30338	1.0455	0.638217	1.23367	0.847472	1.28981	1.04619	0.675574	1.27099	0.823132	1.3297
1211	4.02	4.05	18.3348	2.83437	2.83437	IPI:IPI00411614.1	Gene_Symbol=WDHD1 WD repeat and HMG-box DNA-binding protein 1	WDHD1	9606	2	1.12331	0.381612	1.38908	0.808673	1.56036	1.24285	0.296003	1.65288	0.75193	2.05429	0.938644	0.483674	1.25603	0.74731	1.17896
1212	4.02	4.03	29.3629	4.98615	4.98615	IPI:IPI00014053.3	Gene_Symbol=TOMM40 Isoform 1 of Mitochondrial import receptor subunit TOM40 homolog	TOMM40	9606	2	1.73467	0.0204896	1.50852	1.14991	2.61679	1.04338	0.847079	1.90257	0.548404	1.98509	1.48705	0.104712	1.69347	0.878108	2.51827
1213	4.02	4.03	21.6433	5.21042	5.21042	IPI:IPI00019812.1	Gene_Symbol=PPP5C Serine/threonine-protein phosphatase 5	PPP5C	9606	2	1.18012	0.611102	2.53817	0.464948	2.99535	1.00564	0.972635	1.61752	0.621719	1.62665	0.887084	0.578035	1.84594	0.48056	1.6375
1214	4.02	4.03	44.1176	22.0588	22.0588	IPI:IPI00915874.1	Gene_Symbol=PNO1 Putative uncharacterized protein PNO1	PNO1	9606	2	1.5472	0.0336717	1.34122	1.15357	2.07514	1.40578	0.174282	3.37108	0.417012	4.73899	1.7723	0.0464872	1.70219	1.04119	3.01678
1215	4.02	4.02	45.1754	17.1053	17.1053	IPI:IPI00016634.1	Gene_Symbol=C20orf11 Protein C20orf11	C20orf11	9606	2	0.968031	0.669548	1.21673	0.7956	1.17783	1.15838	0.0258221	1.12521	1.02949	1.30342	0.901642	0.249984	1.23835	0.728096	1.11655
1216	4.02	4.02	27.8107	13.6095	13.6095	IPI:IPI00006579.1	Gene_Symbol=COX4I1 Cytochrome c oxidase subunit 4 isoform 1, mitochondrial	COX4I1	9606	3	1.14035	0.143581	1.20757	0.944336	1.37706	0.952706	0.348511	1.12081	0.850018	1.0678	1.22336	0.108322	1.29577	0.94412	1.58519
1217	4.01	58.12	69.9422	48.3622	47.0135	IPI:IPI00387144.5	Gene_Symbol=TUBA1C cDNA FLJ55956, highly similar to Tubulin alpha-6 chain	TUBA1C	9606	72	1.00043	0.997653	1.52986	0.653935	1.53051	1.13372	0.437092	1.56297	0.72536	1.77197	1.54084	0.0691345	1.64097	0.93898	2.52846
1218	4.01	18.25	55.2381	39.0476	39.0476	IPI:IPI00045396.1	Gene_Symbol=CALU Isoform 2 of Calumenin	CALU	9606	12	0.966831	0.681213	1.22023	0.792334	1.17976	1.6924	0.00376068	1.30354	1.29831	2.20612	0.519672	0.00150736	1.30749	0.397458	0.679467
1219	4.01	13.04	51.5012	26.3279	24.9423	IPI:IPI00939159.2	Gene_Symbol=CAP1 Adenylyl cyclase-associated protein	CAP1	9606	9	1.16236	0.316578	1.39087	0.835707	1.61669	1.21298	0.23247	1.42729	0.849847	1.73127	1.1474	0.541952	1.6829	0.681798	1.93095
1220	4.01	6.15	33.0677	14.3426	13.9442	IPI:IPI00007423.1	Gene_Symbol=ANP32B Isoform 1 of Acidic leucine-rich nuclear phosphoprotein 32 family member B	ANP32B	9606	3	0.865666	0.514537	6.81143	0.12709	5.89642	1.01502	0.763723	1.62724	0.623771	1.65169	1.37166	0.352068	11.9243	0.115031	16.356
1221	4.01	4.06	30.303	14.0152	14.0152	IPI:IPI00555956.2	Gene_Symbol=PSMB4 Proteasome subunit beta type-4	PSMB4	9606	2	1.2592	0.222275	1.76264	0.714383	2.21953	1.1444	0.372066	1.66303	0.688139	1.90317	0.986273	0.888389	1.45419	0.678228	1.43423
1222	4.01	4.04	47.5728	14.0777	14.0777	IPI:IPI00783862.2	Gene_Symbol=BLVRB Flavin reductase	BLVRB	9606	2	0.581298	0.000148885	1.11314	0.522216	0.647063	0.599181	0.000677187	1.16092	0.516127	0.695599	0.593605	0.000536278	1.15377	0.51449	0.684887
1223	4.01	4.04	45.5172	16.5517	16.5517	IPI:IPI00555577.1	Gene_Symbol=THY1 Thy-1 cell surface antigen variant (Fragment)	THY1	9606	2	1.54036	0.0295913	1.38692	1.11063	2.13637	1.12162	0.339153	1.48678	0.754396	1.66761	2.44978	0.0100113	1.47505	1.66082	3.61355
1224	4.01	4.03	29.5612	6.46651	6.46651	IPI:IPI00293303.1	Gene_Symbol=LGMN Legumain	LGMN	9606	3	1.07908	0.516241	1.30126	0.82926	1.40416	0.998165	0.994192	1.8077	0.552175	1.80438	0.768077	0.582035	2.94937	0.26042	2.26535
1225	4.01	4.03	33.0969	8.51064	8.51064	IPI:IPI00025721.3	Gene_Symbol=COPS3 COP9 signalosome complex subunit 3	COPS3	9606	2	1.0394	0.843874	1.77369	0.586008	1.84356	1.15735	0.0916237	1.20894	0.957329	1.39917	0.858036	0.50664	1.91135	0.448915	1.64001
1226	4.01	4.03	37.1134	9.62199	9.62199	IPI:IPI00439194.1	Gene_Symbol=MBD3 Isoform 1 of Methyl-CpG-binding domain protein 3	MBD3	9606	2	0.661506	0.0245806	1.40853	0.469643	0.93175	0.734163	0.0258485	1.29609	0.566445	0.95154	0.715623	0.0286233	1.33384	0.536514	0.954526
1227	4.01	4.02	32.6797	4.73856	4.73856	IPI:IPI00023704.1	Gene_Symbol=LPP Lipoma-preferred partner	LPP	9606	4	0.611838	0.0924233	1.99686	0.3064	1.22176	0.939541	0.848859	3.45921	0.271605	3.25007	0.448703	0.00514089	1.28173	0.350077	0.575115
1228	4.01	4.02	47.6684	16.5803	16.5803	IPI:IPI00442073.5	Gene_Symbol=CSRP1 Cysteine and glycine-rich protein 1	CSRP1	9606	2	1.33954	0.00490028	1.13194	1.1834	1.51627	2.37556	0.0196385	1.82621	1.30082	4.33826	1.25755	0.466565	2.403	0.523326	3.0219
1229	4.01	4.01	36.7816	12.069	12.069	IPI:IPI00003588.1	Gene_Symbol=EEF1E1 Eukaryotic translation elongation factor 1 epsilon-1	EEF1E1	9606	2	1.17858	0.158271	1.29024	0.913457	1.52064	1.02469	0.742313	1.19767	0.855566	1.22723	1.01039	0.932001	1.34474	0.751362	1.35871
1230	4.01	4.01	42.0765	21.3115	21.3115	IPI:IPI00003419.1	Gene_Symbol=C11orf58 Small acidic protein	C11orf58	9606	3	0.567712	0.010977	1.46482	0.387564	0.831596	0.711005	0.00780482	1.2373	0.574644	0.879724	0.464582	0.0161705	1.762	0.263667	0.818594
1231	4	4.09	30.4425	4.15929	1.32743	IPI:IPI00010697.2	Gene_Symbol=ITGA6 Isoform Alpha-6X1X2B of Integrin alpha-6	ITGA6	9606	1	1.14931	0.134045	1.21227	0.948069	1.39327	0.857904	0.0437944	1.15931	0.740016	0.994573	1.02186	0.913901	1.56335	0.653633	1.59752
1232	4	4.03	33.4728	11.7155	11.7155	IPI:IPI00552913.4	Gene_Symbol=STX7 Isoform 2 of Syntaxin-7	STX7	9606	2	0.918431	0.479679	2.75725	0.333096	2.53235	0.852437	0.310039	2.92776	0.291157	2.49573	0.550454	0.280167	35.5861	0.0154682	19.5885
1233	4	4.02	25.3362	1.50619	1.50619	IPI:IPI00021954.1	Gene_Symbol=GBF1 Golgi-specific brefeldin A-resistance guanine nucleotide exchange factor 1	GBF1	9606	2	1.11624	0.326026	1.27427	0.875986	1.42239	1.18442	0.0859387	1.22061	0.970354	1.44572	1.03081	0.825138	1.35865	0.758702	1.40051
1234	4	4.02	42.623	10.3825	4.64481	IPI:IPI00030702.1	Gene_Symbol=IDH3A Isoform 1 of Isocitrate dehydrogenase [NAD] subunit alpha, mitochondrial	IDH3A	9606	1	1.26783	0.143466	1.43716	0.882181	1.82208	1.41001	0.0773254	1.49702	0.941875	2.11081	0.922288	0.667859	1.62534	0.567442	1.49903
1235	4	4.02	34.0541	21.6216	21.6216	IPI:IPI00792758.1	Gene_Symbol=ARHGDIB 21 kDa protein	ARHGDIB	9606	2	1.11643	0.240141	1.24832	0.894346	1.39366	2.97536	0.000862529	1.40248	2.1215	4.17288	0.39081	0.000556491	1.29713	0.301289	0.50693
1236	4	4.01	26.9634	8.90052	8.90052	IPI:IPI00218487.3	Gene_Symbol=GJA1 Gap junction alpha-1 protein	GJA1	9606	2	1.61583	0.0755303	1.74784	0.924471	2.82421	1.05926	0.652758	1.38985	0.762137	1.4722	1.16699	0.0451369	1.16067	1.00545	1.35449
1237	4	4.01	41.3534	21.8045	21.8045	IPI:IPI00004436.1	Gene_Symbol=LSM1 U6 snRNA-associated Sm-like protein LSm1	LSM1	9606	2	0.76053	0.00312969	1.16761	0.651356	0.888002	0.749527	0.000393809	1.12655	0.665327	0.844383	0.950118	0.507149	1.18242	0.803537	1.12344
1238	4	4.01	34.3195	20.7101	20.7101	IPI:IPI00900380.1	Gene_Symbol=MCTS1 Isoform 2 of Malignant T cell-amplified sequence 1	MCTS1	9606	3	1.22864	0.0210231	1.18601	1.03595	1.45717	1.38751	0.000183815	1.15452	1.20181	1.60191	1.26679	1.72e-05	1.08656	1.16588	1.37644
1239	4	4	43.75	17.7083	17.7083	IPI:IPI00373869.5	Gene_Symbol=C17orf49 hypothetical protein LOC124944 isoform 1	C17orf49	9606	2	0.611596	0.0268489	1.46944	0.416212	0.898701	0.677622	0.0065481	1.20027	0.564558	0.813329	0.547568	0.00567113	1.3082	0.418566	0.716329
1240	4	4	30.9859	22.5352	22.5352	IPI:IPI00024976.5	Gene_Symbol=TOMM22 Mitochondrial import receptor subunit TOM22 homolog	TOMM22	9606	2	1.31546	0.00239701	1.09512	1.2012	1.44058	1.08641	0.239869	1.19765	0.907117	1.30114	1.40707	0.00459332	1.15208	1.22133	1.62105
1241	4	4	43.0233	25.5814	25.5814	IPI:IPI00642816.2	Gene_Symbol=SRP9;SRP9L1 Signal recognition particle 9 kDa protein	SRP9	9606	2	0.652006	1.69e-06	1.11918	0.582575	0.729711	0.680505	3.96e-07	1.09313	0.622528	0.743881	0.545259	0.00168554	1.39416	0.391102	0.760178
1242	4	4	11.3924	5.06329	5.06329	IPI:IPI00004795.1	Gene_Symbol=CLNS1A Methylosome subunit pICln	CLNS1A	9606	2	0.807609	0.16254	2.03125	0.397593	1.64045	1.30307	0.480457	23.6456	0.0551084	30.812	0.849372	0.591283	16.0291	0.0529894	13.6147
1243	4	4	47.1264	39.0805	39.0805	IPI:IPI00436518.1	Gene_Symbol=- Benzodiazepine receptor ligand	BRL	9606	3	1.32931	0.00530239	1.17749	1.12893	1.56525	3.27888	3.5e-05	1.30486	2.51282	4.27849	0.653424	0.0332655	1.46018	0.447495	0.954118
1244	4	4	43.299	35.0515	35.0515	IPI:IPI00183695.9	Gene_Symbol=S100A10 Protein S100-A10	S100A10	9606	2	1.18151	0.0064003	1.12034	1.0546	1.32369	1.61054	1.96e-05	1.18786	1.35583	1.91309	1.96651	1.04e-11	1.09804	1.79092	2.15931
1245	3.98	4.17	40.9423	1.1779	0.609261	IPI:IPI00923531.1	Gene_Symbol=NCOR2 Isoform 5 of Nuclear receptor corepressor 2	NCOR2	9606	1	0.953283	0.644162	1.25088	0.762093	1.19244	1.04761	0.618912	1.22374	0.856076	1.28201	0.876052	0.322497	1.32748	0.659934	1.16294
1246	3.98	4.07	30.9672	2.30701	2.30701	IPI:IPI00556059.1	Gene_Symbol=KIF4A Isoform 2 of Chromosome-associated kinesin KIF4A	KIF4A	9606	2	1.14157	0.220628	1.25158	0.912105	1.42876	1.12158	0.148877	1.17667	0.95318	1.31973	1.51392	0.127804	1.74055	0.869792	2.63506
1247	3.98	4.02	30.1855	3.62563	2.69815	IPI:IPI00946809.1	Gene_Symbol=TWF2 Protein	TWF2	9606	2	1.07704	0.31886	1.17074	0.91997	1.26093	1.1822	0.114594	1.24079	0.952781	1.46686	0.971787	0.820875	1.31562	0.738655	1.2785
1248	3.97	3.99	27.1386	6.48968	6.48968	IPI:IPI00026942.5	Gene_Symbol=ERLIN2 Isoform 1 of Erlin-2	ERLIN2	9606	2	1.27969	0.153582	1.45817	0.877604	1.86601	1.36131	0.182272	1.66902	0.815629	2.27205	1.39518	0.0766961	1.46947	0.949444	2.05018
1249	3.95	3.95	79.7101	27.5362	23.1884	IPI:IPI00719622.1	Gene_Symbol=RPS28 40S ribosomal protein S28	RPS28	9606	3	0.623302	4.31e-07	1.12649	0.553316	0.702141	0.898384	0.00559926	1.07324	0.837078	0.964179	0.657376	2.29e-06	1.12874	0.582397	0.742009
1250	3.94	4.17	55.6095	1.32147	0	IPI:IPI00328885.3	Gene_Symbol=IGFN1 immunoglobulin-like and fibronectin type III domain containing 1	IGFN1	9606	0	0.958739	0.479164	1.1286	0.849491	1.08204	0.931615	0.164058	1.10722	0.8414	1.0315	1.06982	0.604287	1.3044	0.820165	1.39547
1251	3.94	4.16	91.1111	7.61905	6.98413	IPI:IPI00184296.4	Gene_Symbol=CPLX1 32 kDa protein	CPLX1	9606	1	1.00518	0.939754	1.15389	0.871119	1.15986	1.09136	0.315157	1.19634	0.91225	1.30563	0.891097	0.423947	1.34839	0.660859	1.20155
1252	3.94	3.95	51.5152	18.1818	18.1818	IPI:IPI00893746.1	Gene_Symbol=NHP2L1 NHP2 non-histone chromosome protein 2-like 1	NHP2L1	9606	2	1.02252	0.298979	1.07136	0.954413	1.09548	0.900581	0.385852	1.50595	0.598014	1.35623	1.2758	0.371404	2.50164	0.509985	3.19159
1253	3.9	3.91	27.2947	5.43478	3.26087	IPI:IPI00741958.1	Gene_Symbol=BEND3 BEN domain-containing protein 3	BEND3	9606	2	1.97752	0.000884069	1.09122	1.81221	2.1579	1.30963	0.106596	1.51092	0.866777	1.97874	1.46119	0.00859105	1.16444	1.25484	1.70146
1254	3.89	4.28	60.8173	1.44231	0	IPI:IPI00795118.2	Gene_Symbol=COL7A1 Isoform 2 of Collagen alpha-1(VII) chain	COL7A1	9606	0	1.01885	0.669259	1.09173	0.933243	1.11231	0.954547	0.229742	1.08018	0.883693	1.03108	1.00734	0.926457	1.17275	0.858958	1.18137
1255	3.89	3.99	34.9984	1.11002	0.457068	IPI:IPI00329573.9	Gene_Symbol=COL12A1 Isoform 1 of Collagen alpha-1(XII) chain	COL12A1	9606	1	1.00512	0.931169	1.13038	0.889187	1.13617	1.04321	0.514109	1.14287	0.912801	1.19226	0.902918	0.238356	1.19235	0.757257	1.0766
1256	3.88	4.18	48.1328	1.65975	0	IPI:IPI00794166.1	Gene_Symbol=SHANK1 226 kDa protein	SHANK1	9606	0	1.02223	0.608093	1.09318	0.935092	1.11748	0.981017	0.706736	1.11191	0.882283	1.0908	1.06597	0.351602	1.1516	0.925639	1.22757
1257	3.88	3.99	39.8256	9.59302	4.06977	IPI:IPI00292304.2	Gene_Symbol=C9orf4 Uncharacterized protein C9orf4	C9orf4	9606	1	1.01871	0.783165	1.15316	0.883404	1.17474	1.01837	0.774073	1.14357	0.890519	1.16458	1.01888	0.886395	1.31963	0.772096	1.34455
1258	3.87	4.04	65.7993	4.83271	2.23048	IPI:IPI00395474.1	Gene_Symbol=SAMD1 Atherin	SAMD1	9606	1	0.943372	0.487972	1.20003	0.786121	1.13208	0.886709	0.23121	1.23593	0.717444	1.09591	0.942206	0.486495	1.20391	0.782625	1.13433
1259	3.86	5.56	60	16.8421	12.6316	IPI:IPI00000760.1	Gene_Symbol=DDAH2 N(G),N(G)-dimethylarginine dimethylaminohydrolase 2	DDAH2	9606	3	0.787429	0.047565	1.26548	0.622239	0.996473	0.900042	0.177878	1.18398	0.760182	1.06563	0.79477	0.278008	1.60202	0.496105	1.27324
1260	3.86	3.88	37.8462	8.92308	8.92308	IPI:IPI00032799.3	Gene_Symbol=- 37 kDa protein	RRP7A	9606	2	1.27176	0.0838949	1.3384	0.95021	1.70213	1.2153	0.467607	1.96428	0.618703	2.38719	0.88959	0.169111	1.21388	0.73285	1.07985
1261	3.82	11.05	58.2957	2.75689	2.10526	IPI:IPI00337335.7	Gene_Symbol=MYH14 Isoform 1 of Myosin-14	MYH14	9606	4	0.942277	0.399278	1.15287	0.817332	1.08632	0.990386	0.902609	1.17376	0.84377	1.16248	0.809248	0.0108408	1.17211	0.690419	0.948528
1262	3.82	6.84	60.3152	6.59026	6.59026	IPI:IPI00016250.6	Gene_Symbol=FXR2 Fragile X mental retardation syndrome-related protein 2	FXR2	9606	5	0.873616	0.408822	1.43871	0.607221	1.25688	1.05988	0.614186	1.29791	0.816605	1.37562	0.966178	0.750699	1.288	0.750139	1.24444
1263	3.82	4.08	61.9377	10.3806	10.3806	IPI:IPI00555647.4	Gene_Symbol=TRA2B Splicing factor, arginine/serine-rich 10 (Transformer 2 homolog, Drosophila) variant	TRA2B	9606	3	0.763848	0.0437437	1.29659	0.589119	0.9904	0.815495	0.026395	1.18904	0.685844	0.969655	0.836307	0.164551	1.30922	0.638785	1.09491
1264	3.82	3.89	48.6486	9.7973	9.7973	IPI:IPI00023086.3	Gene_Symbol=MRPL15 39S ribosomal protein L15, mitochondrial	MRPL15	9606	2	0.99832	0.97864	1.15072	0.86756	1.14879	1.00979	0.854618	1.12605	0.896755	1.13707	1.00854	0.936729	1.27058	0.793766	1.28143
1265	3.82	3.87	54.9407	8.3004	8.3004	IPI:IPI00290305.3	Gene_Symbol=TP53RK TP53-regulating kinase	TP53RK	9606	2	0.945706	0.601685	1.29405	0.73081	1.22379	1.01302	0.885927	1.24644	0.81273	1.26266	1.00374	0.954041	1.17143	0.856848	1.1758
1266	3.82	3.83	38.3459	7.5188	2.85714	IPI:IPI00294962.4	Gene_Symbol=SH3KBP1 Isoform 1 of SH3 domain-containing kinase-binding protein 1	SH3KBP1	9606	1	0.965973	0.777073	1.3734	0.703345	1.32667	1.48835	0.274556	2.39333	0.621874	3.56211	0.893921	0.473719	1.48296	0.602796	1.32565
1267	3.82	3.83	51.25	17.5	17.5	IPI:IPI00873768.1	Gene_Symbol=NEDD8 Putative uncharacterized protein NEDD8 (Fragment)	NEDD8	9606	2	0.873086	0.43476	1.61641	0.540138	1.41127	1.03835	0.612494	1.23677	0.839563	1.28419	0.788521	0.225669	1.64403	0.479627	1.29635
1268	3.81	4.02	24.4826	1.40302	0.420905	IPI:IPI00945818.1	Gene_Symbol=LRBA Isoform 2 of Lipopolysaccharide-responsive and beige-like anchor protein	LRBA	9606	1	1.01671	0.905729	1.35531	0.750171	1.37796	0.952895	0.445509	1.14494	0.832264	1.09101	1.0054	0.967899	1.33748	0.75171	1.3447
1269	3.81	3.89	34.0984	2.21311	2.21311	IPI:IPI00746182.2	Gene_Symbol=SEC31A Isoform 1 of Protein transport protein Sec31A	SEC31A	9606	3	1.07274	0.729863	1.80285	0.595025	1.93398	1.27866	0.101872	1.39832	0.914426	1.78798	1.09781	0.659929	1.84106	0.596292	2.02114
1270	3.81	3.86	40.5556	9.44444	9.44444	IPI:IPI00012199.1	Gene_Symbol=CCDC86 Coiled-coil domain-containing protein 86	CCDC86	9606	2	0.852586	0.0717195	1.19954	0.710761	1.02271	1.17785	0.465104	1.75651	0.67056	2.06891	0.862726	0.248627	1.35505	0.636674	1.16904
1271	3.81	3.83	24.1379	6.89655	2.65252	IPI:IPI00549672.2	Gene_Symbol=PSMD13 HSPC027	PSMD13	9606	1	1.54478	0.0461974	1.52923	1.01017	2.36232	1.06496	0.538602	1.26648	0.840883	1.34876	1.44151	0.0227775	1.34215	1.07403	1.93471
1272	3.8	3.8	44.5087	12.7168	12.7168	IPI:IPI00011604.1	Gene_Symbol=GCSH Glycine cleavage system H protein, mitochondrial	GCSH	9606	2	0.835304	0.0154771	1.13128	0.738369	0.944966	0.764931	0.018135	1.21249	0.630876	0.927472	1.67963	0.271808	3.09683	0.542369	5.20152
1273	3.79	3.82	38.5845	6.84932	6.84932	IPI:IPI00440688.4	Gene_Symbol=POLDIP3 cDNA FLJ54030, highly similar to Polymerase delta-interacting protein 3	POLDIP3	9606	3	1.04598	0.825309	1.57537	0.663955	1.6478	0.939217	0.410447	1.18118	0.795153	1.10938	1.11582	0.583916	1.55719	0.716564	1.73755
1274	3.79	3.8	30.1543	4.20757	4.20757	IPI:IPI00555917.3	Gene_Symbol=PXN Paxillin variant (Fragment)	PXN	9606	2	1.03767	0.801766	1.41164	0.73508	1.46481	1.09265	0.541304	1.39778	0.781707	1.52728	1.01275	0.887074	1.2437	0.814307	1.25956
1275	3.79	3.8	37.1298	6.37813	6.37813	IPI:IPI00020567.3	Gene_Symbol=ARHGAP1 Rho GTPase-activating protein 1	ARHGAP1	9606	2	1.19942	0.118247	1.28163	0.935859	1.53721	1.22912	0.125062	1.33399	0.921387	1.63963	1.2369	0.393952	1.7973	0.688201	2.22309
1276	3.78	3.92	45.0276	13.2597	6.07735	IPI:IPI00006904.1	Gene_Symbol=AVEN Cell death regulator Aven	AVEN	9606	1	0.971457	0.799816	1.26577	0.767482	1.22964	0.903311	0.205879	1.17719	0.767346	1.06337	0.906343	0.420355	1.28564	0.704972	1.16524
1277	3.77	3.83	37.3832	2.99065	1.1215	IPI:IPI00298292.4	Gene_Symbol=PTK7 Isoform 1 of Tyrosine-protein kinase-like 7	PTK7	9606	1	0.931281	0.16626	1.11284	0.836853	1.03636	0.998134	0.966996	1.10441	0.903774	1.10235	0.993279	0.982987	2.00511	0.495373	1.99164
1278	3.77	3.79	19.5489	2.50627	2.50627	IPI:IPI00217563.4	Gene_Symbol=ITGB1 Isoform Beta-1A of Integrin beta-1	ITGB1	9606	2	1.44984	0.0726064	1.5159	0.956421	2.19781	1.27212	0.110811	1.3661	0.931205	1.73784	1.36904	0.181963	1.65094	0.829246	2.26021
1279	3.77	3.78	50.5703	11.7871	11.7871	IPI:IPI00107137.1	Gene_Symbol=MRPL4 Isoform 2 of 39S ribosomal protein L4, mitochondrial	MRPL4	9606	2	1.05502	0.520915	1.20619	0.874672	1.27256	1.03739	0.567171	1.15559	0.897715	1.19881	0.904959	0.465508	1.35803	0.666378	1.22896
1280	3.76	3.8	37.5	13.1579	13.1579	IPI:IPI00015614.4	Gene_Symbol=PRSS3 Isoform A of Trypsin-3	PRSS3	9606	6	0.639099	7.42e-06	1.13296	0.564099	0.724071	0.947201	0.2696	1.10815	0.854756	1.04964	0.763266	1.31e-05	1.08335	0.704541	0.826885
1281	3.75	3.77	37.6884	2.59631	2.59631	IPI:IPI00411733.4	Gene_Symbol=DHX30 Isoform 1 of Putative ATP-dependent RNA helicase DHX30	DHX30	9606	2	1.02956	0.792499	1.26619	0.813121	1.30362	1.00389	0.933889	1.10599	0.907689	1.11029	1.09526	0.578078	1.41455	0.774281	1.5493
1282	3.75	3.76	28	12	4.88889	IPI:IPI00007755.3	Gene_Symbol=RAB21 Ras-related protein Rab-21	RAB21	9606	1	1.28559	0.0629502	1.3087	0.982338	1.68245	1.0527	0.63222	1.27481	0.825771	1.342	1.24667	0.24108	1.50248	0.829738	1.87309
1283	3.74	3.98	82	6.75	2.75	IPI:IPI00938372.1	Gene_Symbol=LOC100291533;LOC100288002 hypothetical protein XP_002342946	LOC100291533	9606	1	0.981411	0.890572	1.36486	0.719056	1.33949	0.977358	0.863712	1.35551	0.721029	1.32481	0.796515	0.0780818	1.29808	0.613612	1.03394
1284	3.74	3.79	33.5006	6.399	4.266	IPI:IPI00011461.5	Gene_Symbol=STRN3 Isoform Beta of Striatin-3	STRN3	9606	2	1.00971	0.922728	1.33872	0.754231	1.35172	1.05824	0.315695	1.16171	0.910933	1.22937	0.771153	0.0214292	1.20545	0.639724	0.929583
1285	3.74	3.77	28.0504	2.45358	1.19363	IPI:IPI00291783.3	Gene_Symbol=GEMIN5 Gem-associated protein 5	GEMIN5	9606	1	1.0477	0.664383	1.26947	0.825311	1.33003	0.994007	0.946291	1.22071	0.814288	1.21339	0.93913	0.559436	1.26847	0.740366	1.19126
1286	3.74	3.75	59.7561	15.8537	15.8537	IPI:IPI00071059.4	Gene_Symbol=BAX Isoform Epsilon of Apoptosis regulator BAX	BAX	9606	2	1.53398	0.124485	1.90214	0.80645	2.91784	1.29219	0.222515	1.70169	0.759353	2.19891	1.1016	0.445324	1.42095	0.775257	1.56532
1287	3.73	3.75	26.1209	3.89864	3.89864	IPI:IPI00305833.3	Gene_Symbol=SMU1 WD40 repeat-containing protein SMU1	SMU1	9606	2	1.07556	0.637303	1.43203	0.75107	1.54023	1.03533	0.829027	1.48036	0.699372	1.53266	1.20137	0.177009	1.34114	0.895786	1.61121
1288	3.72	3.75	58.2734	23.0216	11.5108	IPI:IPI00294955.3	Gene_Symbol=LSM4 U6 snRNA-associated Sm-like protein LSm4	LSM4	9606	1	0.867105	0.127992	1.21578	0.71321	1.05421	0.875024	0.0172479	1.1054	0.791589	0.967253	0.968061	0.606697	1.15312	0.839516	1.11629
1289	3.71	3.71	43.6893	22.3301	22.3301	IPI:IPI00797738.1	Gene_Symbol=COX6B1 12 kDa protein	COX6B1	9606	2	0.833888	0.0371503	1.16768	0.714143	0.97371	0.769024	0.0905063	1.44089	0.533713	1.10808	0.785566	0.0965188	1.41678	0.554471	1.11298
1290	3.7	3.81	44.5946	4.82625	2.89575	IPI:IPI00872161.1	Gene_Symbol=FAM98A hypothetical protein LOC25940	FAM98A	9606	1	0.985138	0.829902	1.15716	0.851344	1.13996	1.00067	0.991127	1.13517	0.881518	1.13593	0.887162	0.152487	1.18443	0.749019	1.05078
1291	3.7	3.79	30.8133	6.41466	1.60367	IPI:IPI00719821.1	Gene_Symbol=SAPS3 Isoform 1 of Serine/threonine-protein phosphatase 6 regulatory subunit 3	SAPS3	9606	1	1.1499	0.108342	1.19665	0.960932	1.37603	0.988771	0.898246	1.22314	0.808384	1.20941	1.10525	0.209797	1.18695	0.931165	1.31187
1292	3.7	3.74	47.8992	8.96359	3.64146	IPI:IPI00026848.3	Gene_Symbol=LRPAP1 Alpha-2-macroglobulin receptor-associated protein	LRPAP1	9606	1	0.783351	0.0305596	1.2339	0.634857	0.966579	0.91337	0.0224348	1.07407	0.850383	0.981021	1.05805	0.591631	1.28828	0.821289	1.36306
1293	3.7	3.7	38.1443	22.6804	22.6804	IPI:IPI00028376.1	Gene_Symbol=TIMM8A Mitochondrial import inner membrane translocase subunit Tim8 A	TIMM8A	9606	2	0.723878	0.0715391	1.4819	0.48848	1.07271	0.848789	0.14508	1.35349	0.627111	1.14883	0.720016	0.0327654	1.29997	0.55387	0.936002
1294	3.68	3.71	40.604	4.5302	4.5302	IPI:IPI00007935.5	Gene_Symbol=PDLIM5 PDZ and LIM domain protein 5	PDLIM5	9606	2	0.988501	0.93269	1.36676	0.723243	1.35105	0.97743	0.781172	1.20564	0.810715	1.17843	0.746796	0.0645387	1.37037	0.544958	1.02339
1295	3.68	3.7	33.5142	3.52782	3.52782	IPI:IPI00020672.4	Gene_Symbol=DPP3 Isoform 1 of Dipeptidyl peptidase 3	DPP3	9606	2	1.1366	0.410704	1.70596	0.666254	1.93899	0.967183	0.817007	1.72538	0.560564	1.66875	1.31119	0.435998	3.34343	0.39217	4.38389
1296	3.67	3.71	34.1113	6.10413	1.6158	IPI:IPI00883647.1	Gene_Symbol=IK RED protein	IK	9606	1	0.811617	0.00113514	1.10234	0.736268	0.894678	0.80484	0.0547787	1.24952	0.644118	1.00566	1.14992	0.240062	1.29348	0.889015	1.48739
1297	3.67	3.67	27.6139	7.5067	7.5067	IPI:IPI00019407.1	Gene_Symbol=NSDHL Sterol-4-alpha-carboxylate 3-dehydrogenase, decarboxylating	NSDHL	9606	3	1.57149	0.336009	4.70597	0.333934	7.39536	1.30531	0.295425	2.26258	0.576911	2.95337	1.26579	0.260126	1.91952	0.659428	2.42971
1298	3.65	3.91	25.1451	0.998375	0	IPI:IPI00788188.2	Gene_Symbol=DYNC2H1 Isoform 1 of Cytoplasmic dynein 2 heavy chain 1	DYNC2H1	9606	0	0.992688	0.910807	1.14537	0.866695	1.137	1.04539	0.672971	1.24281	0.841151	1.29922	0.950718	0.540592	1.1869	0.801013	1.1284
1299	3.65	3.86	37.938	0.673854	0.269542	IPI:IPI00872208.2	Gene_Symbol=TNRC18 Isoform 1 of Trinucleotide repeat-containing gene 18 protein	TNRC18	9606	1	1.05128	0.323484	1.10854	0.948344	1.16538	1.06819	0.144101	1.09464	0.975834	1.16928	1.08267	0.263529	1.15491	0.937448	1.25039
1300	3.64	4	27.303	0.832408	0	IPI:IPI00167547.6	Gene_Symbol=BRWD3 Isoform 1 of Bromodomain and WD repeat-containing protein 3	BRWD3	9606	0	0.94762	0.298912	1.11058	0.853266	1.05241	1.03723	0.530805	1.12641	0.920827	1.16834	1.01751	0.779236	1.13524	0.896292	1.15511
1301	3.64	3.69	40.2062	5.15464	5.15464	IPI:IPI00289601.10	Gene_Symbol=HDAC2 Isoform 2 of Histone deacetylase 2	HDAC2	9606	3	1.5874	0.000176805	1.21246	1.30924	1.92465	1.20548	0.00413136	1.1233	1.07317	1.35411	1.30529	0.00782473	1.20116	1.08669	1.56786
1302	3.64	3.64	27.6753	14.7601	5.53506	IPI:IPI00011284.1	Gene_Symbol=COMT Isoform Membrane-bound of Catechol O-methyltransferase	COMT	9606	1	1.50153	0.182148	2.38738	0.628944	3.58473	1.60347	0.0543874	1.63922	0.978193	2.62845	3.5082	0.0255066	2.40958	1.45594	8.45328
1303	3.63	3.81	51.1404	1.31579	0	IPI:IPI00398837.3	Gene_Symbol=CCDC88B Coiled-coil domain containing 88	CCDC88B	9606	0	1.03739	0.69625	1.22143	0.849325	1.2671	1.12223	0.151189	1.1781	0.952575	1.3221	0.908532	0.374276	1.2542	0.72439	1.13948
1304	3.63	3.65	41.8478	6.79348	6.79348	IPI:IPI00642374.1	Gene_Symbol=UCHL5 Ubiquitin carboxyl-terminal hydrolase L5	UCHL5	9606	2	0.924381	0.140736	1.11849	0.826453	1.03391	0.944357	0.187281	1.09707	0.860796	1.03603	1.01439	0.925015	1.41397	0.717407	1.43432
1305	3.61	33.47	74.6154	41.5385	33.8462	IPI:IPI00216730.3	Gene_Symbol=HIST2H2AB Histone H2A type 2-B	HIST2H2AB	9606	41	0.741157	0.0103603	1.22625	0.604407	0.908847	0.781266	0.047295	1.27506	0.61273	0.996159	1.10775	0.255397	1.21578	0.911145	1.34678
1306	3.61	3.65	44.0945	11.4173	11.4173	IPI:IPI00943181.1	Gene_Symbol=PSME2 Putative uncharacterized protein PSME2	PSME2	9606	2	1.4197	0.00896608	1.20159	1.18151	1.70589	0.982986	0.871822	1.36483	0.720227	1.34161	1.08101	0.643128	1.62064	0.667023	1.75192
1307	3.61	3.62	42.9688	10.9375	10.9375	IPI:IPI00848331.1	Gene_Symbol=RPL31 ribosomal protein L31 isoform 2	RPL31	9606	2	0.415328	0.000175192	1.3838	0.300137	0.574728	0.610585	0.00281222	1.31572	0.464069	0.80336	0.813964	0.310404	1.54215	0.527812	1.25525
1308	3.6	3.71	50.9754	1.86599	1.86599	IPI:IPI00784320.2	Gene_Symbol=FAM83H Protein FAM83H	FAM83H	9606	2	1.06366	0.62967	1.32273	0.80414	1.40694	1.08633	0.507468	1.31178	0.828137	1.42503	0.97137	0.785944	1.26469	0.768072	1.22848
1309	3.6	3.63	41.4435	2.79395	1.6298	IPI:IPI00745433.2	Gene_Symbol=EIF2C2 Isoform 1 of Protein argonaute-2	EIF2C2	9606	1	1.05824	0.522109	1.22609	0.863101	1.2975	1.16119	0.0753487	1.18563	0.979386	1.37674	1.06927	0.725459	1.56092	0.685025	1.66905
1310	3.6	3.63	29.8222	3.41997	1.64159	IPI:IPI00889000.1	Gene_Symbol=NCDN Isoform 3 of Neurochondrin	NCDN	9606	1	1.11262	0.122904	1.15478	0.963494	1.28483	1.06037	0.318873	1.13792	0.931847	1.20662	1.20417	0.0917751	1.25232	0.961553	1.50801
1311	3.6	3.63	38.9286	8.21429	8.21429	IPI:IPI00294911.1	Gene_Symbol=SDHB Succinate dehydrogenase [ubiquinone] iron-sulfur subunit, mitochondrial	SDHB	9606	2	1.31326	0.0224607	1.23278	1.06528	1.61896	1.15269	0.19814	1.2917	0.892383	1.48892	1.23725	0.415599	1.91825	0.644988	2.37335
1312	3.59	3.63	33.4328	2.78607	2.78607	IPI:IPI00179172.6	Gene_Symbol=PPFIBP1 Isoform 2 of Liprin-beta-1	PPFIBP1	9606	2	0.971239	0.846996	1.42542	0.68137	1.38442	1.2005	0.314872	1.50347	0.798487	1.80491	0.949497	0.686843	1.34931	0.703693	1.28116
1313	3.59	3.62	33.8462	13.8462	13.8462	IPI:IPI00218924.5	Gene_Symbol=CHP Calcium-binding protein p22	CHP	9606	2	1.06461	0.669682	1.40745	0.756415	1.49839	1.15863	0.117365	1.21791	0.951331	1.41111	1.14605	0.342831	1.38256	0.828933	1.58448
1314	3.59	3.6	51.4085	21.831	21.831	IPI:IPI00001022.5	Gene_Symbol=PNKD Isoform 2 of Probable hydrolase PNKD	PNKD	9606	2	1.24242	0.268551	1.54601	0.803627	1.92079	1.15718	0.207717	1.29629	0.89269	1.50004	1.49477	0.306215	2.47724	0.603402	3.70291
1315	3.58	3.93	37.3501	0.329736	0.329736	IPI:IPI00479143.2	Gene_Symbol=PCNT Pericentrin	PCNT	9606	1	1.03337	0.521193	1.11033	0.93069	1.14739	1.06825	0.297713	1.13723	0.939342	1.21484	1.18189	0.0349351	1.16667	1.01305	1.37887
1316	3.57	3.77	76.5504	3.48837	0	IPI:IPI00397927.1	Gene_Symbol=FLJ46347 Uncharacterized protein FLJ46347	FLJ46347	9606	0	1.16019	0.0441605	1.15518	1.00433	1.34023	1.2115	0.0790804	1.24197	0.975465	1.50465	0.781519	0.0138389	1.20871	0.646572	0.94463
1317	3.56	3.69	54.3454	2.36524	0	IPI:IPI00218539.4	Gene_Symbol=COL11A1 Isoform B of Collagen alpha-1(XI) chain	COL11A1	9606	0	0.944588	0.452848	1.16768	0.808942	1.10298	0.885312	0.0408514	1.1233	0.788134	0.994472	1.16287	0.288845	1.33431	0.871512	1.55162
1318	3.56	3.6	26.9129	5.01319	1.97889	IPI:IPI00294834.6	Gene_Symbol=ASPH Aspartyl/asparaginyl beta-hydroxylase	ASPH	9606	1	1.20784	0.160106	1.33416	0.905321	1.61145	1.52389	0.100465	1.71338	0.889408	2.611	1.04876	0.688024	1.33314	0.786688	1.39814
1319	3.55	3.66	45.3374	1.22699	0.797546	IPI:IPI00425560.2	Gene_Symbol=SCRIB Isoform 1 of Protein scribble homolog	SCRIB	9606	1	0.934602	0.501517	1.24421	0.751158	1.16284	0.996381	0.967286	1.21468	0.820284	1.21028	1.00112	0.990678	1.23499	0.810634	1.23637
1320	3.55	3.57	38.8827	4.02235	2.01117	IPI:IPI00028911.2	Gene_Symbol=DAG1 Dystroglycan	DAG1	9606	1	1.0185	0.904938	1.41934	0.717591	1.4456	1.12647	0.378403	1.34924	0.834888	1.51988	1.38301	0.267662	1.89054	0.731543	2.61463
1321	3.55	3.56	32.3651	14.1079	6.22407	IPI:IPI00927150.1	Gene_Symbol=CHCHD3 Putative uncharacterized protein CHCHD3	CHCHD3	9606	1	0.988415	0.833457	1.15508	0.855712	1.1417	1.23368	0.337284	1.70782	0.722373	2.1069	1.26476	0.516975	2.5056	0.504774	3.16898
1322	3.55	3.55	39.5062	27.1605	27.1605	IPI:IPI00011770.1	Gene_Symbol=NDUFA4 NADH dehydrogenase [ubiquinone] 1 alpha subcomplex subunit 4	NDUFA4	9606	3	2.03861	0.016492	1.5918	1.28069	3.24506	1.46252	0.154152	1.89234	0.772859	2.76758	1.13924	0.481655	1.67832	0.678795	1.91201
1323	3.54	3.6	23.5864	2.26171	2.26171	IPI:IPI00295698.6	Gene_Symbol=SLC7A3 Cationic amino acid transporter 3	SLC7A3	9606	2	1.53578	0.227654	2.46634	0.622696	3.78776	0.953488	0.832071	1.92645	0.494946	1.83684	0.831253	0.493802	2.13163	0.389961	1.77193
1324	3.54	3.58	29.9584	3.7448	1.80305	IPI:IPI00923506.1	Gene_Symbol=LSS lanosterol synthase isoform 2	LSS	9606	1	1.59153	0.0592275	1.63831	0.971444	2.60743	0.980604	0.857757	1.32914	0.737774	1.30336	2.01873	0.152346	3.22585	0.6258	6.51213
1325	3.54	3.56	25.2841	5.53977	2.98295	IPI:IPI00010346.1	Gene_Symbol=NLN Neurolysin, mitochondrial	NLN	9606	1	1.27539	0.0216296	1.21311	1.05134	1.54719	1.25634	0.134696	1.38144	0.909444	1.73556	1.22982	0.428063	1.81431	0.677842	2.23127
1326	3.54	3.55	39.2593	6.07407	1.33333	IPI:IPI00007084.3	Gene_Symbol=SLC25A13 Calcium-binding mitochondrial carrier protein Aralar2	SLC25A13	9606	1	1.30656	0.128976	1.46002	0.894893	1.90761	0.839403	0.0436751	1.18175	0.710303	0.991967	1.12333	0.409104	1.39378	0.805961	1.56567
1327	3.54	3.54	51.6854	37.0787	37.0787	IPI:IPI00019329.1	Gene_Symbol=DYNLL1 Dynein light chain 1, cytoplasmic	DYNLL1	9606	2	1.20769	0.173079	1.35726	0.889804	1.63915	0.990671	0.929522	1.29582	0.76451	1.28374	1.16341	0.358445	1.4695	0.791703	1.70962
1328	3.53	3.58	39.5312	4.0625	2.1875	IPI:IPI00023234.3	Gene_Symbol=UBA2 SUMO-activating enzyme subunit 2	UBA2	9606	1	1.09425	0.4159	1.27937	0.855301	1.39995	1.04733	0.686077	1.29627	0.807956	1.35761	0.941203	0.630611	1.32988	0.707733	1.25169
1329	3.52	3.69	29.0368	0.59952	0.259792	IPI:IPI00885111.1	Gene_Symbol=KIAA1109 Isoform 4 of Uncharacterized protein KIAA1109	KIAA1109	9606	1	1.02493	0.789626	1.20564	0.850115	1.23569	0.9311	0.091391	1.08721	0.856414	1.0123	1.08008	0.435087	1.22023	0.885145	1.31795
1330	3.52	3.53	34.7305	7.18563	7.18563	IPI:IPI00954806.1	Gene_Symbol=CYB5R3 cytochrome b5 reductase 3 isoform 3	CYB5R3	9606	2	1.28055	0.233269	1.87758	0.68202	2.40433	1.40039	0.144743	1.86047	0.75271	2.60539	1.01294	0.912426	1.56034	0.649178	1.58052
1331	3.52	3.52	45.9302	18.0233	18.0233	IPI:IPI00011698.4	Gene_Symbol=SAP18 Sin3A-associated protein, 18kDa	SAP18	9606	2	0.66521	0.132924	1.88352	0.353174	1.25294	0.82267	0.133444	1.35496	0.607152	1.11469	0.855724	0.495061	1.89668	0.45117	1.62303
1332	3.52	3.52	29	6.66667	6.66667	IPI:IPI00005161.3	Gene_Symbol=ARPC2 Actin-related protein 2/3 complex subunit 2	ARPC2	9606	2	2.12611	0.0484368	2.10532	1.00987	4.47615	1.61974	0.111794	1.98882	0.814419	3.22137	1.7731	0.0546965	1.81163	0.97873	3.21219
1333	3.51	5.42	52.994	15.5689	0	IPI:IPI00235647.8	Gene_Symbol=FBLL1 rRNA/tRNA 2'-O-methyltransferase fibrillarin-like protein 1	FBLL1	9606	0	0.987151	0.881458	1.20726	0.817681	1.19174	0.991493	0.883005	1.13438	0.874042	1.12473	0.914069	0.121876	1.12574	0.811971	1.029
1334	3.51	3.56	26.0556	2.44444	0.944444	IPI:IPI00337397.1	Gene_Symbol=NUP98 Isoform 5 of Nuclear pore complex protein Nup98-Nup96	NUP98	9606	2	1.14673	0.51757	1.81442	0.632007	2.08064	1.04113	0.851921	1.87927	0.554005	1.95656	0.768303	0.497284	2.97114	0.258589	2.28273
1335	3.5	3.74	30.7074	5.94855	2.73312	IPI:IPI00021634.3	Gene_Symbol=KLC2 Kinesin light chain 2	KLC2	9606	1	0.938066	0.682481	1.42539	0.658113	1.33711	0.944946	0.590013	1.27575	0.740697	1.20552	0.87233	0.431136	1.47215	0.592554	1.2842
1336	3.5	3.55	45.0512	1.97952	0.887372	IPI:IPI00386324.2	Gene_Symbol=GPR142 Seven transmembrane helix receptor	GPR142	9606	1	0.970682	0.593955	1.12002	0.866664	1.08718	1.08911	0.164092	1.13039	0.963478	1.23112	0.946449	0.393327	1.13924	0.83077	1.07824
1337	3.49	3.6	25.8026	1.36437	0.722311	IPI:IPI00845355.1	Gene_Symbol=ATRX transcriptional regulator ATRX isoform 1	ATRX	9606	1	1.25445	0.239813	1.50292	0.83468	1.88534	1.10588	0.427946	1.31555	0.840627	1.45484	1.13204	0.533533	1.54238	0.733957	1.74604
1338	3.49	3.5	57.1429	21.4286	21.4286	IPI:IPI00015361.1	Gene_Symbol=PFDN5 Prefoldin subunit 5	PFDN5	9606	3	0.795748	0.233543	1.52515	0.521751	1.21364	0.932039	0.56029	1.32235	0.704834	1.23248	0.767703	0.100269	1.39546	0.550143	1.0713
1339	3.48	3.51	29.2868	4.55235	4.55235	IPI:IPI00002372.1	Gene_Symbol=ABCD3 Isoform 1 of ATP-binding cassette sub-family D member 3	ABCD3	9606	2	1.32973	0.260368	1.78148	0.746416	2.36888	1.14971	0.470414	1.58334	0.726125	1.82038	1.29503	0.149563	1.4779	0.876265	1.91392
1340	3.47	3.6	27.6623	2.20779	1.16883	IPI:IPI00945964.1	Gene_Symbol=GFM1 Isoform 2 of Elongation factor G, mitochondrial	GFM1	9606	1	1.18165	0.0245134	1.13454	1.04153	1.34063	1.02905	0.667062	1.21132	0.849524	1.24651	1.15978	0.386117	1.59383	0.727671	1.8485
1341	3.47	3.51	31.4941	1.69779	1.10357	IPI:IPI00299402.1	Gene_Symbol=PC Pyruvate carboxylase, mitochondrial	PC	9606	1	0.620064	0.000150354	1.23628	0.501557	0.766571	0.732881	0.0002136	1.15329	0.635471	0.845222	0.679817	0.00515347	1.29015	0.52693	0.877064
1342	3.47	3.5	37.9408	2.82087	1.69252	IPI:IPI00021983.1	Gene_Symbol=NCSTN Isoform 1 of Nicastrin	NCSTN	9606	1	1.19136	0.19479	1.35097	0.881854	1.60949	0.975726	0.83195	1.32659	0.735513	1.29439	1.30144	0.202975	1.58817	0.819461	2.06691
1343	3.47	3.5	27.6557	4.21245	4.21245	IPI:IPI00024143.4	Gene_Symbol=AAAS Aladin	AAAS	9606	2	1.13779	0.0310325	1.0833	1.05029	1.23257	0.764309	0.0892891	1.61957	0.471923	1.23785	1.03208	0.621588	1.8103	0.570113	1.86837
1344	3.47	3.49	23.9264	3.19018	3.19018	IPI:IPI00101374.6	Gene_Symbol=TM9SF1 cDNA FLJ61658, highly similar to Transmembrane 9 superfamily protein member 1	TM9SF1	9606	2	0.560521	0.0789409	2.5012	0.224101	1.40197	0.657124	0.0467405	1.48053	0.443843	0.972893	0.549465	0.0775987	2.53967	0.216353	1.39546
1345	3.47	3.48	39.6364	9.45455	8.72727	IPI:IPI00761082.1	Gene_Symbol=CENPV Isoform 1 of Centromere protein V	CENPV	9606	1	0.97315	0.919455	2.01742	0.482374	1.96325	0.880951	0.55793	1.73527	0.507673	1.52869	0.762174	0.431286	2.36849	0.321798	1.8052
1346	3.47	3.47	24.6154	5.49451	3.07692	IPI:IPI00219575.5	Gene_Symbol=BLMH Bleomycin hydrolase	BLMH	9606	1	1.48761	0.00231815	1.19617	1.24365	1.77943	0.950995	0.279534	1.11244	0.854873	1.05793	1.15153	0.0407419	1.14149	1.00879	1.31446
1347	3.46	3.56	44.7077	3.79147	2.21169	IPI:IPI00008728.1	Gene_Symbol=CLPX ATP-dependent Clp protease ATP-binding subunit clpX-like, mitochondrial	CLPX	9606	1	1.03117	0.763362	1.24732	0.826708	1.28619	1.01486	0.808991	1.14158	0.888995	1.15855	1.01752	0.948524	1.79422	0.567111	1.82566
1348	3.46	3.47	23.4483	7.93103	7.93103	IPI:IPI00022887.4	Gene_Symbol=ERGIC1 Isoform 1 of Endoplasmic reticulum-Golgi intermediate compartment protein 1	ERGIC1	9606	2	1.6646	0.00413448	1.15192	1.44507	1.9175	1.09476	0.393814	1.43537	0.762701	1.57139	1.36623	0.0441071	1.33876	1.02052	1.82905
1349	3.45	3.47	30.9783	8.15217	3.26087	IPI:IPI00019169.3	Gene_Symbol=SH3GL1 cDNA, FLJ96508, Homo sapiens SH3-domain GRB2-like 1 (SH3GL1), mRNA	SH3GL1	9606	1	0.676398	0.0224781	1.36828	0.494341	0.925503	0.785083	0.0135944	1.18709	0.661351	0.931965	0.847805	0.317884	1.44909	0.585059	1.22855
1350	3.44	3.53	28.5354	2.52525	1.26263	IPI:IPI00013871.1	Gene_Symbol=RRM1 Ribonucleoside-diphosphate reductase large subunit	RRM1	9606	1	1.38833	0.132319	1.62071	0.856619	2.25009	1.52263	0.0824385	1.65904	0.917777	2.5261	0.911498	0.709656	1.90264	0.47907	1.73425
1351	3.44	3.46	42.6332	7.21003	3.1348	IPI:IPI00847415.1	Gene_Symbol=CLK3 Isoform 4 of Dual specificity protein kinase CLK3	CLK3	9606	1	0.925632	0.769455	1.85264	0.499628	1.71487	0.873671	0.475928	1.54451	0.565661	1.3494	0.975202	0.920818	1.80898	0.539091	1.76412
1352	3.44	3.45	28.6004	7.09939	3.24544	IPI:IPI00257882.7	Gene_Symbol=PEPD Xaa-Pro dipeptidase	PEPD	9606	1	1.4342	0.00267818	1.18299	1.21236	1.69664	0.957179	0.700687	1.31825	0.726097	1.2618	1.01222	0.877253	1.21179	0.835307	1.2266
1353	3.43	3.74	28.5913	0.993443	0	IPI:IPI00334799.8	Gene_Symbol=RYR1 Isoform 3 of Ryanodine receptor 1	RYR1	9606	0	0.908511	0.408029	1.27048	0.715094	1.15424	1.01981	0.850896	1.24424	0.819618	1.26889	0.911165	0.520293	1.35139	0.674243	1.23134
1354	3.43	3.51	27.2014	1.83086	1.83086	IPI:IPI00375359.2	Gene_Symbol=RFC1 Isoform 2 of Replication factor C subunit 1	RFC1	9606	2	1.02683	0.236001	1.07041	0.959289	1.09913	0.920952	0.532674	1.60641	0.573297	1.47943	0.850369	0.180025	1.41096	0.602689	1.19983
1355	3.43	3.45	38.6139	15.5116	4.29043	IPI:IPI00922511.1	Gene_Symbol=F11R cDNA FLJ54854, highly similar to Junctional adhesion molecule A	F11R	9606	1	1.51854	0.00514549	1.29356	1.17392	1.96432	1.16789	0.110751	1.21956	0.957627	1.42431	1.39175	0.0209789	1.30708	1.06478	1.81913
1356	3.43	3.43	22.8381	5.32151	5.32151	IPI:IPI00295081.1	Gene_Symbol=TUBG1 Tubulin gamma-1 chain	TUBG1	9606	2	1.09581	0.168234	1.15729	0.946882	1.26817	1.1082	0.123145	1.15325	0.96094	1.27803	1.12127	0.195928	1.21805	0.920545	1.36576
1357	3.42	3.46	25.4844	5.2161	5.2161	IPI:IPI00215888.4	Gene_Symbol=SRP72 Signal recognition particle 72 kDa protein	SRP72	9606	2	1.64174	0.298198	3.1643	0.518832	5.19496	1.25629	0.133808	1.40146	0.896413	1.76064	1.06512	0.732445	1.6123	0.660625	1.71729
1358	3.42	3.45	31.7757	3.20427	3.20427	IPI:IPI00926491.1	Gene_Symbol=PTCD1 cDNA FLJ56092, highly similar to Pentatricopeptide repeat protein 1	PTCD1	9606	2	2.06407	0.00641495	1.46987	1.40425	3.03392	1.23033	0.109911	1.32437	0.928995	1.62942	1.60119	0.032932	1.50456	1.06423	2.40908
1359	3.41	3.5	47.7927	9.78887	1.91939	IPI:IPI00297322.3	Gene_Symbol=ARFGAP2 ADP-ribosylation factor GTPase-activating protein 2	ARFGAP2	9606	1	0.869618	0.574604	2.02981	0.428424	1.76516	1.00351	0.979515	1.49153	0.672803	1.49677	0.863746	0.579942	2.12419	0.406623	1.83476
1360	3.41	3.42	41.9444	7.5	7.5	IPI:IPI00013146.1	Gene_Symbol=MRPS22 28S ribosomal protein S22, mitochondrial	MRPS22	9606	2	0.75838	0.0673554	1.35717	0.558795	1.02925	0.855615	0.114078	1.23327	0.693778	1.0552	0.882806	0.239153	1.27111	0.694516	1.12214
1361	3.4	8.29	57.6271	40.678	40.678	IPI:IPI00030929.4	Gene_Symbol=MYL9 myosin regulatory light chain 9 isoform b	MYL9	9606	5	0.680362	0.00526105	1.12826	0.603017	0.767627	0.785191	0.0831981	1.37782	0.569879	1.08185	0.268793	0.0240561	2.44251	0.110048	0.65653
1362	3.4	4.01	27.8689	12.0219	12.0219	IPI:IPI00018364.2	Gene_Symbol=RAP2B Ras-related protein Rap-2b	RAP2B	9606	2	2.47598	0.0208619	1.45883	1.69724	3.61204	1.46654	0.0276526	1.23548	1.18702	1.81189	2.16961	0.00362274	1.0576	2.05145	2.29459
1363	3.4	3.43	34.2466	3.69863	1.64384	IPI:IPI00871157.1	Gene_Symbol=SRPK2 Putative uncharacterized protein SRPK2 (Fragment)	SRPK2	9606	1	1.11765	0.581412	1.77617	0.629248	1.98514	1.40157	0.389173	2.91385	0.481002	4.08396	0.737529	0.585969	4.91673	0.150004	3.62624
1364	3.39	7.98	39.9506	5.27183	3.13015	IPI:IPI00216047.3	Gene_Symbol=SMARCC2 Isoform 1 of SWI/SNF complex subunit SMARCC2	SMARCC2	9606	3	0.822575	0.0779885	1.2497	0.658217	1.02797	0.974408	0.705031	1.16458	0.836701	1.13478	0.794375	0.198721	1.46058	0.543875	1.16025
1365	3.39	5.29	67.2535	13.7324	4.22535	IPI:IPI00937135.1	Gene_Symbol=LOC100292082 hypothetical protein XP_002345881	LOC100292082	9606	1	1.13039	0.0221503	1.10734	1.02082	1.25172	1.08943	0.206744	1.14938	0.947838	1.25217	1.17535	0.0110217	1.12505	1.0447	1.32232
1366	3.39	3.39	40.9962	14.5594	3.83142	IPI:IPI00299155.5	Gene_Symbol=PSMA4 Proteasome subunit alpha type-4	PSMA4	9606	1	1.54854	0.510491	311.907	0.00496474	483.001	1.55032	0.315307	20.2763	0.0764595	31.4348	1.50427	0.381743	34.6923	0.0433602	52.1865
1367	3.38	5.38	84.8214	55.3571	33.0357	IPI:IPI00328526.6	Gene_Symbol=ARPP19 Isoform ARPP-19 of cAMP-regulated phosphoprotein 19	ARPP19	9606	3	0.722935	0.172694	1.72162	0.419916	1.24462	0.857782	0.372012	1.52804	0.561362	1.31072	0.752763	0.129296	1.51221	0.497788	1.13834
1368	3.37	3.38	48.1383	15.9574	3.45745	IPI:IPI00745019.1	Gene_Symbol=SMARCB1 Isoform B of SWI/SNF-related matrix-associated actin-dependent regulator of chromatin subfamily B member 1	SMARCB1	9606	1	1.07393	0.612137	1.43418	0.748814	1.54021	0.916375	0.501844	1.3893	0.659596	1.27312	1.12481	0.426242	1.4463	0.777716	1.62682
1369	3.36	3.37	26.879	3.43949	3.43949	IPI:IPI00465152.2	Gene_Symbol=SP1 Transcription factor Sp1	SP1	9606	2	0.971826	0.851842	1.56378	0.621459	1.51972	1.17223	0.304225	1.50517	0.778803	1.76441	0.969459	0.901964	2.08993	0.463872	2.0261
1370	3.35	3.47	36.6884	0.922013	0.499424	IPI:IPI00784020.1	Gene_Symbol=ANKRD17 Isoform 1 of Ankyrin repeat domain-containing protein 17	ANKRD17	9606	1	0.942689	0.575204	1.25011	0.754083	1.17847	0.936616	0.422849	1.18762	0.78865	1.11234	0.899968	0.132358	1.15285	0.780649	1.03753
1371	3.35	3.42	32.2046	1.51297	0.936599	IPI:IPI00024975.2	Gene_Symbol=KIF15 Isoform 1 of Kinesin-like protein KIF15	KIF15	9606	1	0.877794	0.286769	1.3013	0.67455	1.14228	0.980589	0.815098	1.20565	0.813325	1.18225	1.25009	0.459423	1.93929	0.644611	2.42429
1372	3.35	3.41	34.3643	5.6701	2.06186	IPI:IPI00917964.1	Gene_Symbol=MPP6 Putative uncharacterized protein MPP6	MPP6	9606	1	1.01048	0.889402	1.20112	0.841283	1.21371	0.936735	0.412833	1.20706	0.776046	1.1307	1.07707	0.338095	1.19753	0.899409	1.28982
1373	3.34	3.35	33.0827	5.6391	5.6391	IPI:IPI00945908.1	Gene_Symbol=NIT2 Putative uncharacterized protein NIT2	NIT2	9606	2	1.1942	0.464313	1.83974	0.649116	2.19702	1.04047	0.800053	1.57841	0.659191	1.64229	1.11723	0.617536	1.88791	0.591783	2.10924
1374	3.31	3.47	34.4828	0.66179	0.66179	IPI:IPI00013933.2	Gene_Symbol=DSP Isoform DPI of Desmoplakin	DSP	9606	1	1.10896	0.0581113	1.11336	0.996055	1.23467	1.01773	0.671004	1.08926	0.93433	1.10857	1.44507	0.0483099	1.4407	1.00304	2.0819
1375	3.31	3.38	33.4634	2.53659	1.26829	IPI:IPI00300127.3	Gene_Symbol=NAT10 N-acetyltransferase 10	NAT10	9606	1	1.26469	0.494447	2.62019	0.482671	3.31373	0.85001	0.428842	1.76254	0.482263	1.49818	1.43762	0.475976	4.14342	0.346965	5.95666
1376	3.3	5.01	27.0396	10.0233	5.12821	IPI:IPI00952909.1	Gene_Symbol=SEPT11 Isoform 1 of Septin-11	SEPT11	9606	2	0.851331	0.102491	1.39392	0.610746	1.18669	1.11587	0.69686	14.8949	0.0749165	16.6208	1.34467	0.260145	5.10061	0.263629	6.85865
1377	3.3	3.31	33.8028	6.19718	5.6338	IPI:IPI00169140.1	Gene_Symbol=LOC440683 Seven transmembrane helix receptor	LOC440683	9606	1	1.04335	0.566286	1.17284	0.889594	1.22369	1.02267	0.788438	1.19863	0.853198	1.2258	1.04171	0.518315	1.14566	0.909264	1.19345
1378	3.29	3.44	52.7728	6.44007	4.29338	IPI:IPI00556582.3	Gene_Symbol=GBX1 Homeobox protein GBX-1	GBX1	9606	1	1.05979	0.761863	1.59438	0.664704	1.68971	1.13601	0.352759	1.37732	0.824797	1.56464	0.814915	0.575504	2.40855	0.338343	1.96276
1379	3.29	3.32	40.4706	10.3529	3.05882	IPI:IPI00658072.2	Gene_Symbol=RBM34 48 kDa protein	RBM34	9606	1	1.18434	0.307953	1.46718	0.807221	1.73765	0.974862	0.811159	1.29677	0.751763	1.26417	1.21873	0.094787	1.28048	0.951779	1.56057
1380	3.28	3.29	35.8318	3.47349	2.01097	IPI:IPI00026105.1	Gene_Symbol=SCP2 Isoform SCPx of Non-specific lipid-transfer protein	SCP2	9606	1	0.953049	0.385333	1.12661	0.845942	1.07372	1.14096	0.087079	1.16809	0.976771	1.33275	1.12552	0.0365624	1.11519	1.00926	1.25516
1381	3.27	10.29	42.8571	16.8618	12.4122	IPI:IPI00940237.1	Gene_Symbol=DDX39 ATP-dependent RNA helicase DDX39	DDX39	9606	4	1.23348	0.153567	1.4943	0.825451	1.84319	1.02969	0.763357	1.44115	0.714487	1.48393	1.13808	0.404116	1.6996	0.669617	1.93429
1382	3.27	3.48	42.5281	0.964114	0	IPI:IPI00479904.3	Gene_Symbol=COL27A1 Putative uncharacterized protein COL27A1	COL27A1	9606	0	0.899262	0.205713	1.18427	0.759341	1.06497	0.91217	0.230895	1.16788	0.78105	1.0653	0.899045	0.27765	1.21971	0.737097	1.09657
1383	3.26	4.14	38.3959	4.26621	4.26621	IPI:IPI00645702.1	Gene_Symbol=CTPS2 CTP synthase 2	CTPS2	9606	2	0.991406	0.932712	1.30556	0.759374	1.29434	0.792253	0.218645	1.55808	0.508479	1.2344	0.822166	0.269838	1.52924	0.537629	1.25729
1384	3.26	3.29	33.9168	4.814	2.62582	IPI:IPI00023122.1	Gene_Symbol=PDLIM7 Isoform 1 of PDZ and LIM domain protein 7	PDLIM7	9606	1	1.02026	0.654857	1.10311	0.92489	1.12546	1.33166	0.00233035	1.16253	1.14549	1.54808	1.0445	0.371628	1.1119	0.939378	1.16138
1385	3.25	3.28	52.3077	8.84615	3.65385	IPI:IPI00008449.1	Gene_Symbol=FIP1L1 Isoform 3 of Pre-mRNA 3'-end-processing factor FIP1	FIP1L1	9606	3	0.736797	0.0564688	1.37181	0.5371	1.01074	0.769495	0.00888294	1.19229	0.645391	0.917462	0.83187	0.233836	1.39046	0.598269	1.15668
1386	3.23	8.11	52.349	16.443	16.443	IPI:IPI00291467.7	Gene_Symbol=SLC25A6 ADP/ATP translocase 3	SLC25A6	9606	4	1.67875	0.00496601	1.05269	1.59473	1.76721	1.68588	0.000935408	1.0098	1.66952	1.7024	1.73513	0.0552318	1.83861	0.943716	3.19023
1387	3.23	3.3	30.05	3.85439	1.35617	IPI:IPI00299524.2	Gene_Symbol=NCAPD2 Condensin complex subunit 1	NCAPD2	9606	1	1.47182	0.0332495	1.41862	1.0375	2.08795	0.989728	0.919182	1.24471	0.795149	1.23192	1.61209	0.00791017	1.38355	1.16518	2.23041
1388	3.23	3.27	46.988	6.26506	3.37349	IPI:IPI00011102.2	Gene_Symbol=CSNK1D Isoform 1 of Casein kinase I isoform delta	CSNK1D	9606	1	0.89257	0.350318	1.32809	0.672073	1.18541	0.855105	0.158796	1.27525	0.670537	1.09047	0.860556	0.525579	1.76154	0.488525	1.5159
1389	3.23	3.26	34.9686	3.27044	1.63522	IPI:IPI00215999.1	Gene_Symbol=CDK11B Isoform SV9 of Cell division protein kinase 11B	CDK11B	9606	1	1.03635	0.696821	1.23116	0.841769	1.27591	1.01511	0.874307	1.2413	0.81778	1.26005	1.05446	0.516647	1.20159	0.877552	1.26702
1390	3.22	3.26	50.8361	9.0301	9.0301	IPI:IPI00015540.1	Gene_Symbol=GFRA4 Isoform GFRalpha4b of GDNF family receptor alpha-4	GFRA4	9606	2	1.13424	0.79851	132.544	0.0085575	150.337	0.727522	0.298223	7.73126	0.0941013	5.62466	0.790436	0.132371	1.87839	0.420804	1.48475
1391	3.22	3.25	44.9558	4.77876	2.65487	IPI:IPI00419844.3	Gene_Symbol=USP39 U4/U6.U5 tri-snRNP-associated protein 2	USP39	9606	1	0.99358	0.951705	1.25996	0.788578	1.25187	0.994055	0.93617	1.17558	0.845589	1.16859	0.929493	0.406349	1.20674	0.770249	1.12166
1392	3.21	3.27	40.5512	9.84252	4.72441	IPI:IPI00455153.2	Gene_Symbol=NFU1 NFU1 iron-sulfur cluster scaffold homolog, mitochondrial	NFU1	9606	1	1.09961	0.544174	1.43551	0.766005	1.5785	1.33643	0.138336	1.51477	0.882263	2.02439	0.648323	0.0398399	1.50004	0.432205	0.972507
1393	3.2	3.3	26.5164	1.55663	0	IPI:IPI00942244.1	Gene_Symbol=ANK2 Putative uncharacterized protein ANK2 (Fragment)	ANK2	9606	0	1.01044	0.907183	1.21128	0.834194	1.22393	1.02292	0.740036	1.15784	0.883473	1.18437	0.976775	0.745129	1.16784	0.836396	1.14071
1394	3.2	3.23	49.1935	12.0968	7.25806	IPI:IPI00023095.1	Gene_Symbol=MLF2 Myeloid leukemia factor 2	MLF2	9606	1	0.919826	0.280382	1.19433	0.770163	1.09857	0.940644	0.512844	1.2504	0.752276	1.17618	1.35857	0.157203	1.60601	0.845929	2.18189
1395	3.19	3.25	26.3848	2.55102	1.09329	IPI:IPI00641109.1	Gene_Symbol=ZMYM3 Putative uncharacterized protein ZMYM3	ZMYM3	9606	1	0.886239	0.270106	1.27543	0.694855	1.13034	0.958095	0.714691	1.31425	0.729003	1.25918	0.881039	0.498272	1.53742	0.573064	1.35453
1396	3.19	3.23	31.8622	3.65985	1.93757	IPI:IPI00549664.4	Gene_Symbol=TEX10 Testis-expressed sequence 10 protein	TEX10	9606	1	1.00515	0.978328	1.53914	0.653056	1.54706	0.911561	0.428945	1.29806	0.702248	1.18326	1.45511	0.261912	2.06888	0.703331	3.01044
1397	3.18	3.49	26.3344	0.308607	0	IPI:IPI00647370.2	Gene_Symbol=SYNE1 Isoform 6 of Nesprin-1	SYNE1	9606	0	0.993202	0.877929	1.09317	0.908555	1.08573	1.00982	0.816907	1.08829	0.92789	1.09898	1.05283	0.543866	1.18502	0.888449	1.24762
1398	3.18	3.22	27.2047	1.87066	1.06895	IPI:IPI00400922.5	Gene_Symbol=PDCD11 Protein RRP5 homolog	PDCD11	9606	1	1.01032	0.87747	1.15774	0.872669	1.16969	1.07873	0.312803	1.17613	0.917182	1.26873	1.05726	0.741837	1.45715	0.725569	1.54059
1399	3.18	3.22	49.9248	3.90977	1.65414	IPI:IPI00000769.2	Gene_Symbol=KIF22 Kinesin-like protein KIF22	KIF22	9606	1	1.1447	0.112689	1.19277	0.959704	1.36537	1.15317	0.0585302	1.16101	0.993249	1.33884	1.12094	0.38768	1.34067	0.836106	1.50282
1400	3.17	5.18	44.8763	15.5477	10.6007	IPI:IPI00031804.1	Gene_Symbol=VDAC3 Isoform 1 of Voltage-dependent anion-selective channel protein 3	VDAC3	9606	2	2.18033	0.202683	26.1597	0.0833467	57.0367	1.60424	0.139325	3.80264	0.421875	6.10033	1.90718	0.191507	12.7425	0.149671	24.3021
1401	3.17	3.29	44.6617	0.551378	0.551378	IPI:IPI00935334.1	Gene_Symbol=SHROOM3 217 kDa protein	SHROOM3	9606	1	0.937469	0.367881	1.15975	0.808334	1.08723	0.955103	0.604399	1.20318	0.793815	1.14916	0.89439	0.489751	1.40145	0.638189	1.25344
1402	3.17	3.2	36.25	30	12.5	IPI:IPI00797323.1	Gene_Symbol=TXNDC17 9 kDa protein	TXNDC17	9606	2	0.646476	0.0486017	1.54117	0.419472	0.996328	0.761612	0.150957	1.49922	0.508004	1.14183	0.723049	0.0669782	1.42666	0.506812	1.03155
1403	3.17	3.19	19.2504	3.40715	1.70358	IPI:IPI00022275.6	Gene_Symbol=SACM1L Phosphatidylinositide phosphatase SAC1	SACM1L	9606	1	1.42993	0.439311	4.98774	0.28669	7.13214	1.15572	0.45625	1.97317	0.585716	2.28042	1.38399	0.473835	4.94342	0.279966	6.84163
1404	3.17	3.17	16.5563	8.27815	4.96689	IPI:IPI00292020.3	Gene_Symbol=SRM Spermidine synthase	SRM	9606	1	1.50771	0.0127228	1.27616	1.18144	1.92409	1.1985	0.0383234	1.17668	1.01855	1.41025	1.24705	0.0601866	1.26924	0.982521	1.5828
1405	3.15	4.18	26.1484	2.29682	1.41343	IPI:IPI00021092.1	Gene_Symbol=DONSON Isoform 1 of Protein downstream neighbor of Son	DONSON	9606	1	1.06779	0.477384	1.23596	0.863934	1.31974	0.935528	0.383968	1.18966	0.786381	1.11296	0.982485	0.913678	1.46589	0.67023	1.44022
1406	3.15	3.3	31.1721	0.509626	0.509626	IPI:IPI00793234.1	Gene_Symbol=- 395 kDa protein	395kDaprotein	9606	1	0.96314	0.698153	1.22168	0.788372	1.17665	0.963272	0.644627	1.18311	0.814189	1.13965	1.02487	0.884151	1.42156	0.720949	1.45691
1407	3.15	3.18	33.2542	4.86936	2.019	IPI:IPI00184997.4	Gene_Symbol=DLGAP5 discs large homolog 7 isoform b	DLGAP5	9606	1	0.997891	0.98573	1.30195	0.766456	1.29921	0.99193	0.93995	1.27171	0.779996	1.26145	1.01274	0.922349	1.33678	0.757596	1.35382
1408	3.15	3.18	54.5455	35.0649	9.09091	IPI:IPI00218733.6	Gene_Symbol=SOD1 Superoxide dismutase [Cu-Zn]	SOD1	9606	1	0.795063	0.0901895	1.32483	0.600125	1.05332	0.888606	0.218392	1.24083	0.71614	1.10261	1.23384	0.0806579	1.28058	0.963501	1.58002
1409	3.15	3.17	39.7351	17.2185	11.2583	IPI:IPI00643342.1	Gene_Symbol=PEA15 cDNA FLJ38560 fis, clone HCHON2003642, highly similar to Astrocytic phosphoprotein PEA-15	PEA15	9606	1	0.871594	0.0653215	1.15925	0.751857	1.0104	1.20655	0.10418	1.26372	0.95476	1.52474	1.1056	0.0918569	1.12747	0.980608	1.24653
1410	3.14	3.24	30.0244	1.30187	0.528885	IPI:IPI00013003.2	Gene_Symbol=ACACB Isoform Long of Acetyl-CoA carboxylase 2	ACACB	9606	1	1.14971	0.118467	1.19663	0.960785	1.37578	1.17564	0.145105	1.25149	0.939387	1.4713	1.19004	0.346826	1.46483	0.812407	1.74321
1411	3.13	9.51	40.5751	6.60277	5.53781	IPI:IPI00940292.1	Gene_Symbol=AP1B1 Isoform C of AP-1 complex subunit beta-1	AP1B1	9606	4	1.43056	0.111355	1.66448	0.859463	2.38114	0.996347	0.97094	1.34241	0.742206	1.33751	1.14971	0.233152	1.34724	0.853381	1.54894
1412	3.13	3.27	61.39	6.94981	3.4749	IPI:IPI00328361.7	Gene_Symbol=SARS2 Seryl-tRNA synthetase, mitochondrial	SARS2	9606	1	1.15696	0.226256	1.30293	0.887967	1.50744	1.09731	0.364782	1.26085	0.870293	1.38354	0.898841	0.493395	1.43036	0.628403	1.28566
1413	3.13	3.19	56.8182	19.8864	13.6364	IPI:IPI00031526.3	Gene_Symbol=C19orf43 Uncharacterized protein C19orf43	C19orf43	9606	1	1.37445	0.185504	1.68292	0.816702	2.31309	1.19096	0.419839	1.66763	0.714163	1.98608	0.980423	0.899252	1.46477	0.669334	1.4361
1414	3.11	3.59	25.2083	0.211834	0	IPI:IPI00929313.1	Gene_Symbol=hCG_2011852 hypothetical protein LOC643677	hCG_2011852	9606	0	0.997753	0.975956	1.16385	0.857285	1.16124	0.995131	0.911112	1.09311	0.91037	1.08778	1.15215	0.229921	1.26693	0.909402	1.45969
1415	3.11	3.53	47.3441	5.77367	3.00231	IPI:IPI00760837.2	Gene_Symbol=FAM98B family with sequence similarity 98, member B isoform 1	FAM98B	9606	1	0.697336	0.0540362	1.44732	0.481812	1.00927	0.804688	0.00285114	1.10818	0.726135	0.891738	0.682928	0.0334341	1.4008	0.487528	0.956643
1416	3.11	3.16	36.1702	5.5991	1.67973	IPI:IPI00409635.2	Gene_Symbol=ESYT2 Isoform 2 of Extended synaptotagmin-2	ESYT2	9606	1	0.82903	0.435182	1.82359	0.454615	1.51181	0.933874	0.728743	1.66612	0.560509	1.55594	0.990387	0.980243	2.76726	0.357894	2.74066
1417	3.11	3.16	27.4874	5.22766	2.36088	IPI:IPI00794580.2	Gene_Symbol=PRMT5 cDNA FLJ54078, highly similar to Protein arginine N-methyltransferase 5	PRMT5	9606	1
1418	3.11	3.14	31.9937	2.36407	0.788022	IPI:IPI00031023.1	Gene_Symbol=FLII Protein flightless-1 homolog	FLII	9606	1	0.951546	0.769698	1.48696	0.639927	1.41491	0.943563	0.620304	1.31293	0.718668	1.23884	1.07758	0.737268	1.68245	0.640483	1.81298
1419	3.1	3.41	22.9576	0.832073	0.491679	IPI:IPI00953203.1	Gene_Symbol=SETX Putative uncharacterized protein SETX	SETX	9606	1	1.00048	0.997834	1.46666	0.682148	1.46737	1.09413	0.596004	1.44814	0.755542	1.58444	0.8765	0.267003	1.28658	0.681266	1.12768
1420	3.09	3.44	62.4309	16.0221	6.07735	IPI:IPI00925334.1	Gene_Symbol=ARPC4;TTLL3 Putative uncharacterized protein ARPC4	ARPC4	9606	1	1.13986	0.447979	1.54097	0.739706	1.7565	1.13231	0.316015	1.35152	0.837806	1.53034	1.56444	0.44723	4.37377	0.357688	6.84252
1421	3.09	3.15	30.5835	1.34138	0.469484	IPI:IPI00470759.2	Gene_Symbol=MAGI1 Isoform 1 of Membrane-associated guanylate kinase, WW and PDZ domain-containing protein 1	MAGI1	9606	1	0.902377	0.583439	1.54323	0.584734	1.39257	0.933377	0.635665	1.40245	0.665531	1.30902	1.05	0.81874	1.64654	0.637704	1.72887
1422	3.09	3.14	46.8037	5.25114	5.25114	IPI:IPI00893850.1	Gene_Symbol=SMTN cDNA FLJ35365 fis, clone SKMUS2000873, highly similar to Smoothelin large isoform L2	SMTN	9606	2	1.03591	0.883031	2.01668	0.51367	2.08909	1.06124	0.402509	1.21469	0.873679	1.28908	1.21333	0.231123	1.50805	0.804571	1.82976
1423	3.09	3.11	35.3982	12.8319	8.40708	IPI:IPI00472939.3	Gene_Symbol=SPCS2 Signal peptidase complex subunit 2	SPCS2	9606	1	1.18461	0.568356	2.13305	0.555358	2.52683	1.19905	0.409553	1.72919	0.693421	2.07339	1.07952	0.564861	1.45861	0.740104	1.57459
1424	3.08	5.5	33.7974	0.528634	0	IPI:IPI00645369.2	Gene_Symbol=DST dystonin isoform 2	DST	9606	0	0.916755	0.0992696	1.11024	0.825723	1.01782	0.943802	0.28874	1.11619	0.845556	1.05346	1.13202	0.195772	1.21188	0.9341	1.37188
1425	3.08	4.73	33.3973	4.22265	1.43954	IPI:IPI00646130.2	Gene_Symbol=SMARCA1 Isoform 2 of Probable global transcription activator SNF2L1	SMARCA1	9606	1	0.979317	0.878188	1.49014	0.657197	1.45932	0.941429	0.813482	2.63087	0.357839	2.47678	1.23948	0.814385	14.3946	0.0861071	17.8419
1426	3.08	3.15	37.2569	1.94473	0.921187	IPI:IPI00953149.1	Gene_Symbol=AP2A1 108 kDa protein	AP2A1	9606	1	1.18093	0.148621	1.26886	0.930698	1.49843	1.20786	0.190728	1.35241	0.893111	1.63352	1.24453	0.0269016	1.20613	1.03184	1.50105
1427	3.08	3.13	42.5532	2.34043	1.06383	IPI:IPI00298731.2	Gene_Symbol=PPP1R10 Serine/threonine-protein phosphatase 1 regulatory subunit 10	PPP1R10	9606	1	1.05621	0.402169	1.14945	0.91889	1.21406	1.06918	0.515454	1.24737	0.857146	1.33365	0.821508	0.106373	1.28	0.641803	1.05153
1428	3.07	3.22	35.6211	1.54664	0.676655	IPI:IPI00719285.1	Gene_Symbol=CIT Citron	CIT	9606	1	0.923549	0.236471	1.14844	0.804176	1.06064	0.965271	0.579293	1.1437	0.843993	1.10398	1.0954	0.607361	1.45322	0.753775	1.59186
1429	3.07	3.2	32.0588	4.55882	2.05882	IPI:IPI00218853.1	Gene_Symbol=MRE11A Isoform 2 of Double-strand break repair protein MRE11A	MRE11A	9606	1	0.913352	0.431666	1.30103	0.702021	1.1883	0.913579	0.453377	1.31776	0.693285	1.20387	0.992532	0.957418	1.39034	0.713877	1.37996
1430	3.06	31.58	74.3304	42.8571	37.9464	IPI:IPI00880053.1	Gene_Symbol=- 60 kDa chaperonin	60kDachaperonin	9606	20	0.946035	0.687289	1.37877	0.686142	1.30437	0.903778	0.348718	1.27584	0.708379	1.15308	1.11627	0.519373	1.48198	0.753231	1.65429
1431	3.06	3.14	26.283	2.09953	1.16641	IPI:IPI00747017.3	Gene_Symbol=NEK1 Isoform 3 of Serine/threonine-protein kinase Nek1	NEK1	9606	1	0.943396	0.362739	1.15579	0.816237	1.09036	0.793396	0.00258091	1.11287	0.712926	0.882948	1.69675	0.260299	2.83201	0.599131	4.8052
1432	3.05	3.18	44.1889	3.87409	2.54237	IPI:IPI00396627.1	Gene_Symbol=ELAC2 Isoform 1 of Zinc phosphodiesterase ELAC protein 2	ELAC2	9606	1	1.14098	0.417777	1.42091	0.80299	1.62124	0.955983	0.740062	1.35281	0.706664	1.29326	1.0919	0.574182	1.40648	0.776335	1.53573
1433	3.05	3.05	16.763	13.8728	8.67052	IPI:IPI00056357.3	Gene_Symbol=C19orf10 UPF0556 protein C19orf10	C19orf10	9606	2	0.882402	0.466149	1.53978	0.573069	1.35871	1.19379	0.498161	1.93641	0.616496	2.31166	1.21538	0.383412	1.73952	0.698686	2.11419
1434	3.04	3.1	48.4241	6.30372	0	IPI:IPI00479556.2	Gene_Symbol=KLHDC9 Isoform 1 of Kelch domain-containing protein 9	KLHDC9	9606	0	0.956611	0.236299	1.10031	0.869398	1.05257	0.914587	0.426947	1.36335	0.670836	1.24691	1.58944	0.387249	4.31091	0.368701	6.85191
1435	3.04	3.05	47.0255	8.2153	6.23229	IPI:IPI00181728.1	Gene_Symbol=BRIX1 Ribosome biogenesis protein BRX1 homolog	BRIX1	9606	1	1.39659	0.023049	1.27995	1.09113	1.78756	1.01151	0.811506	1.15024	0.879391	1.16349	1.2696	0.00435629	1.10202	1.15206	1.39913
1436	3.03	3.1	87.3984	13.8211	3.25203	IPI:IPI00748534.1	Gene_Symbol=NCRNA00107 Conserved hypothetical protein	NCRNA00107	9606	1	1.1032	0.403426	1.31886	0.836479	1.45497	1.11079	0.332466	1.28639	0.863488	1.42891	1.08341	0.555413	1.38561	0.781904	1.50119
1437	3.02	10.23	45.6731	16.1058	11.0577	IPI:IPI00879702.2	Gene_Symbol=RBBP7 Retinoblastoma binding protein 7	RBBP7	9606	4	0.517157	0.250881	32.5917	0.0158677	16.855	0.598343	0.224981	11.1033	0.0538889	6.64355	0.711305	0.684007	2957.19	0.000240534	2103.46
1438	3.02	3.46	32.9062	1.40554	0	IPI:IPI00220741.7	Gene_Symbol=SPTA1 Isoform 1 of Spectrin alpha chain, erythrocyte	SPTA1	9606	0	0.900381	0.231107	1.19469	0.753654	1.07567	0.940438	0.452461	1.18353	0.794603	1.11304	1.11583	0.270383	1.22444	0.911294	1.36626
1439	3.02	3.26	52.8986	8.69565	5.7971	IPI:IPI00942083.1	Gene_Symbol=- Putative uncharacterized protein ENSP00000402216 (Fragment)	ENSP00000402216	9606	1	1.07056	0.618769	1.65379	0.647336	1.77048	1.14561	0.0559746	1.1555	0.991444	1.32375	1.14261	0.612324	2.62349	0.435531	2.99763
1440	3.02	3.14	36.2745	6.61765	3.18627	IPI:IPI00909944.2	Gene_Symbol=ACADS cDNA FLJ51323, highly similar to Short-chain specific acyl-CoA dehydrogenase, mitochondrial	ACADS	9606	1	1.80068	0.235993	18.2573	0.0986276	32.8756	1.81657	0.203793	12.3607	0.146963	22.4541	0.808072	0.440998	9.46087	0.085412	7.64506
1441	3.02	3.03	20.2817	4.22535	2.39437	IPI:IPI00008164.2	Gene_Symbol=PREP Prolyl endopeptidase	PREP	9606	1	1.46098	0.0420605	1.41277	1.03412	2.06404	1.18846	0.455948	2.24832	0.528597	2.67203	1.28671	0.00773427	1.10071	1.16898	1.41629
1442	3.02	3.03	44.9495	18.6869	7.07071	IPI:IPI00034319.2	Gene_Symbol=CUTA Isoform A of Protein CutA	CUTA	9606	2	0.676509	0.17019	3.89635	0.173626	2.63591	0.660493	0.175771	4.45132	0.148381	2.94007	0.737232	0.104283	1.89693	0.388644	1.39848
1443	3.01	3.02	39.3939	18.1818	8.33333	IPI:IPI00878984.1	Gene_Symbol=DDT 14 kDa protein	DDT	9606	1	0.805297	0.246887	1.55836	0.516759	1.25494	0.883537	0.132852	1.20029	0.736102	1.0605	0.908904	0.811779	2.83642	0.320441	2.57803
1444	3.01	3.01	44.4099	12.1118	4.65838	IPI:IPI00220152.2	Gene_Symbol=BCCIP Isoform 2 of BRCA2 and CDKN1A-interacting protein	BCCIP	9606	1	1.13072	0.0642809	1.14397	0.98842	1.2935	0.855362	0.0392631	1.15457	0.740847	0.987579	1.13193	0.379193	1.46701	0.771591	1.66055
1445	3.01	3.01	41.1215	13.0841	7.00935	IPI:IPI00644697.2	Gene_Symbol=HEBP2 HEBP2 protein (Fragment)	HEBP2	9606	1	0.48714	0.129767	6.61238	0.0736708	3.22115	0.62182	0.0692593	1.93353	0.321598	1.20231	0.534464	0.0299992	1.45555	0.367191	0.777938
1446	3	3.11	47.6351	11.1486	5.74324	IPI:IPI00025340.3	Gene_Symbol=PDXP Pyridoxal phosphate phosphatase	PDXP	9606	1	1.05602	0.8363	1.98639	0.531628	2.09767	0.904943	0.221915	1.2115	0.746962	1.09634	1.23123	0.415893	1.89069	0.651208	2.32788
1447	3	3.03	18.8825	2.50482	1.63777	IPI:IPI00007402.3	Gene_Symbol=IPO7 Importin-7	IPO7	9606	1	1.18086	0.0256343	1.14234	1.03372	1.34895	1.21228	0.144753	1.34372	0.902181	1.62897	1.17652	0.179045	1.31962	0.891558	1.55256
1448	3	3.02	33.1699	5.06536	1.79739	IPI:IPI00550364.8	Gene_Symbol=PGM2 Phosphoglucomutase-2	PGM2	9606	1	1.34839	0.175139	1.6556	0.814443	2.2324	1.07744	0.611231	1.45656	0.739716	1.56936	1.98162	0.146828	2.87709	0.688759	5.70128
1449	3	3.01	36.3128	7.26257	4.18994	IPI:IPI00793277.1	Gene_Symbol=CRTAP Putative uncharacterized protein CRTAP	CRTAP	9606	1	1.40613	0.146597	1.74512	0.805748	2.45386	1.19025	0.287625	1.53688	0.774462	1.82927	1.24269	0.367554	1.92173	0.646651	2.3881
1450	2.99	3.17	33.6779	1.55039	0	IPI:IPI00019157.2	Gene_Symbol=CSPG4 Chondroitin sulfate proteoglycan 4	CSPG4	9606	0	1.13026	0.0832719	1.15199	0.981138	1.30206	1.25948	0.00704939	1.16622	1.07997	1.46883	1.24479	0.402074	1.73842	0.716047	2.16397
1451	2.99	3.11	47.7012	8.90805	0	IPI:IPI00010452.1	Gene_Symbol=SCRT1 Transcriptional repressor scratch 1	SCRT1	9606	0	0.860179	0.322833	1.44925	0.593535	1.24661	0.908766	0.586588	1.56787	0.579617	1.42483	1.64818	0.29651	3.17828	0.518574	5.23837
1452	2.99	3.02	49.4867	4.92813	2.87474	IPI:IPI00938214.1	Gene_Symbol=LOC100288181 hypothetical protein XP_002342920	LOC100288181	9606	1	0.952241	0.730613	1.50981	0.630701	1.43771	1.02221	0.853453	1.41561	0.722099	1.44706	1.06945	0.80006	2.165	0.49397	2.31535
1453	2.99	3.02	35.369	6.36132	3.30789	IPI:IPI00304417.7	Gene_Symbol=IDH3B Isocitrate dehydrogenase 3, beta subunit isoform a precursor	IDH3B	9606	1	1.23357	0.00547319	1.11265	1.10868	1.37253	1.38339	0.121458	1.58326	0.87376	2.19026	0.934119	0.637706	1.45044	0.644023	1.35489
1454	2.98	30.86	64.2857	28.8018	25.1152	IPI:IPI00218474.6	Gene_Symbol=ENO3 Isoform 1 of Beta-enolase	ENO3	9606	30	1.23188	0.0467273	1.22714	1.00386	1.51169	1.39935	0.000136187	1.12047	1.2489	1.56794	0.97127	0.852833	1.43072	0.678869	1.38961
1455	2.98	3.16	44.8399	4.62633	2.66904	IPI:IPI00167985.5	Gene_Symbol=ZNF579 Zinc finger protein 579	ZNF579	9606	1	0.890593	0.260514	1.26474	0.704172	1.12637	0.904888	0.405791	1.32733	0.681735	1.20109	0.787879	0.0597546	1.28759	0.611902	1.01447
1456	2.97	3.03	49.0244	6.34146	3.17073	IPI:IPI00395559.7	Gene_Symbol=- Actin nucleation promoting factor (Fragment)	WASH3P	9606	1	0.997809	0.983959	1.37681	0.724723	1.3738	0.997414	0.986554	1.56896	0.635715	1.56491	1.43871	0.127123	1.73737	0.828094	2.49956
1457	2.97	3	24.8109	3.32829	2.118	IPI:IPI00044761.4	Gene_Symbol=PUS7 Pseudouridylate synthase 7 homolog	PUS7	9606	1	1.02954	0.553943	1.14964	0.895537	1.18361	1.36572	0.149084	1.6715	0.817062	2.28281	0.825644	0.509452	2.26253	0.364921	1.86804
1458	2.97	2.98	27.947	4.50331	2.51656	IPI:IPI00013788.1	Gene_Symbol=HTATSF1 HIV Tat-specific factor 1	HTATSF1	9606	1	0.920841	0.274102	1.18846	0.774818	1.09439	1.03724	0.599995	1.183	0.876791	1.22706	0.843904	0.120194	1.26258	0.668394	1.0655
1459	2.97	2.97	52.9412	33.0882	8.82353	IPI:IPI00386208.1	Gene_Symbol=- Gastric-associated differentially-expressed protein YA61P	YA61P	9606	1	0.905501	0.500956	1.40397	0.644958	1.2713	0.833207	0.179469	1.34162	0.621047	1.11784	3.62677	0.0027861	1.90972	1.89911	6.92611
1460	2.97	2.97	41.6058	11.6788	11.6788	IPI:IPI00005038.1	Gene_Symbol=HRSP12 Ribonuclease UK114	HRSP12	9606	1	0.543993	0.0830682	2.23932	0.242928	1.21818	0.661137	0.0501527	1.51363	0.436789	1.00072	0.811517	0.466843	2.74109	0.296057	2.22444
1461	2.96	3.14	47.4344	3.24971	0	IPI:IPI00783931.3	Gene_Symbol=COL18A1 Isoform 1 of Collagen alpha-1(XVIII) chain	COL18A1	9606	0	1.10205	0.180527	1.16134	0.948948	1.27985	1.26169	0.125655	1.36165	0.926592	1.71798	1.1111	0.617327	1.56988	0.70776	1.7443
1462	2.96	3.11	41.8367	4.42177	1.81406	IPI:IPI00152510.4	Gene_Symbol=DDX54 DEAD (Asp-Glu-Ala-Asp) box polypeptide 54 isoform 1	DDX54	9606	1	0.959968	0.688552	1.24207	0.772878	1.19235	1.01949	0.800706	1.17695	0.866209	1.19988	0.946421	0.55735	1.21993	0.775798	1.15457
1463	2.96	3.1	47.0199	5.07726	3.31126	IPI:IPI00006580.2	Gene_Symbol=FAM117A Protein FAM117A	FAM117A	9606	1	1.26467	0.369167	1.80742	0.699711	2.28578	1.04833	0.516469	1.18245	0.886574	1.2396	0.901381	0.0560983	1.11354	0.809473	1.00372
1464	2.96	2.99	20.7218	4.07451	2.32829	IPI:IPI00944945.1	Gene_Symbol=TNPO3 Putative uncharacterized protein TNPO3	TNPO3	9606	1	1.12632	0.53569	1.62901	0.691414	1.8348	1.58522	0.034335	1.48658	1.06635	2.35655	0.815692	0.547514	2.36739	0.344553	1.93106
1465	2.95	3.18	24.3408	0.719111	0	IPI:IPI00847978.2	Gene_Symbol=FAT3 Isoform 1 of Protocadherin Fat 3	FAT3	9606	0	1.05107	0.626309	1.26031	0.833973	1.32468	1.06954	0.406176	1.19712	0.89343	1.28036	1.0826	0.633239	1.45696	0.743057	1.57731
1466	2.95	3.02	35.7955	4.73485	2.46212	IPI:IPI00019994.4	Gene_Symbol=CXorf15 Gamma-taxilin	CXorf15	9606	1	1.1279	0.344714	1.33272	0.846319	1.50318	1.1266	0.175134	1.20894	0.931892	1.36198	1.14856	0.393814	1.44634	0.794117	1.66121
1467	2.95	2.95	42.7586	31.7241	13.1034	IPI:IPI00479058.2	Gene_Symbol=RPS15 40S ribosomal protein S15	RPS15	9606	4	0.758435	6.17e-06	1.09962	0.689725	0.833991	0.930663	0.21873	1.1253	0.827037	1.04727	1.06767	0.538197	1.24369	0.85847	1.32785
1468	2.94	4.83	46.0923	0.762486	0.304994	IPI:IPI00893971.1	Gene_Symbol=MAST4 microtubule associated serine/threonine kinase family member 4 isoform c	MAST4	9606	1	1.0402	0.604854	1.17025	0.888869	1.21729	1.06441	0.289268	1.12761	0.943951	1.20023	1.27978	0.147304	1.40891	0.908348	1.8031
1469	2.93	3.01	36.4121	2.13144	2.13144	IPI:IPI00787942.1	Gene_Symbol=NSFP1 similar to N-ethylmaleimide-sensitive factor	NSFP1	9606	1	1.2798	0.34715	1.80751	0.70805	2.31326	0.946878	0.743524	1.47666	0.641231	1.39821	1.24922	0.460012	1.99354	0.626635	2.49037
1470	2.93	2.96	36.9983	2.35602	1.3089	IPI:IPI00152890.1	Gene_Symbol=NOL6 Isoform 1 of Nucleolar protein 6	NOL6	9606	1	1.01797	0.930732	1.6175	0.629349	1.64657	0.896939	0.314367	1.27435	0.703841	1.14301	1.07016	0.716256	1.54559	0.692397	1.65404
1471	2.92	2.99	30.4709	3.04709	1.52355	IPI:IPI00218563.1	Gene_Symbol=NCKIPSD Isoform 2 of NCK-interacting protein with SH3 domain	NCKIPSD	9606	1	1.11266	0.625583	1.87182	0.594425	2.0827	0.987217	0.848287	1.2171	0.811124	1.20154	0.996833	0.990195	2.13096	0.467786	2.12421
1472	2.92	2.97	25.7455	1.19284	0.54672	IPI:IPI00783781.1	Gene_Symbol=NUP205 Nuclear pore complex protein Nup205	NUP205	9606	1	1.27767	0.383866	1.93543	0.660148	2.47285	1.05866	0.801002	1.93294	0.547696	2.04633	1.80383	0.324727	4.94003	0.365145	8.91097
1473	2.92	2.96	44.5328	5.16899	3.37972	IPI:IPI00168336.1	Gene_Symbol=LEMD2 LEM domain-containing protein 2	LEMD2	9606	1	1.05134	0.741041	1.42466	0.73796	1.49781	1.20589	0.0478856	1.203	1.0024	1.45068	0.950993	0.811146	1.63627	0.581196	1.55608
1474	2.91	3.19	38.6088	1.71942	0	IPI:IPI00217047.4	Gene_Symbol=SPTBN4 Putative uncharacterized protein SPTBN4	SPTBN4	9606	0	0.948553	0.395691	1.13602	0.834977	1.07758	0.934205	0.0899964	1.08308	0.862549	1.01181	1.06756	0.554188	1.25591	0.850025	1.34076
1475	2.91	2.99	32.2581	2.03106	1.31422	IPI:IPI00328170.9	Gene_Symbol=MOGS Mannosyl-oligosaccharide glucosidase	MOGS	9606	1	1.10155	0.34302	1.2585	0.875285	1.3863	0.896839	0.19703	1.20159	0.74638	1.07763	1.4402	0.175727	1.78886	0.805093	2.57633
1476	2.9	3	30.413	4.13016	2.37797	IPI:IPI00374568.1	Gene_Symbol=PPP1R3F Protein phosphatase 1 regulatory subunit 3F	PPP1R3F	9606	1	0.874538	0.370726	1.65496	0.528433	1.44733	0.904627	0.506051	1.7106	0.528835	1.54746	0.854227	0.376113	1.82307	0.468566	1.55731
1477	2.9	2.93	20.7717	1.67203	0.96463	IPI:IPI00024466.2	Gene_Symbol=UGGT1 Isoform 1 of UDP-glucose:glycoprotein glucosyltransferase 1	UGGT1	9606	3	1.30842	0.212108	1.5596	0.838946	2.04061	1.12821	0.505033	1.46598	0.769595	1.65394	1.15066	0.34947	1.36901	0.840507	1.57527
1478	2.9	2.91	36.246	9.06149	9.06149	IPI:IPI00250297.3	Gene_Symbol=AASDHPPT L-aminoadipate-semialdehyde dehydrogenase-phosphopantetheinyl transferase	AASDHPPT	9606	2	0.975508	0.816572	1.29792	0.75159	1.26614	1.02083	0.754869	1.17433	0.869287	1.1988	1.14903	0.21409	1.28535	0.893941	1.4769
1479	2.9	2.9	41.4894	6.91489	3.7234	IPI:IPI00029444.1	Gene_Symbol=C12orf10 UPF0160 protein MYG1, mitochondrial	C12orf10	9606	1	1.19952	0.0370627	1.17505	1.02082	1.40949	1.02996	0.708839	1.25698	0.819397	1.29464	1.18358	0.148536	1.31951	0.896986	1.56175
1480	2.89	2.94	24.2448	2.16886	1.16189	IPI:IPI00383849.5	Gene_Symbol=PLCG1 Isoform 2 of 1-phosphatidylinositol-4,5-bisphosphate phosphodiesterase gamma-1	PLCG1	9606	1	1.22033	0.192444	1.42335	0.857365	1.73696	1.13495	0.33813	1.38164	0.821453	1.5681	1.12073	0.395751	1.39506	0.803357	1.56348
1481	2.89	2.9	22.6069	5.90631	4.27699	IPI:IPI00018873.1	Gene_Symbol=NAMPT Nicotinamide phosphoribosyltransferase	NAMPT	9606	1	1.22959	0.1181	1.31288	0.936553	1.6143	1.02443	0.755872	1.18881	0.861727	1.21784	1.26304	0.152427	1.40567	0.898538	1.77542
1482	2.88	4.65	58.7045	14.5749	9.31174	IPI:IPI00005202.2	Gene_Symbol=PGRMC2 Membrane-associated progesterone receptor component 2	PGRMC2	9606	2	1.02286	0.812323	1.22948	0.831946	1.25759	1.03227	0.733456	1.22392	0.843415	1.26341	0.886605	0.288285	1.27283	0.696563	1.1285
1483	2.88	3.07	26.0081	0.463052	0.463052	IPI:IPI00843999.2	Gene_Symbol=UBR4 Isoform 1 of E3 ubiquitin-protein ligase UBR4	UBR4	9606	1	0.919422	0.155528	1.12692	0.815872	1.03611	1.05964	0.51033	1.20194	0.88161	1.27362	0.933953	0.413438	1.19087	0.784263	1.11221
1484	2.88	2.94	47.9074	0.712378	0.712378	IPI:IPI00297723.2	Gene_Symbol=RBM6 RNA-binding protein 6	RBM6	9606	1	0.905104	0.250039	1.19229	0.759128	1.07915	0.905845	0.0461543	1.10188	0.822091	0.998132	0.953281	0.7389	1.34457	0.708987	1.28175
1485	2.88	2.88	73.5294	23.5294	13.9706	IPI:IPI00927491.1	Gene_Symbol=NUP35 Putative uncharacterized protein NUP35	NUP35	9606	1	0.794083	0.074491	1.33253	0.595923	1.05814	0.912694	0.39257	1.43837	0.634536	1.31279	0.741963	0.0201158	1.20316	0.616681	0.892698
1486	2.88	2.88	43.9024	17.6829	10.9756	IPI:IPI00019487.3	Gene_Symbol=NUDT15 Probable 7,8-dihydro-8-oxoguanine triphosphatase NUDT15	NUDT15	9606	1	0.853985	0.0502017	1.17121	0.729146	1.0002	0.866676	0.000216564	1.03159	0.840136	0.894054	0.88892	0.331836	1.34485	0.660981	1.19547
1487	2.87	2.94	43.4783	3.62319	1.88406	IPI:IPI00647837.5	Gene_Symbol=ZNF185 cDNA FLJ61310, highly similar to Zinc finger protein 185	ZNF185	9606	1	0.824941	0.700004	121.391	0.00679576	100.14	0.920132	0.650947	5.65011	0.162852	5.19885	0.78905	0.454021	13.52	0.0583618	10.6679
1488	2.86	3.18	38.2961	0.489929	0	IPI:IPI00219168.7	Gene_Symbol=SPTBN5 Spectrin beta chain, brain 4	SPTBN5	9606	0	1.00953	0.812593	1.08494	0.93049	1.09528	1.01563	0.803419	1.1354	0.894512	1.15315	1.10156	0.255523	1.18676	0.92821	1.30728
1489	2.86	2.9	27.1341	3.81098	2.28659	IPI:IPI00171542.3	Gene_Symbol=NUP85 Nucleoporin 85	NUP85	9606	1	1.35191	0.113264	1.51284	0.89362	2.04523	0.85702	0.109902	1.23258	0.695306	1.05635	1.08232	0.64953	1.56484	0.691648	1.69366
1490	2.85	2.87	32.574	9.33941	0	IPI:IPI00022790.2	Gene_Symbol=MFAP1 Microfibrillar-associated protein 1	MFAP1	9606	0	0.811676	0.14457	1.4687	0.552649	1.19211	0.849128	0.15015	1.36151	0.623667	1.15609	0.794802	0.0674446	1.31066	0.606415	1.04171
1491	2.85	2.86	23.3945	11.4679	5.04587	IPI:IPI00033143.1	Gene_Symbol=EIF3K Eukaryotic translation initiation factor 3 subunit K	EIF3K	9606	1	1.50986	0.0340729	1.43557	1.05175	2.16751	1.29081	0.0688375	1.33206	0.969036	1.71944	1.1697	0.18068	1.30826	0.894086	1.53027
1492	2.84	20.49	74.4472	24.8157	24.8157	IPI:IPI00328328.3	Gene_Symbol=EIF4A2 Isoform 1 of Eukaryotic initiation factor 4A-II	EIF4A2	9606	18	1.52931	0.637845	4638.47	0.000329702	7093.65	1.24814					1.31844
1493	2.83	2.93	31.756	2.2082	0.84122	IPI:IPI00221277.3	Gene_Symbol=KCNQ5 potassium voltage-gated channel, KQT-like subfamily, member 5 isoform 4	KCNQ5	9606	1	0.741441	0.00842589	1.16574	0.636025	0.864329	0.739703	0.0150184	1.20945	0.611603	0.894634	0.946959	0.877999	2.82493	0.335215	2.67509
1494	2.83	2.83	41.129	26.6129	18.5484	IPI:IPI00030919.3	Gene_Symbol=MAPKSP1 Mitogen-activated protein kinase scaffold protein 1	MAPKSP1	9606	1	0.94806	0.580413	1.25037	0.758224	1.18542	0.987153	0.895023	1.25842	0.784438	1.24226	0.906111	0.218	1.19166	0.76038	1.07977
1495	2.82	2.85	52.1226	7.07547	3.30189	IPI:IPI00017339.1	Gene_Symbol=SF3B4 Splicing factor 3B subunit 4	SF3B4	9606	1	0.582036	0.00565662	1.19232	0.488153	0.693975	0.729521	0.00325008	1.08064	0.675083	0.788349	0.880796	0.00525528	1.04055	0.84647	0.916514
1496	2.81	2.87	27.6623	3.37662	2.07792	IPI:IPI00795611.1	Gene_Symbol=GIT1 G protein-coupled receptor kinase interactor 1 isoform 1	GIT1	9606	1	0.825321	0.764726	543.062	0.00151976	448.2	0.840169					0.474759
1497	2.8	2.84	36.8132	2.85714	1.86813	IPI:IPI00954965.1	Gene_Symbol=LEMD3 LEM domain containing 3 isoform 2	LEMD3	9606	1	0.951157	0.492747	1.22695	0.775224	1.16702	1.0341	0.654959	1.2409	0.833348	1.28322	0.691286	0.222703	2.15138	0.321323	1.48722
1498	2.8	2.82	30.4348	3.50631	1.68303	IPI:IPI00827658.1	Gene_Symbol=CD44 Isoform 7 of CD44 antigen	CD44	9606	1	1.38236	0.282037	2.59913	0.531856	3.59294	1.22324	0.472367	2.68337	0.455859	3.28239	0.965329	0.785472	1.63039	0.592084	1.57386
1499	2.8	2.82	35.5499	10.2302	3.58056	IPI:IPI00922759.1	Gene_Symbol=- cDNA FLJ50979, moderately similar to Integrin-linked protein kinase	ILK	9606	1	1.26103	0.444799	2.31866	0.543861	2.92391	1.58515	0.324438	3.4783	0.455725	5.51363	0.813899	0.535121	2.55488	0.318567	2.07942
1500	2.8	2.82	25.3493	7.78443	3.39321	IPI:IPI00400826.1	Gene_Symbol=CLU Isoform 2 of Clusterin	CLU	9606	1	0.649087	0.0962734	1.77556	0.365569	1.15249	0.607275	0.0550825	1.68036	0.361395	1.02044	0.636359	0.141733	2.06581	0.308044	1.3146
1501	2.8	2.82	30.8123	10.6443	7.84314	IPI:IPI00940685.1	Gene_Symbol=SNRNP40 U5 small nuclear ribonucleoprotein 40 kDa protein	SNRNP40	9606	1	0.810567	0.00219644	1.11552	0.726627	0.904203	0.88523	0.126395	1.17913	0.750746	1.0438	0.892488	0.0672257	1.13196	0.788448	1.01026
1502	2.8	2.81	93.3566	5.59441	0	IPI:IPI00401782.1	Gene_Symbol=LOC284861 Isoform 1 of Uncharacterized protein LOC284861	LOC284861	9606	0	1.17791	0.0243064	1.14759	1.02643	1.35176	1.12594	0.113938	1.16484	0.966605	1.31155	1.40905	0.0452659	1.3967	1.00884	1.96802
1503	2.8	2.8	95.2381	50	26.1905	IPI:IPI00879047.1	Gene_Symbol=LUC7L Putative uncharacterized protein LUC7L	LUC7L	9606	1	0.776799	0.0674241	1.3251	0.586219	1.02934	0.764401	0.0231407	1.23152	0.620697	0.941376	0.82174	0.167841	1.38266	0.594318	1.13619
1504	2.8	2.8	27.5862	13.0268	4.5977	IPI:IPI00038378.5	Gene_Symbol=ENOPH1 Isoform 1 of Enolase-phosphatase E1	ENOPH1	9606	1	1.02151	0.868936	1.63185	0.625979	1.66695	0.828006	0.363508	2.00545	0.412878	1.66053	1.37033	0.107464	1.62313	0.844251	2.22423
1505	2.79	33.77	89.726	73.2877	60.274	IPI:IPI00796881.1	Gene_Symbol=ACTG1 16 kDa protein	ACTG1	9606	55	1.66915	0.000885883	1.29458	1.28934	2.16086	1.19543	0.112095	1.25645	0.951437	1.502	1.17165	0.164289	1.26701	0.924739	1.48449
1506	2.79	2.82	38.5466	3.63349	2.05371	IPI:IPI00002564.3	Gene_Symbol=XRCC1 DNA repair protein XRCC1	XRCC1	9606	1	0.8605	0.101622	1.22713	0.701228	1.05595	0.926012	0.607902	1.53461	0.603418	1.42107	0.78263	0.190075	1.7161	0.45605	1.34307
1507	2.79	2.81	22.2649	5.18234	2.68714	IPI:IPI00012578.1	Gene_Symbol=KPNA4 Importin subunit alpha-4	KPNA4	9606	1	1.117	0.246879	1.25442	0.890451	1.40118	1.11156	0.271346	1.25897	0.882917	1.39942	1.13545	0.244402	1.29513	0.876709	1.47055
1508	2.79	2.81	15.2603	4.48833	2.51346	IPI:IPI00294943.1	Gene_Symbol=ARIH1 Protein ariadne-1 homolog	ARIH1	9606	1	1.12024	0.540147	1.68898	0.663263	1.89207	1.30064	0.309976	1.98614	0.65486	2.58326	1.09506	0.78875	2.68267	0.408198	2.93768
1509	2.78	2.91	50.8368	4.1841	4.1841	IPI:IPI00024567.4	Gene_Symbol=GLTSCR2 Glioma tumor suppressor candidate region gene 2 protein	GLTSCR2	9606	1	0.904458	0.186243	1.1737	0.770602	1.06157	0.971217	0.596555	1.12996	0.859512	1.09744	0.86505	0.183159	1.25785	0.687719	1.08811
1510	2.78	2.79	38.5666	10.9215	6.14334	IPI:IPI00154590.6	Gene_Symbol=MKI67IP MKI67 FHA domain-interacting nucleolar phosphoprotein	MKI67IP	9606	1	1.03698	0.679244	1.28828	0.804939	1.33592	1.01583	0.781456	1.17907	0.861548	1.19773	1.40874	0.116782	1.64713	0.855274	2.32038
1511	2.77	4.92	41.0169	7.28814	5.08475	IPI:IPI00917955.1	Gene_Symbol=MTA3 67 kDa protein	MTA3	9606	2	1.08603	0.452243	1.4675	0.740059	1.59375	0.997348	0.9838	1.64644	0.605762	1.64207	1.19872	0.569964	3.18304	0.376598	3.81559
1512	2.77	2.93	30	1.96078	0	IPI:IPI00032342.4	Gene_Symbol=TRIP12 TRIP12 protein	TRIP12	9606	0	1.02703	0.72798	1.17322	0.875396	1.20494	1.02722	0.689623	1.15026	0.893033	1.18156	1.04746	0.765805	1.3833	0.757221	1.44896
1513	2.77	2.86	33.9286	1.32275	1.32275	IPI:IPI00855985.2	Gene_Symbol=MAP3K1 Mitogen-activated protein kinase kinase kinase 1	MAP3K1	9606	1	0.930834	0.623123	1.39074	0.66931	1.29454	0.918667	0.433635	1.28073	0.717302	1.17656	1.36428	0.372473	2.16214	0.630983	2.94976
1514	2.77	2.84	47.8261	6.17849	4.57666	IPI:IPI00328987.3	Gene_Symbol=BYSL Bystin	BYSL	9606	2	1.20194	0.297035	1.46264	0.821756	1.758	1.33357	0.0698349	1.37682	0.968588	1.83608	1.0667	0.659646	1.40665	0.758327	1.50047
1515	2.77	2.81	37.3626	2.10623	1.37363	IPI:IPI00554436.2	Gene_Symbol=SFRS14 Isoform 3 of Putative splicing factor, arginine/serine-rich 14	SFRS14	9606	1	0.937534	0.239882	1.12037	0.836811	1.05038	0.951372	0.436141	1.14435	0.831369	1.0887	0.792734	0.0139799	1.19254	0.664744	0.945368
1516	2.76	3.07	38.872	0.727714	0	IPI:IPI00064262.1	Gene_Symbol=DCHS1 Protocadherin-16	DCHS1	9606	0	0.912011	0.499287	1.34442	0.678367	1.22613	1.00078	0.995488	1.35639	0.737829	1.35745	0.841783	0.0104142	1.12843	0.74598	0.949889
1517	2.76	2.82	33.1062	0.851789	0.851789	IPI:IPI00298935.4	Gene_Symbol=KDM3B Isoform 1 of Lysine-specific demethylase 3B	KDM3B	9606	1	1.03279	0.576851	1.13271	0.91178	1.16985	1.03245	0.585937	1.13476	0.909841	1.17159	0.836411	0.199117	1.33848	0.624895	1.11952
1518	2.76	2.77	32.6667	6.22222	3.11111	IPI:IPI00009634.1	Gene_Symbol=SQRDL Sulfide:quinone oxidoreductase, mitochondrial	SQRDL	9606	1	1.07028	0.665734	1.46338	0.731378	1.56623	1.21317	0.04427	1.20439	1.00729	1.46113	0.73482	0.0537647	1.37094	0.535996	1.00739
1519	2.75	2.83	40.1951	1.7561	1.7561	IPI:IPI00305344.7	Gene_Symbol=MPRIP Isoform 1 of Myosin phosphatase Rho-interacting protein	MPRIP	9606	1	1.05494	0.585918	1.25538	0.840334	1.32435	1.39384	0.150999	1.65518	0.842108	2.30705	1.03332	0.880804	1.70599	0.605703	1.76284
1520	2.75	2.77	33.3973	4.79846	2.30326	IPI:IPI00290684.3	Gene_Symbol=PNKP Bifunctional polynucleotide phosphatase/kinase	PNKP	9606	1	0.878306	0.469123	1.53131	0.573567	1.34496	1.01205	0.962191	1.85533	0.545482	1.87769	0.961586	0.953553	5.18062	0.185612	4.98161
1521	2.74	2.8	26.8331	2.10608	1.24805	IPI:IPI00006099.1	Gene_Symbol=BMS1 Ribosome biogenesis protein BMS1 homolog	BMS1	9606	1	0.989227	0.870829	1.15564	0.855996	1.14319	0.969258	0.737109	1.22329	0.792337	1.18568	1.06837	0.65074	1.37129	0.7791	1.46505
1522	2.73	2.79	44.6341	9.02439	4.87805	IPI:IPI00171411.4	Gene_Symbol=GOLM1 Golgi membrane protein 1	GOLM1	9606	1	0.959574	0.614658	1.20956	0.793325	1.16066	0.986712	0.880781	1.23267	0.800466	1.21629	0.890707	0.508934	1.4969	0.595035	1.3333
1523	2.73	2.77	76.3393	10.2679	10.2679	IPI:IPI00936437.1	Gene_Symbol=LOC100287063 hypothetical protein XP_002342368	LOC100287063	9606	1	1.03201	0.716757	1.21321	0.850641	1.25204	1.03471	0.753573	1.27399	0.812177	1.31821	1.05435	0.579652	1.23542	0.853434	1.30256
1524	2.72	2.88	28.453	2.41713	1.38122	IPI:IPI00240812.6	Gene_Symbol=PDS5B 165 kDa protein	PDS5B	9606	1	1.13948	0.271401	1.2867	0.885588	1.46617	1.04123	0.656781	1.22006	0.853427	1.27036	1.18828	0.0970398	1.23454	0.962531	1.46699
1525	2.72	2.78	47.8659	12.1951	7.31707	IPI:IPI00037448.3	Gene_Symbol=GRHPR Glyoxylate reductase/hydroxypyruvate reductase	GRHPR	9606	1	0.894777	0.366535	1.39575	0.641071	1.24889	0.855401	0.273394	1.44998	0.589941	1.24031	1.23835	0.335978	1.81324	0.682946	2.24542
1526	2.71	2.79	36.0231	1.5562	1.0951	IPI:IPI00307545.2	Gene_Symbol=TNS1 Tensin-1	TNS1	9606	1	0.80565	0.0529722	1.24674	0.646205	1.00444	0.918072	0.570775	1.46924	0.62486	1.34887	0.828783	0.207027	1.4143	0.586004	1.17215
1527	2.71	2.72	39.5238	7.61905	7.61905	IPI:IPI00012512.2	Gene_Symbol=RRAS2 cDNA FLJ61162, highly similar to Ras-related protein R-Ras2	RRAS2	9606	1	1.44855	0.371753	4.04022	0.358533	5.85247	1.1216	0.595182	2.20051	0.5097	2.46809	1.05394	0.801787	2.20454	0.47808	2.32346
1528	2.71	2.71	65.5172	20.6897	11.4943	IPI:IPI00816097.2	Gene_Symbol=RPL28 ribosomal protein L28 isoform 4	RPL28	9606	1	0.758659	0.0875223	1.62505	0.466852	1.23286	0.704872	0.168213	3.32772	0.211818	2.34562	0.830917	0.450451	7.48527	0.111007	6.21964
1529	2.7	24.08	69.7161	40.694	40.694	IPI:IPI00871646.1	Gene_Symbol=RPLP0P6 60S acidic ribosomal protein P0-like	RPLP0P6	9606	12	1.40879	0.0373153	1.36339	1.0333	1.92073	1.06391	0.554131	1.3056	0.814879	1.38903	1.04055	0.722401	1.33567	0.779046	1.38984
1530	2.69	2.71	65.8088	13.6029	9.55882	IPI:IPI00073602.1	Gene_Symbol=EXOSC6 Exosome complex exonuclease MTR3	EXOSC6	9606	1	0.703717	0.0277543	1.34674	0.522533	0.947727	0.814487	0.138397	1.34163	0.607087	1.09274	0.731528	0.121052	1.52765	0.478858	1.11752
1531	2.68	2.88	32.0912	1.83537	1.2792	IPI:IPI00296922.4	Gene_Symbol=LAMB2 Laminin subunit beta-2	LAMB2	9606	1	1.04361	0.80326	1.5608	0.668638	1.62887	0.847496	0.514056	1.90091	0.445837	1.61101	1.29072	0.19212	1.57147	0.821341	2.02833
1532	2.68	2.83	53.7217	0.889968	0	IPI:IPI00889539.1	Gene_Symbol=ANKRD24 Isoform 2 of Ankyrin repeat domain-containing protein 24	ANKRD24	9606	0	1.02517	0.604848	1.10368	0.92887	1.13146	1.01166	0.760171	1.08126	0.935629	1.09386	1.07967	0.3877	1.19852	0.900839	1.29401
1533	2.67	2.86	36.1079	0.586166	0.586166	IPI:IPI00888042.2	Gene_Symbol=ZNF853 zinc finger protein 853	ZNF853	9606	1	0.969091	0.686327	1.17643	0.823755	1.14007	0.953137	0.421596	1.13177	0.842164	1.07873	1.21856	0.334486	1.52564	0.798718	1.85908
1534	2.67	2.85	47.4227	6.59794	2.47423	IPI:IPI00171186.1	Gene_Symbol=PDCD7 Programmed cell death protein 7	PDCD7	9606	1	1.13961					1.08213					1.14956
1535	2.67	2.78	31.6092	2.29885	2.29885	IPI:IPI00176532.1	Gene_Symbol=JPH2 Isoform 1 of Junctophilin-2	JPH2	9606	1	0.848372	0.374163	1.57894	0.537305	1.33953	0.905103	0.505752	1.46093	0.619539	1.32229	0.962367	0.848342	1.68555	0.570953	1.62211
1536	2.67	2.75	37.5546	2.62009	1.52838	IPI:IPI00333010.8	Gene_Symbol=CHERP Calcium homeostasis endoplasmic reticulum protein	CHERP	9606	1	1.01239	0.924688	1.37503	0.736264	1.39207	1.01432	0.845866	1.19552	0.848436	1.21264	0.94897	0.750043	1.49182	0.636116	1.41569
1537	2.67	2.71	42.0908	1.78817	1.78817	IPI:IPI00144293.4	Gene_Symbol=YTHDC1 Isoform 1 of YTH domain-containing protein 1	YTHDC1	9606	2	1.20884	0.113929	1.35243	0.89383	1.63487	1.3344	0.100003	1.52978	0.872281	2.04134	1.14116	0.208125	1.3632	0.837116	1.55563
1538	2.67	2.7	38.6712	2.47019	1.87394	IPI:IPI00169401.2	Gene_Symbol=PLEKHA5 Isoform 2 of Pleckstrin homology domain-containing family A member 5	PLEKHA5	9606	1	1.2859	0.258164	1.62127	0.793147	2.08479	1.05826	0.318985	1.13298	0.934054	1.19899	1.16352	0.396753	1.48713	0.782392	1.73031
1539	2.67	2.69	33.4452	3.02013	1.67785	IPI:IPI00065515.6	Gene_Symbol=CWF19L2 CWF19-like 2, cell cycle control	CWF19L2	9606	1	0.877331	0.320629	1.34427	0.652645	1.17937	0.932296	0.419989	1.2192	0.76468	1.13665	0.898923	0.52997	1.47892	0.607822	1.32944
1540	2.67	2.68	23.8532	8.56269	3.97554	IPI:IPI00411426.3	Gene_Symbol=VPS26A Vacuolar protein sorting-associated protein 26A	VPS26A	9606	1	1.22367	0.0254319	1.15169	1.06251	1.40929	1.06047	0.457636	1.31883	0.804102	1.39859	0.901501	0.142742	1.20865	0.745878	1.0896
1541	2.66	2.74	18.2081	7.51445	4.04624	IPI:IPI00016532.3	Gene_Symbol=C4orf27 UPF0609 protein C4orf27	C4orf27	9606	1	1.01108	0.967075	2.76632	0.365496	2.79696	0.935363	0.865049	4.44956	0.210215	4.16195	0.855856	0.516363	2.35634	0.363214	2.01669
1542	2.66	2.66	50	21.3235	7.35294	IPI:IPI00013832.3	Gene_Symbol=GATC GatC-like protein	GATC	9606	1	0.620029	0.0754196	2.06037	0.300931	1.27749	0.762707	0.188608	2.85938	0.266739	2.18087	0.556798	0.0398005	1.5932	0.349483	0.887092
1543	2.65	35.26	66.9604	43.1718	43.1718	IPI:IPI00382804.1	Gene_Symbol=EEF1A1 EEF1A protein (Fragment)	EEF1A1	9606	34	1.1837	0.0508594	1.18474	0.999126	1.40238	1.25695	0.018872	1.19185	1.05462	1.49809	1.27806	0.0298142	1.23598	1.03404	1.57967
1544	2.65	2.75	50	4.14508	4.14508	IPI:IPI00848084.2	Gene_Symbol=RSRC2 Isoform 2 of Arginine/serine-rich coiled-coil protein 2	RSRC2	9606	1	0.967503	0.911729	2.17485	0.444859	2.10418	0.904459	0.574665	1.57901	0.572803	1.42815	1.51087	0.465729	4.14695	0.364332	6.26548
1545	2.65	2.71	27.6382	1.29218	1.29218	IPI:IPI00402657.4	Gene_Symbol=RPAP1 Isoform 1 of RNA polymerase II-associated protein 1	RPAP1	9606	1	1.00034	0.998287	1.45016	0.689814	1.45066	1.03203	0.794429	1.32741	0.77748	1.36993	0.898854	0.345497	1.29035	0.696598	1.15983
1546	2.65	2.65	28.6517	10.1124	6.74157	IPI:IPI00908331.1	Gene_Symbol=SSU72 cDNA FLJ60055, highly similar to Rattus norvegicus Ssu72 RNA polymerase II CTD phosphatase homolog, mRNA	SSU72	9606	1	0.952519					1.20865					0.896922
1547	2.64	2.75	28.849	4.4843	2.39163	IPI:IPI00010463.5	Gene_Symbol=GTPBP1 GTP-binding protein 1	GTPBP1	9606	1	0.809441	0.131694	1.33694	0.605443	1.08217	0.801739	0.0727341	1.27979	0.62646	1.02606	0.976841	0.932385	1.85367	0.526977	1.81074
1548	2.64	2.7	37.0445	4.25101	2.22672	IPI:IPI00479759.2	Gene_Symbol=TCF7 Isoform 6L of Transcription factor 7	TCF7	9606	1	0.903706	0.226189	1.23636	0.730943	1.1173	0.758061	0.102657	1.46106	0.518842	1.10758	0.794367	0.450845	2.33315	0.34047	1.85338
1549	2.64	2.66	27.3352	3.15934	1.64835	IPI:IPI00026305.1	Gene_Symbol=HOOK1 Protein Hook homolog 1	HOOK1	9606	1	0.908157	0.491652	1.4243	0.637617	1.29349	0.863517	0.620423	2.13848	0.403799	1.84661	2.83696	0.233144	7.86552	0.360684	22.3142
1550	2.64	2.66	41.0138	9.67742	6.45161	IPI:IPI00021327.3	Gene_Symbol=GRB2 Isoform 1 of Growth factor receptor-bound protein 2	GRB2	9606	1	0.518098	6.86e-06	1.15879	0.447104	0.600365	0.659654	6.09e-07	1.07021	0.616377	0.705968	0.629063	0.000427141	1.20415	0.522414	0.757484
1551	2.64	2.64	27.9762	14.881	8.33333	IPI:IPI00024920.1	Gene_Symbol=ATP5D ATP synthase subunit delta, mitochondrial	ATP5D	9606	2	0.59563	0.00957073	1.2457	0.47815	0.741975	0.704347	0.0733831	1.54146	0.456934	1.08573	0.512229	0.0176545	1.4735	0.347629	0.754767
1552	2.63	2.8	25.0412	1.53762	0.768808	IPI:IPI00291916.5	Gene_Symbol=PHIP PH-interacting protein	PHIP	9606	1	1.07316	0.331287	1.17348	0.914507	1.25933	0.973608	0.752686	1.21288	0.802725	1.18087	1.08241	0.547032	1.35489	0.798891	1.46654
1553	2.63	2.63	18.9655	6.70498	3.06513	IPI:IPI00150269.1	Gene_Symbol=PRPF4 Isoform 1 of U4/U6 small nuclear ribonucleoprotein Prp4	PRPF4	9606	1	1.12203	0.441168	1.68183	0.667148	1.88707	1.06554	0.506863	1.40599	0.757856	1.49814	1.16763	0.332323	1.69175	0.69019	1.97534
1554	2.62	14	42.823	22.0096	17.2249	IPI:IPI00555957.1	Gene_Symbol=HSP90AA4P Putative heat shock protein HSP 90-alpha A4	HSP90AA4P	9606	9	0.892507					1.05676					0.848924
[truncated: 1,029 more rows]
