# Supplementary material for: Identification of Proteins Related to Epigenetic Regulation in the Malignant Transformation of Aberrant Karyotypic Human Embryonic Stem Cells by Quantitative Proteomics
Source: PLoS One. 2014 Jan 17;9(1):e85823. doi: 10.1371/journal.pone.0085823 (PMC3895013; doi:10.1371/journal.pone.0085823)
Supplement: Table S5 — A total of 316 differentially expressed proteins. (XLS) [file pone.0085823.s008.xls]

## Sheet: Sheet1
Table S5. 316 differentially expressed proteins
N	Unused	Total	%Cov(95)	Accession	Gene Symbol	Peptides(95%)	115:114	PVal 115:114	116:114	PVal 116:114	117:114	PVal 117:114
2106	2.02	2.02	10.7843	IPI:IPI00550020.3	PTMS	2	0.359	0.0135	0.626	0.00817	0.807	0.346
1307	3.61	3.62	10.9375	IPI:IPI00848331.1	RPL31	2	0.415	0.000175	0.611	0.00281	0.814	0.31
167	21.85	21.85	48.5714	IPI:IPI00815642.1	TMSB4X	15	0.427	9.33e-29	0.821	1.64e-05	0.739	7.24e-12
439	11.08	11.1	10.6732	IPI:IPI00745872.2	ALB	7	0.429	2.48e-12	0.647	1.34e-10	0.548	1.79e-08
1017	4.73	4.74	13.3333	IPI:IPI00014938.3	SARNP	3	0.433	0.00152	0.638	2.3e-05	0.576	8.14e-05
979	5.01	6.02	21.466	IPI:IPI00024662.1	CBX5	3	0.474	0.017	0.593	0.00567	0.552	0.145
149	23.45	23.45	20.354	IPI:IPI00217468.3	HIST1H1B	39	0.477	4.49e-35	0.489	4.49e-29	0.486	3.29e-34
678	7.71	7.71	34.6939	IPI:IPI00304409.3	CARHSP1	5	0.49	8.93e-05	0.734	0.00428	0.38	0.000114
710	7.23	7.23	35.6522	IPI:IPI00293276.10	MIF	6	0.492	0.000552	0.638	0.00597	0.879	0.446
295	14.66	15.07	35.3488	IPI:IPI00419258.4	HMGB1	12	0.493	1.67e-21	0.701	4.97e-14	0.449	8.51e-16
356	12.79	12.83	42.1875	IPI:IPI00514127.1	HDGF	7	0.5	4.23e-09	0.608	1.07e-06	0.829	0.00539
315	14.03	14.03	43.7811	IPI:IPI00414127.3	RANBP1	11	0.5	2.01e-24	0.679	5.49e-16	0.744	9.12e-12
518	10.02	10.03	46.6216	IPI:IPI00029744.1	SSBP1	6	0.511	4.45e-07	0.839	0.000457	1.033	0.431
1136	4.15	4.21	16.4179	IPI:IPI00385786.3	SFRS2	10	0.515	1.18e-15	0.68	2.73e-11	0.519	4.33e-15
480	10.48	10.48	13.3891	IPI:IPI00033036.1	METAP2	6	0.517	2.91e-07	0.669	8.72e-05	0.518	8.85e-06
287	15.06	15.07	31.0345	IPI:IPI00658097.1	HMGN1	12	0.518	2e-09	0.572	3.65e-09	0.72	4.55e-07
253	16.45	16.47	29.2169	IPI:IPI00219301.7	MARCKS	16	0.519	1.45e-13	0.673	1.44e-09	0.377	4.27e-09
548	9.41	9.41	36.4865	IPI:IPI00922055.1	DBI	7	0.52	6.88e-06	0.664	0.00202	0.679	0.000101
431	11.19	15.26	14.4796	IPI:IPI00217466.3	HIST1H1D	12	0.521	1.51e-09	0.55	6.58e-10	0.275	6.11e-12
146	23.8	23.8	35.6828	IPI:IPI00299024.9	BASP1	13	0.528	1.27e-08	0.653	1.18e-06	0.398	8.04e-09
273	15.48	15.49	13.0967	IPI:IPI00646954.1	ENAH	11	0.531	4.11e-05	0.672	0.000241	0.643	0.000966
406	11.71	11.72	30.7087	IPI:IPI00221222.7	SUB1	6	0.532	5.51e-10	0.606	1.99e-08	0.502	6.97e-08
137	25.21	25.21	55.0802	IPI:IPI00916768.2	CALM1	30	0.534	2.01e-28	0.763	4.75e-15	0.496	3.1e-35
874	6	6.03	63.6364	IPI:IPI00220827.5	TMSB10	7	0.535	1.45e-10	1.166	0.000355	0.748	3.35e-06
91	31.91	31.91	37.2414	IPI:IPI00072377.1	SET	24	0.55	5.06e-09	0.704	1.07e-05	0.644	4.72e-09
910	5.64	5.72	9.5057	IPI:IPI00909097.1	CIRBP	2	0.552	0.0169	0.708	0.0262	0.639	0.00579
134	25.68	25.69	30.3774	IPI:IPI00028122.1	PSIP1	20	0.559	3.63e-18	0.593	3.57e-17	0.59	4.98e-13
1230	4.01	4.01	21.3115	IPI:IPI00003419.1	C11orf58	3	0.568	0.011	0.711	0.0078	0.465	0.0162
296	14.66	14.68	31.7221	IPI:IPI00015842.1	RCN1	9	0.569	2.54e-09	0.701	1.36e-07	0.741	4.8e-06
60	39.05	39.05	68.0723	IPI:IPI00012011.6	CFL1	50	0.57	9.81e-45	0.835	6.59e-08	0.793	4.02e-13
937	5.4	7.56	24.3386	IPI:IPI00878669.2	CBX1	4	0.577	0.00254	0.668	0.00107	0.573	0.00246
399	11.91	11.91	16.5312	IPI:IPI00032826.1	ST13	11	0.578	4.35e-06	0.78	0.0108	0.583	1.79e-05
751	6.74	6.86	17.4089	IPI:IPI00940656.1	ANP32A	3	0.579	0.00213	0.715	0.0194	0.638	0.000462
836	6.11	6.11	25.9259	IPI:IPI00217236.4	TBCA	5	0.58	3.39e-09	0.823	0.000295	0.61	1.52e-09
780	6.47	6.52	35.7143	IPI:IPI00215790.6	RPL38	5	0.58	9.25e-15	0.85	1.72e-06	0.729	4.53e-07
461	10.81	10.83	34.4498	IPI:IPI00909743.2	HN1L	6	0.58	1.71e-05	0.673	0.00296	0.635	1.82e-06
1222	4.01	4.04	14.0777	IPI:IPI00783862.2	BLVRB	2	0.581	0.000149	0.599	0.000677	0.594	0.000536
810	6.24	6.27	18.7793	IPI:IPI00021924.1	H1FX	3	0.582	0.00781	0.616	0.00667	0.645	0.00909
2097	2.02	2.03	6.30915	IPI:IPI00009703.1	SOX2	2	0.584	0.00299	0.676	0.0314	0.522	0.0473
1208	4.03	4.04	14.7321	IPI:IPI00024157.1	FKBP3	2	0.584	6.73e-06	0.714	0.000109	0.642	4.34e-07
241	16.98	17.29	13.1455	IPI:IPI00217465.5	HIST1H1C	25	0.59	8.34e-06	0.647	0.00275	0.538	6.14e-05
805	6.29	6.29	20.1493	IPI:IPI00744618.3	STMN1	4	0.593	2.59e-06	0.761	8.05e-05	0.627	6.95e-08
1786	2.2	2.2	8.22785	IPI:IPI00794894.1	RPL23A	2	0.602	1.1e-06	0.832	0.0105	0.61	0.0968
338	13.16	13.16	18.7348	IPI:IPI00017669.5	SMARCE1	6	0.61	0.000913	0.735	0.0245	0.576	0.0044
1239	4	4	17.7083	IPI:IPI00373869.5	C17orf49	2	0.612	0.0268	0.678	0.00655	0.548	0.00567
568	9.07	10.35	14.75	IPI:IPI00479145.2	KRT19	6	0.612	0.000333	0.717	0.000157	0.456	0.000525
407	11.7	11.7	35.5072	IPI:IPI00216088.3	CRABP2	6	0.615	5.93e-05	0.674	0.00391	1.839	2.52e-07
310	14.3	14.3	23.743	IPI:IPI00003527.5	SLC9A3R1	7	0.615	0.0034	0.624	9.16e-06	0.49	0.000243
68	37.3	37.3	50.3497	IPI:IPI00465028.7	RCTPI1	42	0.618	0	0.645	7.01e-45	1.164	5.73e-10
822	6.17	6.21	18.1818	IPI:IPI00555744.6	RPL14	3	0.619	0.0425	0.617	0.0225	0.596	0.0509
676	7.73	7.73	12.297	IPI:IPI00000279.3	ZC3H15	5	0.621	0.00412	0.762	0.00249	0.808	0.09
56	40.75	40.78	11.8314	IPI:IPI00008868.3	MAP1B	21	0.622	1.05e-09	0.888	0.000384	0.653	1.78e-07
1249	3.95	3.95	23.1884	IPI:IPI00719622.1	RPS28	3	0.623	4.31e-07	0.898	0.0056	0.657	2.29e-06
82	33.56	33.56	66.6667	IPI:IPI00419585.9	PPIA	43	0.624	0	0.888	6.17e-05	0.927	0.00228
483	10.42	10.42	24.1379	IPI:IPI00215780.5	RPS19	5	0.626	4.58e-09	0.898	0.0314	0.686	2.61e-10
701	7.42	7.44	52.809	IPI:IPI00026087.1	BANF1	6	0.627	1.87e-08	0.682	6.25e-05	0.766	2.52e-06
777	6.49	8.82	23.1707	IPI:IPI00010204.1	SFRS3	6	0.627	1.59e-05	0.759	8.91e-06	0.847	0.113
978	5.02	5.04	13.4483	IPI:IPI00024993.4	ECHS1	3	0.628	0.000171	0.674	0.000428	0.504	0.000549
682	7.64	8.94	8.20513	IPI:IPI00956015.1	CCDC6	4	0.628	0.000164	0.795	0.000667	0.598	0.00206
666	7.88	7.91	12.959	IPI:IPI00022810.1	CTSC	4	0.632	0.00861	0.62	0.00695	0.494	0.00199
1050	4.44	4.44	7.84983	IPI:IPI00006863.5	SPAG7	2	0.634	0.00193	0.735	0.00172	0.599	0.00163
416	11.58	11.58	47.4074	IPI:IPI00007797.3	FABP5L9	7	0.634	1.2e-08	0.874	0.00186	0.458	0.000378
235	17.25	21.12	32.2807	IPI:IPI00334713.1	HNRNPAB	13	0.635	2.06e-06	0.771	4.76e-06	0.668	0.00012
96	31.4	31.41	33.7474	IPI:IPI00554648.3	KRT8	19	0.635	1.39e-15	0.857	4.08e-08	1.341	2.78e-07
84	33.09	33.09	45.679	IPI:IPI00031812.3	YBX1	40	0.639	6.19e-14	0.857	0.00305	0.624	1.57e-12
852	6.05	6.08	28.3582	IPI:IPI00015891.1	PFDN4	3	0.645	0.00373	0.846	0.0064	0.813	0.197
214	18.56	18.57	17.3913	IPI:IPI00023860.1	NAP1L1	16	0.647	2.32e-17	0.766	9.71e-10	0.864	1.28e-06
566	9.09	9.11	20.303	IPI:IPI00029400.2	ZRANB2	5	0.649	0.00287	0.692	0.0196	0.649	0.046
151	23.12	23.14	9.98878	IPI:IPI00237884.3	AKAP12	12	0.65	1.19e-05	0.815	0.00192	0.628	0.00102
1241	4	4	25.5814	IPI:IPI00642816.2	SRP9	2	0.652	1.69e-06	0.681	3.96e-07	0.545	0.00169
61	39.03	39.04	37.2007	IPI:IPI00013894.1	STIP1	24	0.652	2.31e-20	0.872	0.000802	0.863	4.45e-05
737	6.87	6.89	6.63507	IPI:IPI00410330.3	GATAD2A	4	0.653	0.0264	0.734	0.0234	0.74	0.0249
33	53.46	53.47	20.6663	IPI:IPI00010800.2	NES	27	0.655	2.53e-10	0.889	0.00393	0.711	9.03e-12
210	18.68	18.68	34.375	IPI:IPI00909232.1	HNRNPC	19	0.656	0.00684	0.695	0.0192	0.617	0.00459
10	83.72	83.74	61.4213	IPI:IPI00179953.2	NASP	79	0.657	0	0.781	2.1e-38	0.53	0
322	13.78	15.83	22.4	IPI:IPI00941463.1	NAP1L4	8	0.66	5.19e-07	0.814	0.000289	0.729	1.62e-05
571	9.01	9.02	15.6398	IPI:IPI00106668.5	PLIN3	6	0.661	2.05e-05	0.748	0.000732	0.91	0.486
1226	4.01	4.03	9.62199	IPI:IPI00439194.1	MBD3	2	0.662	0.0246	0.734	0.0258	0.716	0.0286
219	18.27	18.28	60	IPI:IPI00216691.5	PFN1	29	0.662	2.17e-19	0.701	1.05e-15	0.72	6.6e-16
351	12.89	12.89	30.0546	IPI:IPI00297579.4	CBX3	6	0.663	5.7e-07	0.862	0.00671	0.634	1.03e-05
788	6.4	6.41	25.4902	IPI:IPI00220362.5	HSPE1	8	0.665	8e-23	0.777	4.04e-14	0.964	0.226
354	12.83	12.83	28.0277	IPI:IPI00015018.1	PPA1	6	0.666	5.66e-07	0.752	7.38e-08	0.625	1.42e-07
321	13.83	14.8	19.6941	IPI:IPI00103525.1	PSPC1	7	0.668	0.00328	0.702	0.00269	0.629	0.00585
97	30.96	30.98	26.1871	IPI:IPI00794221.1	DBN1	25	0.668	2.01e-18	0.846	9.18e-05	0.611	7.11e-11
325	13.73	13.77	35.7843	IPI:IPI00216935.1	RBPMS	7	0.669	0.00491	0.709	0.00132	0.637	0.0149
1011	4.78	4.78	6.68203	IPI:IPI00923582.1	SCRN1	2	0.67	0.0129	0.789	0.0173	0.946	0.412
862	6.02	6.02	36.3636	IPI:IPI00028109.1	DPY30	5	0.67	0.00166	0.659	4.36e-05	0.834	0.0452
330	13.58	15.12	34.8416	IPI:IPI00012340.1	SFRS9	8	0.672	4.19e-05	0.81	0.0143	0.862	0.0196
113	28.48	28.49	25.4766	IPI:IPI00008557.5	IGF2BP1	27	0.672	2.43e-11	0.737	1.09e-08	0.774	1.84e-05
51	42.21	42.22	36.4789	IPI:IPI00604620.3	NCL	29	0.675	3.39e-33	0.794	3.25e-21	0.87	5.51e-10
635	8.17	10.93	22.0544	IPI:IPI00216492.1	HNRNPH3	8	0.677	2.85e-07	0.698	9.98e-07	0.689	0.000851
1018	4.72	4.72	16.8182	IPI:IPI00440719.2	NAA10	2	0.678	0.0138	0.887	0.00647	0.637	0.0089
294	14.68	14.71	15.8568	IPI:IPI00304692.1	RBMX	9	0.681	1.23e-06	0.815	0.00165	0.716	1.98e-06
576	8.93	8.94	18.4818	IPI:IPI00004839.1	CRKL	4	0.685	0.000298	0.761	0.000273	0.919	0.58
420	11.52	11.53	41.1215	IPI:IPI00179700.3	HMGA1	6	0.685	0.000189	0.677	9.69e-05	0.676	8.89e-05
355	12.81	12.91	5.56399	IPI:IPI00742743.1	TP53BP1	6	0.685	6.04e-05	0.826	0.0014	0.746	0.00887
903	5.72	5.72	32.8	IPI:IPI00009010.3	TRMT112	3	0.687	0.00998	0.757	0.0452	0.931	0.376
188	20.29	20.35	68.984	IPI:IPI00219446.5	PEBP1	19	0.687	4.13e-10	0.838	0.000174	0.593	1.67e-08
537	9.67	9.69	22.7468	IPI:IPI00107104.1	CXorf26	4	0.688	0.000876	0.823	0.0149	1.023	0.598
244	16.84	19.91	19.8618	IPI:IPI00658000.3	IGF2BP3	11	0.689	2.15e-06	0.679	5.18e-10	0.694	1.12e-06
329	13.63	13.64	49.2647	IPI:IPI00293434.2	SRP14	11	0.689	0.000408	0.729	0.00151	0.362	9.4e-08
42	46.3	46.3	43.4211	IPI:IPI00029111.3	DPYSL3	40	0.697	4.42e-20	0.794	6.39e-15	0.49	2.77e-17
1013	4.76	4.76	5.27383	IPI:IPI00935311.1	ZNF207	3	0.698	0.000752	0.835	0.00895	0.649	0.000923
781	6.47	6.48	16.7647	IPI:IPI00001871.2	PAWR	4	0.698	0.00925	0.885	0.0299	0.645	0.000517
785	6.43	6.44	16.5746	IPI:IPI00013297.1	PDAP1	4	0.699	0.0171	0.804	0.00797	0.952	0.843
422	11.41	16.15	16.5552	IPI:IPI00743914.2	IGF2BP2	9	0.699	0.00148	0.818	0.0143	0.65	0.000145
261	16.18	18.18	66.6667	IPI:IPI00008527.3	RPLP1	17	0.699	2.86e-06	0.744	5.67e-05	0.821	0.00021
276	15.38	15.4	30.1136	IPI:IPI00916111.2	MDH1	9	0.701	6.39e-10	0.788	1.98e-08	0.552	3.34e-16
36	51.16	51.16	92.1739	IPI:IPI00008529.1	RPLP2	49	0.701	1.54e-22	0.893	0.000652	0.705	3.5e-19
875	6	6.01	35.1852	IPI:IPI00930678.1	SNRPD2	5	0.703	3.78e-05	0.866	0.011	0.648	8.68e-06
312	14.12	14.13	34.7015	IPI:IPI00017596.3	MAPRE1	10	0.703	4.61e-07	0.813	0.000478	0.685	2.91e-07
860	6.02	6.04	20.5128	IPI:IPI00399089.4	MESDC2	4	0.706	8.41e-07	0.804	0.00236	0.814	0.000203
81	33.61	33.62	28.2682	IPI:IPI00221106.5	SF3B2	18	0.706	4.59e-09	0.794	7.01e-06	0.742	2.54e-08
2059	2.04	2.04	13.4969	IPI:IPI00007024.1	FAM96B	2	0.711	0.0146	0.772	0.0161	0.478	0.0169
968	5.1	5.11	9.11602	IPI:IPI00106646.1	SDF4	3	0.711	0.00294	0.827	0.0225	0.765	0.000198
588	8.78	8.78	28.9474	IPI:IPI00395627.3	CACYBP	4	0.712	0.00116	0.739	0.00208	1.137	0.192
70	36.3	37.4	35.1351	IPI:IPI00641948.3	FUBP1	26	0.713	0.0484	0.727	0.0132	0.75	0.0412
1106	4.23	4.3	7.393	IPI:IPI00955848.1	SH3BGRL3	6	0.714	0.00017	1.222	0.0104	0.796	0.0171
305	14.39	14.4	9.11809	IPI:IPI00013174.2	RBM14	9	0.715	0.000326	0.842	0.0168	0.738	0.000292
694	7.48	7.5	13.5952	IPI:IPI00010882.3	DFFA	3	0.716	0.00104	0.877	0.0432	0.658	0.000588
269	15.83	31.22	45.9677	IPI:IPI00218319.3	TPM3	25	0.717	2.84e-09	1.104	0.0247	0.788	5.79e-06
363	12.52	18.16	18.3333	IPI:IPI00011274.3	HNRPDL	8	0.718	1.9e-06	0.819	7.87e-05	0.705	2.9e-06
187	20.45	20.46	41.1348	IPI:IPI00014230.1	C1QBP	12	0.72	6.62e-11	0.761	8.16e-08	0.699	5.64e-10
984	4.99	5	5.56845	IPI:IPI00955819.1	STK24	2	0.722	0.000866	0.773	0.00526	0.79	0.0251
613	8.41	8.41	9.6	IPI:IPI00020021.3	DEK	4	0.723	0.000149	0.857	0.0187	0.537	0.00975
583	8.84	8.92	23.6066	IPI:IPI00011913.1	HNRNPA0	9	0.724	1.53e-06	0.809	0.00431	0.693	2.23e-05
55	40.76	40.76	39.4077	IPI:IPI00910458.1	HNRNPK	46	0.725	2.28e-35	0.81	2.76e-24	0.751	2.4e-21
185	20.56	20.59	25.1208	IPI:IPI00027223.2	IDH1	13	0.727	2.49e-12	0.78	6.5e-09	0.769	7.77e-08
145	24.01	24.05	27.6224	IPI:IPI00903278.1	HNRNPD	20	0.727	1.8e-09	0.788	5.74e-07	0.716	1.18e-07
489	10.37	10.37	48.4848	IPI:IPI00013917.3	RPS12	7	0.729	3.36e-13	0.907	0.000397	0.833	4.59e-07
601	8.56	8.58	23.0159	IPI:IPI00749113.2	DUT	4	0.732	0.0146	0.766	0.00446	0.56	0.00015
62	38.67	38.69	34.0366	IPI:IPI00479786.5	KHSRP	26	0.732	9.01e-10	0.789	2.38e-10	0.839	1.75e-06
923	5.54	5.54	23.2932	IPI:IPI00477686.2	GTF2F2	3	0.733	0.0158	0.833	0.0148	0.705	0.00107
846	6.08	6.1	30.7692	IPI:IPI00179330.6	RPS27A	5	0.733	0.000453	0.879	0.0443	0.877	0.349
1142	4.15	4.15	16.2651	IPI:IPI00013195.1	MRPL49	2	0.734	0.0207	0.848	0.0186	0.889	0.0281
430	11.2	30.04	26.2673	IPI:IPI00216171.3	ENO2	25	0.737	0.0116	0.735	0.0259	1.007	0.914
993	4.93	4.94	5.49199	IPI:IPI00411356.5	VPS4A	2	0.738	0.0093	0.766	0.0403	0.946	0.613
166	21.88	22.08	13.9313	IPI:IPI00941083.1	FUS	14	0.738	1.36e-05	0.862	0.00136	0.913	0.144
1901	2.11	2.13	3.62812	IPI:IPI00328161.8	FKBP8	2	0.74	0.014	0.67	0.00747	0.896	0.28
739	6.85	6.95	8.07453	IPI:IPI00641287.1	SFRS11	3	0.74	0.000134	0.813	0.00575	0.884	0.0684
699	7.43	7.46	8.25516	IPI:IPI00005194.1	UBFD1	3	0.74	0.00843	0.872	0.0241	0.948	0.693
203	19.03	23.98	29.7203	IPI:IPI00257508.4	DPYSL2	16	0.74	3.26e-10	0.835	8.48e-06	0.624	7.64e-14
176	21.24	21.27	23.0964	IPI:IPI00299000.5	PA2G4	21	0.74	1.62e-06	0.814	4.41e-05	0.971	0.508
1305	3.61	33.47	33.8462	IPI:IPI00216730.3	HIST2H2AB	41	0.741	0.0104	0.781	0.0473	1.108	0.255
194	19.53	19.54	41.4698	IPI:IPI00022977.1	CKB	19	0.743	2.9e-13	0.848	4.01e-05	0.413	7.84e-21
168	21.78	21.78	52.1739	IPI:IPI00376005.2	EIF5A	20	0.743	1.03e-09	0.902	0.000764	0.768	9.73e-08
415	11.58	11.58	16.9374	IPI:IPI00022648.2	EIF5	6	0.744	0.000393	0.849	0.00137	0.67	2.24e-05
50	42.48	42.48	45.7364	IPI:IPI00220855.3	H2AFJ	41	0.745	0.00148	0.71	8.69e-06	0.927	0.273
11	81.85	81.86	58.3578	IPI:IPI00414696.1	HNRNPA2B1	83	0.745	1.42e-24	0.824	5.58e-20	0.739	1.48e-19
370	12.44	12.44	29.7521	IPI:IPI00294536.2	STRAP	8	0.746	1.3e-08	0.769	6.56e-06	1.205	0.0003
535	9.72	9.72	62.6506	IPI:IPI00017448.1	RPS21	13	0.746	0.00695	0.843	0.0167	0.789	0.0101
364	12.51	12.53	14.7196	IPI:IPI00219483.1	SNRNP70	6	0.747	0.00165	0.848	0.0342	0.814	0.0737
316	14.02	14.03	25.9701	IPI:IPI00790214.1	RCN2	8	0.747	0.00197	0.762	0.0017	0.874	0.113
40	49.04	70.63	47.8495	IPI:IPI00215965.3	HNRNPA1	75	0.75	3.43e-13	0.838	1.09e-10	0.805	2.72e-08
228	17.78	17.82	10.3665	IPI:IPI00104050.3	THRAP3	12	0.751	4.95e-05	0.818	0.000389	0.712	0.00181
284	15.13	15.18	43.5028	IPI:IPI00604523.1	MYL12A	17	0.751	2.74e-07	1.246	0.000235	0.408	1.86e-10
536	9.7	9.75	14.3608	IPI:IPI00910816.1	SNW1	5	0.752	0.00878	0.816	0.0109	0.738	0.0162
163	22.03	22.07	13.9785	IPI:IPI00410693.4	SERBP1	18	0.755	6.41e-06	0.86	0.0097	0.799	0.0011
112	28.5	28.51	36.9305	IPI:IPI00169383.3	PGK1	19	0.756	1.23e-12	0.684	1.37e-14	1.087	0.000975
14	76.15	76.15	54.7619	IPI:IPI00549248.4	NPM1	121	0.756	8.42e-43	0.783	1.83e-40	0.622	0
371	12.43	12.44	38.4279	IPI:IPI00399265.2	TPD52L2	8	0.757	0.00211	0.874	0.0224	0.909	0.172
290	14.92	26.85	23.7251	IPI:IPI00418262.5	ALDOC	28	0.758	0.000543	0.686	0.00161	0.852	0.0349
103	29.45	29.46	33.9056	IPI:IPI00012442.1	G3BP1	19	0.759	6.66e-11	0.875	0.000231	0.659	9.26e-14
1237	4	4.01	21.8045	IPI:IPI00004436.1	LSM1	2	0.761	0.00313	0.75	0.000394	0.95	0.507
632	8.18	8.22	12.9477	IPI:IPI00410118.1	QKI	4	0.761	0.0105	0.743	0.00937	0.612	0.00194
388	12.13	12.16	5.29248	IPI:IPI00744062.1	TCERG1	5	0.762	2.2e-05	0.889	0.00602	0.737	9.75e-06
108	28.99	28.99	67.1795	IPI:IPI00641181.5	MARCKSL1	34	0.762	1.55e-05	0.878	0.000907	0.627	1.94e-12
72	35.98	43.91	36.7725	IPI:IPI00419373.1	HNRNPA3	34	0.762	1.01e-11	0.941	0.0168	0.761	2.86e-05
186	20.49	20.51	29.4355	IPI:IPI00215884.4	SFRS1	11	0.763	3.54e-08	0.866	5.8e-05	0.762	1.06e-05
1049	4.44	4.47	15.1163	IPI:IPI00219034.3	NDUFA8	2	0.764	0.0329	0.748	0.0341	0.873	0.0258
1263	3.82	4.08	10.3806	IPI:IPI00555647.4	TRA2B	3	0.764	0.0437	0.815	0.0264	0.836	0.165
344	13.02	13.03	19.7479	IPI:IPI00796366.2	MYL6	11	0.767	5.53e-08	1.162	7.5e-05	0.493	1.06e-12
209	18.69	18.7	36.0153	IPI:IPI00024911.1	ERP29	11	0.768	2.49e-05	0.841	0.0014	0.808	6.8e-06
1084	4.3	4.37	7.27651	IPI:IPI00017341.3	SF3A2	2	0.769	0.0232	0.829	0.0232	0.778	0.0269
681	7.65	7.81	10.3175	IPI:IPI00007102.3	GLOD4	4	0.771	0.00785	0.746	0.00435	0.719	0.00313
589	8.77	8.77	34.3066	IPI:IPI00219930.7	CRABP1	9	0.781	1.42e-05	1.72	1.19e-08	0.576	3.48e-07
215	18.49	38.09	35.5694	IPI:IPI00845339.1	HSPA1A	32	0.8	0.00292	0.769	0.00114	1.011	0.868
877	5.98	6.03	4.43491	IPI:IPI00292387.6	NOLC1	4	0.814	0.000832	0.767	0.000127	0.77	0.00356
429	11.21	11.22	23.2143	IPI:IPI00029056.2	SEPHS1	5	0.828	0.0188	0.736	2.97e-05	0.668	0.0275
1272	3.8	3.8	12.7168	IPI:IPI00011604.1	GCSH	2	0.835	0.0155	0.765	0.0181	1.68	0.272
190	20.05	20.06	41.2698	IPI:IPI00018534.4	HIST1H2BL	66	0.844	7.26e-10	0.747	2.87e-24	0.779	5.61e-13
13	76.26	76.29	58.5837	IPI:IPI00418471.6	VIM	142	1.017	0.253	2.014	0	0.625	1.67e-43
8	89.8	90.86	17.9117	IPI:IPI00021812.2	AHNAK	47	1.037	0.0456	1.649	0	0.731	1.36e-31
3	113	113.03	31.1224	IPI:IPI00019502.3	MYH9	100	1.101	0.000799	1.419	1.76e-24	0.579	2.57e-17
247	16.62	17.58	32.3699	IPI:IPI00218918.5	ANXA1	11	1.105	0.0479	1.797	1.71e-06	1.339	0.0197
418	11.55	11.56	11.597	IPI:IPI00873201.1	PSAP	5	1.134	0.0306	1.51	6.06e-05	0.767	3.55e-07
402	11.8	11.8	24.1026	IPI:IPI00220739.3	PGRMC1	9	1.146	0.00859	1.328	1.88e-06	1.292	0.000158
1244	4	4	35.0515	IPI:IPI00183695.9	S100A10	2	1.182	0.0064	1.611	1.96e-05	1.967	1.04e-11
74	35.43	35.45	32.2289	IPI:IPI00021405.3	LMNA	28	1.198	2.68e-07	2.063	4.71e-20	1.125	0.0626
20	68.35	74.31	19.9846	IPI:IPI00289334.1	FLNB	46	1.204	4.39e-08	1.368	1.99e-09	0.791	4.69e-08
75	35.42	42.91	10.0183	IPI:IPI00178352.6	FLNC	22	1.206	0.000303	1.375	2.79e-06	1.572	3.6e-06
904	5.72	5.72	25.7143	IPI:IPI00013895.1	S100A11	8	1.215	0.000432	2.153	7.02e-10	1.556	1.42e-08
803	6.3	18.04	16.5312	IPI:IPI00744148.2	H2AFY	11	1.218	0.0186	1.416	0.00875	0.903	0.327
1238	4	4.01	20.7101	IPI:IPI00900380.1	MCTS1	3	1.229	0.021	1.388	0.000184	1.267	1.72e-05
1454	2.98	30.86	25.1152	IPI:IPI00218474.6	ENO3	30	1.232	0.0467	1.399	0.000136	0.971	0.853
457	10.93	11.01	4.1	IPI:IPI00009322.3	NEDD4	4	1.264	0.00558	1.309	0.0043	1.032	0.804
164	21.91	21.96	20.8024	IPI:IPI00221226.7	ANXA6	11	1.273	0.00107	1.35	0.000202	1.14	0.0148
392	12.06	12.09	60	IPI:IPI00219219.3	LGALS1	9	1.283	6.86e-05	2.333	2.69e-10	0.551	6.63e-05
786	6.41	6.42	5.55556	IPI:IPI00927799.1	CTNNB1	3	1.27766	0.0166789	1.14443	0.114042	0.935231	0.551587
452	11	11.01	27.8431	IPI:IPI00419249.5	PSMA3	6	1.297	0.0257	1.447	0.00012	1.246	0.25
626	8.25	8.25	13.3047	IPI:IPI00021771.1	ANXA7	5	1.301	0.00224	1.42	0.027	0.999	0.992
104	29.2	29.2	45.7286	IPI:IPI00000874.1	PRDX1	19	1.314	1.69e-06	1.531	4.69e-06	1.414	0.00616
352	12.87	12.9	10.7337	IPI:IPI00019912.3	HSD17B4	9	1.32	5.91e-06	1.176	0.0129	1.139	0.0688
533	9.76	9.83	18.3223	IPI:IPI00305383.1	UQCRC2	5	1.324	9.37e-05	1.351	7.5e-05	1.336	0.000257
345	12.98	12.98	14.447	IPI:IPI00641829.5	BAT1	6	1.324	0.0125	1.151	0.0181	1.161	0.234
740	6.85	6.93	5.68627	IPI:IPI00843789.2	GLDC	3	1.325	0.0153	1.162	0.016	1.332	0.0672
111	28.51	28.54	21.0989	IPI:IPI00140420.4	SND1	17	1.326	8.94e-09	1.277	6.72e-10	0.931	0.34
600	8.58	8.59	17.0732	IPI:IPI00101037.3	RCN3	4	1.327	0.0186	2.052	0.0082	0.87	0.174
1243	4	4	39.0805	IPI:IPI00436518.1	BRL	3	1.329	0.0053	3.279	3.5e-05	0.653	0.0333
821	6.17	6.76	13.0031	IPI:IPI00024095.3	ANXA3	3	1.331	0.0016	2.301	3.25e-05	0.702	0.000224
16	71.92	71.93	38.961	IPI:IPI00396485.3	EEF1A1	82	1.331	2.93e-15	1.263	1.6e-10	1.237	3.26e-08
85	32.94	32.97	13.0356	IPI:IPI00009342.1	IQGAP1	18	1.332	1.31e-10	1.283	1.96e-07	1.147	0.0149
1228	4.01	4.02	16.5803	IPI:IPI00442073.5	CSRP1	2	1.34	0.0049	2.376	0.0196	1.258	0.467
183	20.7	40.33	29.3217	IPI:IPI00759776.1	ACTN1	24	1.341	8.23e-07	1.285	0.00053	1.131	0.0926
738	6.86	6.87	33.0769	IPI:IPI00221091.9	RPS15A	3	1.342	5.72e-05	1.157	0.0133	1.41	4.37e-05
1871	2.13	2.14	4.02299	IPI:IPI00550968.3	MORF4	2	1.346	0.0237	1.239	0.0489	0.955	0.532
661	7.97	8	4.80226	IPI:IPI00016480.3	NLRP2	4	1.346	0.00247	1.19	0.0154	1.35	0.487
900	5.73	5.82	25.6917	IPI:IPI00001960.4	CLIC4	4	1.357	0.00718	1.2	0.0283	1.039	0.671
99	30.71	30.74	9.22285	IPI:IPI00420014.2	SNRNP200	16	1.358	3.54e-06	1.085	0.0289	1.376	0.000481
961	5.15	5.21	3.13837	IPI:IPI00028031.2	ACADVL	2	1.36	0.0449	1.474	0.0413	1.142	0.726
451	11	11.01	15.7895	IPI:IPI00028091.3	ACTR3	5	1.364	0.00872	1.18	0.0306	1.346	0.0137
606	8.51	8.56	15.8568	IPI:IPI00744507.1	CSNK2A1	4	1.365	0.00614	1.043	0.481	1.496	0.00917
842	6.09	6.09	15.2815	IPI:IPI00386427.1	SMPDL3B	5	1.369	0.0109	0.831	0.0406	0.579	0.0175
951	5.26	5.31	1.26953	IPI:IPI00645867.2	MYOF	2	1.371	0.0056	1.453	0.00756	1.009	0.927
5	100.34	100.34	48.3425	IPI:IPI00414676.6	HSP90AB1	125	1.371	2.01e-21	1.233	1.19e-13	0.956	0.158
539	9.65	9.65	21.4925	IPI:IPI00218782.3	CAPZB	5	1.373	0.000194	1.438	0.000726	1.2	0.24
31	55.45	55.48	17.4034	IPI:IPI00026781.3	FASN	33	1.373	1.02e-13	1.172	4.8e-07	1.293	7.65e-09
169	21.74	21.74	29.0419	IPI:IPI00219217.3	LDHB	16	1.375	8.14e-09	0.866	1.16e-06	2.26	4.63e-14
529	9.83	9.91	12.5	IPI:IPI00554742.3	API5	5	1.388	0.000829	1.093	0.0849	1.523	0.00383
239	17.09	17.09	36.9085	IPI:IPI00848226.1	GNB2L1	11	1.391	2.18e-07	1.285	1.71e-05	1.366	2.19e-05
314	14.11	14.13	11.2314	IPI:IPI00783097.3	GARS	6	1.393	0.000129	1.23	0.0145	1.504	7.56e-05
178	21.22	21.25	5.09636	IPI:IPI00007928.4	PRPF8	11	1.398	3.58e-06	1.139	0.0208	1.275	0.00498
39	49.56	49.65	6.45717	IPI:IPI00456969.1	DYNC1H1	21	1.398	8.54e-10	1.184	1.06e-06	1.158	0.000212
109	28.97	29.06	4.09399	IPI:IPI00296337.2	PRKDC	13	1.407	4.79e-07	1.146	0.00167	1.285	0.000247
260	16.26	18.28	40.4082	IPI:IPI00021263.3	YWHAZ	13	1.416	5.16e-06	1.306	0.00128	1.571	1.82e-06
1174	4.06	4.13	2.45339	IPI:IPI00926312.1	OGDH	2	1.424	0.00169	1.406	0.0173	1.166	0.0186
394	12.03	12.04	8.16104	IPI:IPI00026216.4	NPEPPS	7	1.425	4.91e-05	1.252	0.00282	1.126	0.0955
275	15.4	15.44	15.0776	IPI:IPI00217223.1	PAICS	7	1.429	1.03e-07	1.166	0.000252	1.256	0.00141
336	13.26	20.45	22.1607	IPI:IPI00947127.1	LDHA	10	1.431	0.000115	0.868	0.027	0.542	3.92e-05
931	5.46	5.47	5.1756	IPI:IPI00747764.3	KPNA6	2	1.433	0.011	1.162	0.0264	1.748	0.00265
654	8.01	8.02	19.764	IPI:IPI00295741.4	CTSB	7	1.434	0.00288	2.714	0.000416	0.382	0.00467
590	8.76	8.83	5.50918	IPI:IPI00303207.3	ABCE1	3	1.435	0.000105	1.325	1.24e-05	1.35	0.000284
693	7.48	52.06	53.3482	IPI:IPI00007750.1	TUBA4A	62	1.444	1.04e-06	1.261	1.68e-06	1.748	0.00144
1199	4.04	4.04	30.9524	IPI:IPI00789454.1	TCEB1	2	1.445	0.047	1.493	0.0306	1.515	0.0343
618	8.36	8.43	4.91493	IPI:IPI00902463.1	ESYT1	4	1.449	0.0204	1.208	0.0368	1.268	0.0303
341	13.03	13.05	17.5182	IPI:IPI00791086.2	EIF3D	6	1.45	0.00138	1.393	0.000238	1.247	0.0581
197	19.44	19.45	14.8428	IPI:IPI00396435.3	DHX15	10	1.457	2.69e-06	1.13	0.00997	1.376	5.36e-05
79	34.04	34.04	69.5238	IPI:IPI00219757.13	GSTP1	39	1.457	2.06e-25	1.257	1.8e-12	1.937	1.27e-26
602	8.56	8.58	12.7596	IPI:IPI00744692.1	TALDO1	4	1.458	5.29e-05	1.659	0.00296	0.957	0.739
271	15.61	17.62	16.3711	IPI:IPI00878310.1	MCM5	8	1.468	3.89e-06	1.139	0.0398	1.237	0.00257
66	37.49	37.52	19.9213	IPI:IPI00844578.1	DHX9	23	1.477	1.39e-12	1.089	0.0107	1.54	8.34e-12
95	31.45	31.46	42.577	IPI:IPI00418169.3	ANXA2	23	1.483	1.55e-11	1.757	2.41e-13	1.6	4.21e-10
334	13.4	13.41	15.949	IPI:IPI00020984.2	CANX	11	1.488	4.76e-07	1.246	1.99e-05	1.104	0.239
204	18.99	19.07	36.875	IPI:IPI00329801.12	ANXA5	17	1.494	1.72e-13	1.534	1.45e-09	1.372	2.62e-08
812	6.24	6.25	8.56031	IPI:IPI00873935.1	DKC1	4	1.495	0.000432	1.443	0.0002	1.266	0.0121
140	24.56	24.58	65.0485	IPI:IPI00453473.6	HIST1H4K	27	1.497	1.02e-43	1.172	4.93e-15	1.608	0
502	10.17	10.19	6.4486	IPI:IPI00893013.1	XPO1	6	1.502	0.0102	1.114	0.403	1.29	0.13
758	6.68	6.74	3.83772	IPI:IPI00329216.3	DNMT3A	3	1.508	0.00756	1.087	0.221	1.327	0.0427
833	6.12	6.14	6.80713	IPI:IPI00007682.2	ATP6V1A	3	1.513	0.00973	1.307	0.0208	1.396	0.011
195	19.48	19.52	11.3658	IPI:IPI00026970.4	SUPT16H	9	1.513	1.59e-06	1.154	0.000344	1.448	0.00267
762	6.64	6.68	5.79897	IPI:IPI00643196.1	PFKP	3	1.517	0.00225	1.299	5.55e-05	1.255	0.0793
506	10.13	10.19	7.76119	IPI:IPI00301323.1	DDX18	4	1.534	4.8e-05	1.147	0.0362	1.506	1.05e-05
627	8.24	8.26	5.02513	IPI:IPI00018931.6	VPS35	3	1.537	0.000506	1.152	0.0317	1.733	8.06e-05
637	8.17	8.18	24.2718	IPI:IPI00796774.2	PPP2CB	7	1.539	1.58e-06	1.13	0.0199	1.645	6.02e-07
117	27.71	27.72	35.9746	IPI:IPI00643920.3	TKT	24	1.539	6.25e-20	1.255	8.91e-08	1.714	5.12e-17
391	12.07	12.09	22.6087	IPI:IPI00940950.1	RPL10	6	1.548	7.07e-05	1.13	0.0344	1.353	0.0215
268	15.88	16	10.3612	IPI:IPI00297211.1	SMARCA5	8	1.549	0.00109	1.272	0.0123	1.128	0.312
405	11.71	11.73	13.1528	IPI:IPI00006663.1	ALDH2	5	1.551	0.00559	1.35	0.00808	1.484	0.0339
123	27.04	27.05	36.6995	IPI:IPI00025491.1	EIF4A1	22	1.556	3.04e-06	1.296	0.000384	1.193	0.0137
616	8.38	8.42	8.58369	IPI:IPI00217952.6	GFPT1	4	1.558	0.00037	1.153	0.0156	1.754	0.000437
547	9.41	9.42	10.08	IPI:IPI00307092.2	KARS	4	1.561	0.000121	1.167	0.0346	1.409	0.00327
192	19.77	19.81	29.5213	IPI:IPI00032139.1	SERPINB9	11	1.574	1.2e-05	1.113	0.0289	1.596	1.18e-07
913	5.62	5.62	5.15464	IPI:IPI00221088.5	RPS9	2	1.584	2.25e-05	1.151	0.000734	1.386	0.0155
1301	3.64	3.69	5.15464	IPI:IPI00289601.10	HDAC2	3	1.587	0.000177	1.205	0.00413	1.305	0.00782
421	11.51	11.53	9.09091	IPI:IPI00004860.2	RARS	5	1.593	2.02e-07	1.212	0.000981	1.688	2.63e-07
4	109.58	109.59	65.6	IPI:IPI00894498.1	ACTB	199	1.595	5.17e-34	1.209	1.19e-11	1.323	6.93e-13
997	4.89	4.91	6.76692	IPI:IPI00470573.1	ACTR2	4	1.599	0.000364	1.286	0.000388	1.262	0.00963
332	13.44	13.53	5.72289	IPI:IPI00005024.3	MYBBP1A	6	1.607	0.000566	1.194	0.0263	1.303	0.00202
991	4.94	4.95	10.3723	IPI:IPI00029468.1	ACTR1A	2	1.613	0.0335	1.481	0.0372	1.2	0.259
242	16.95	16.96	12.635	IPI:IPI00924639.1	AASS	7	1.616	4.28e-05	1.374	4.91e-05	0.932	0.308
37	50.87	50.87	18.7919	IPI:IPI00455383.4	CLTC	30	1.616	6.07e-21	1.276	5.61e-14	1.358	8.83e-15
154	23.04	23.05	32.093	IPI:IPI00018206.3	GOT2	13	1.618	2.38e-11	1.566	5.97e-09	1.188	0.00532
376	12.34	12.46	24.0803	IPI:IPI00027252.6	PHB2	6	1.659	7.88e-08	1.529	3.66e-08	1.558	1.76e-07
201	19.23	19.25	14.6119	IPI:IPI00001639.2	KPNB1	9	1.664	2.02e-06	1.144	0.0136	1.342	0.0013
1386	3.23	8.11	16.443	IPI:IPI00291467.7	SLC25A6	4	1.679	0.00497	1.686	0.000935	1.735	0.0552
432	11.18	11.18	13.73	IPI:IPI00937615.2	EEF1G	7	1.679	8.45e-06	1.392	0.000369	1.506	2.72e-05
838	6.1	6.1	12.1457	IPI:IPI00953028.1	RPL7	7	1.697	4.82e-08	1.084	0.0343	1.388	3.88e-05
642	8.15	8.15	27.5362	IPI:IPI00016342.1	RAB7A	4	1.709	0.000412	1.278	0.00587	1.465	0.00163
975	5.05	5.06	7.26644	IPI:IPI00009305.1	GNPDA1	2	1.712	0.00885	1.462	0.0214	2.193	0.022
884	5.9	5.93	7.45614	IPI:IPI00185374.4	PSMD12	4	1.715	0.00193	1.489	0.00562	1.547	0.00478
507	10.12	10.24	13.1579	IPI:IPI00297084.7	DDOST	5	1.728	0.000597	1.357	0.000501	1.381	0.00462
379	12.23	12.25	19.5556	IPI:IPI00020632.4	ASS1	6	1.734	0.00624	2.28	0.00809	1.108	0.704
697	7.45	36.12	32.9787	IPI:IPI00003269.1	ACTBL2	35	1.737	0.000267	1.433	0.00764	1.302	0.0615
921	5.56	5.56	21.393	IPI:IPI00028006.1	PSMB2	4	1.783	0.0102	1.335	0.0406	1.53	0.0307
1151	4.12	4.18	10.4167	IPI:IPI00215893.8	HMOX1	4	1.792	0.00104	1.796	0.00342	1.52	0.0124
630	8.2	8.21	30.2326	IPI:IPI00006865.3	SEC22B	5	1.821	0.00238	1.294	0.0338	1.684	0.0036
2179	2	2.01	8.78378	IPI:IPI00397358.4	RPS27	2	1.835	0.00345	2.089	1.11e-05	1.623	8.1e-05
2404	1.52	3.25	8.38926	IPI:IPI00031681.1	CDK2	3	1.85	0.00241	1.313	0.043	1.619	0.177
1861	2.13	5.45	10.1695	IPI:IPI00220578.3	GNAI3	3	1.872	0.00726	1.356	0.0286	1.981	0.0123
837	6.1	6.11	5.22244	IPI:IPI00872375.3	SLC2A1	2	1.874	0.00362	1.252	0.0381	1.237	0.262
619	8.36	8.37	12.5	IPI:IPI00297982.7	EIF2S3	4	1.887	0.000935	1.492	0.00462	1.709	0.000741
224	18.08	18.08	27.1222	IPI:IPI00219525.10	PGD	11	1.902	8.03e-11	1.621	5.18e-08	1.001	0.986
893	5.8	5.81	6.92308	IPI:IPI00217143.3	SDHA	3	1.912	0.0288	1.622	0.044	1.159	0.284
445	11.04	17.9	12.7841	IPI:IPI00030275.5	TRAP1	16	1.968	1.53e-06	1.356	0.000855	1.615	2.66e-05
767	6.61	6.61	20.9756	IPI:IPI00028004.2	PSMB3	3	1.972	0.000238	1.972	0.000911	1.803	0.000632
649	8.04	8.05	17.2881	IPI:IPI00009253.2	NAPA	4	1.994	0.00178	1.682	0.0153	1.766	0.00157
609	8.45	42.25	48.2759	IPI:IPI00930343.1	ACTC1	41	2.013	0.000493	1.421	0.00161	1.655	0.00258
2087	2.02	4.03	11.9565	IPI:IPI00412525.1	RAP1B	3	2.062	0.000117	1.35	0.000845	1.735	0.000199
1400	3.17	5.18	10.6007	IPI:IPI00031804.1	VDAC3	2	2.18	0.203	1.604	0.139	1.907	0.192
230	17.54	17.57	15.3576	IPI:IPI00012593.1	DNMT3B	9	2.182	1.97e-08	1.391	1.17e-05	1.145	0.0043
301	14.56	15.77	32.7645	IPI:IPI00455531.2	VDAC2	10	2.187	3.76e-07	1.403	6.93e-05	1.719	1.18e-05
1041	4.53	4.54	7.67386	IPI:IPI00020944.1	FDFT1	2	2.2	0.0104	1.304	0.0143	2.499	0.00194
668	7.84	7.84	18.0488	IPI:IPI00005719.1	RAB1A	3	2.209	0.0107	1.553	0.000405	1.484	0.173
818	6.19	6.2	10.6164	IPI:IPI00029046.1	MLEC	5	2.257	7.97e-06	1.321	0.045	2.36	0.00423
1362	3.4	4.01	12.0219	IPI:IPI00018364.2	RAP2B	2	2.476	0.0209	1.467	0.0277	2.17	0.00362
1122	4.2	4.2	15.1685	IPI:IPI00871870.1	ARPC3	2	2.723	0.00112	1.365	0.0408	1.151	0.355
