# Supplementary material for: Identification of Proteins Related to Epigenetic Regulation in the Malignant Transformation of Aberrant Karyotypic Human Embryonic Stem Cells by Quantitative Proteomics
Source: PLoS One. 2014 Jan 17;9(1):e85823. doi: 10.1371/journal.pone.0085823 (PMC3895013; doi:10.1371/journal.pone.0085823)
Supplement: Table S6 — Microarray probe set data of 2583 proteins as detected by iTRAQ analysis. (XLS) [file pone.0085823.s009.xls]

## Sheet: Sheet1
Table S6. Microarray probe set data of 2583 protein detected by iTRAQ analysis
Microarray Probe Set Data																															ITRAQ Data
probe set	Gene Title	GeneSymbol	Chromosomal Location	VALUE(NORMAL-scaling_Signal)	ABS_CALL	NORMAL-Detection p-value	VALUE(SIMP_scaling_Signal)	ABS_CALL	SIMP-Detection p-value	SIMPvs NORMAL_Signal Log Ratio	SIMPvs NORMAL_Signal Log Ratio Low	SIMPvs NORMAL_Signal Log Ratio High	SIMPvs NORMAL_Change	SIMPvs NORMAL_Change p-value	VALUE(COMP-scaling_Signal)	ABS_CALL	COMP-Detection p-value	COMP vs NORMAL_Signal Log Ratio	COMP vs NORMAL_Signal Log Ratio Low	COMP vs NORMAL_Signal Log Ratio High	COMP vs NORMAL_Change	COMP vs NORMAL_Change p-value	VALUE(EC_scaling_Signal)	ABS_CALL	EC-Detection p-value	ECvs P11_Signal Log Ratio	EC vs NORMAL_Signal Log Ratio Low	EC vs NORMAL_Signal Log Ratio High	EC vs NORMAL_Change	EC vs NORMAL_Change p-value	N	Unused	Total	%Cov	%Cov(50)	%Cov(95)	Accession	Name	GeneSymbol	115:114	PVal 115:114	EF 115:114	LowerCI 115:114	UpperCI 115:114	116:114	PVal 116:114	EF 116:114	LowerCI 116:114	UpperCI 116:114
218075_at	achalasia, adrenocortical insufficiency, alacrimia (Allgrove, triple-A)	AAAS	chr12q13	483.7	P	0.008057	792.4	P	0.001221	0.5	-0.2	1.3	NC	0.222749	720.7	P	0.00415	0.5	-0.1	1.2	NC	0.5	721.6	P	0.000732	0.8	0	1.6	NC	0.222749	1343	3.47	3.5	27.6557	4.21245	4.21245	IPI:IPI00024143.4	Gene_Symbol=AAAS Aladin	AAAS	1.13779	0.0310325	1.0833	1.05029	1.23257	0.764309	0.0892891	1.61957	0.471923	1.23785
201000_at	alanyl-tRNA synthetase	AARS	chr16q22	5516.4	P	0.001221	7441	P	0.001221	0.2	-0.1	0.5	NC	0.5	6376.8	P	0.001221	0.1	-0.2	0.4	NC	0.532344	5607.7	P	0.000732	-0.3	-0.7	0.1	NC	0.964215	424	11.31	11.37	49.496	8.26613	6.85484	IPI:IPI00910701.1	Gene_Symbol=AARS cDNA FLJ61339, highly similar to Alanyl-tRNA synthetase	AARS	1.18742	0.00371094	1.11773	1.06234	1.32722	1.04077	0.420649	1.10521	0.941692	1.15027
222064_s_at	alanyl-tRNA synthetase domain containing 1	AARSD1	chr17q21.31	977.2	P	0.023926	842.3	A	0.067627	0.2	-0.3	0.7	NC	0.645558	1021.6	P	0.037598	0.4	0.2	0.6	NC	0.657563	812.6	P	0.037598	-0.2	-0.6	0.1	D	0.999034	1892	2.11	2.21	36.0068	2.55973	2.55973	IPI:IPI00748490.1	Gene_Symbol=AARSD1 alanyl-tRNA synthetase domain containing 1 isoform 1	AARSD1	0.889332	0.303445	1.30081	0.683674	1.15685	0.929274	0.494461	1.29179	0.719371	1.20043
238740_at	alanyl-tRNA synthetase domain containing 1	AARSD1	chr17q21.31	50.2	A	0.432373	70.9	A	0.303711	1.1	0	2.2	NC	0.441923	68.9	A	0.533936	0.7	-0.2	1.7	NC	0.493524	41.2	A	0.398926	0.3	-0.6	1.2	NC	0.506476	1892	2.11	2.21	36.0068	2.55973	2.55973	IPI:IPI00748490.1	Gene_Symbol=AARSD1 alanyl-tRNA synthetase domain containing 1 isoform 1	AARSD1	0.889332	0.303445	1.30081	0.683674	1.15685	0.929274	0.494461	1.29179	0.719371	1.20043
222064_s_at	alanyl-tRNA synthetase domain containing 1	AARSD1	chr17q21.31	977.2	P	0.023926	842.3	A	0.067627	0.2	-0.3	0.7	NC	0.645558	1021.6	P	0.037598	0.4	0.2	0.6	NC	0.657563	812.6	P	0.037598	-0.2	-0.6	0.1	D	0.999034	1892	2.11	2.21	36.0068	2.55973	2.55973	IPI:IPI00748490.1	Gene_Symbol=AARSD1 alanyl-tRNA synthetase domain containing 1 isoform 1	AARSD1	0.889332	0.303445	1.30081	0.683674	1.15685	0.929274	0.494461	1.29179	0.719371	1.20043
238740_at	alanyl-tRNA synthetase domain containing 1	AARSD1	chr17q21.31	50.2	A	0.432373	70.9	A	0.303711	1.1	0	2.2	NC	0.441923	68.9	A	0.533936	0.7	-0.2	1.7	NC	0.493524	41.2	A	0.398926	0.3	-0.6	1.2	NC	0.506476	1892	2.11	2.21	36.0068	2.55973	2.55973	IPI:IPI00748490.1	Gene_Symbol=AARSD1 alanyl-tRNA synthetase domain containing 1 isoform 1	AARSD1	0.889332	0.303445	1.30081	0.683674	1.15685	0.929274	0.494461	1.29179	0.719371	1.20043
202169_s_at	aminoadipate-semialdehyde dehydrogenase-phosphopantetheinyl transferase	AASDHPPT	chr11q22	3181.7	P	0.000244	1624.9	P	0.000244	-0.8	-1.7	0.1	D	0.999508	1805.7	P	0.000732	-0.7	-1.5	0	D	0.99987	2804.1	P	0.000244	0	-0.6	0.6	NC	0.692594	1478	2.9	2.91	36.246	9.06149	9.06149	IPI:IPI00250297.3	Gene_Symbol=AASDHPPT L-aminoadipate-semialdehyde dehydrogenase-phosphopantetheinyl transferase	AASDHPPT	0.975508	0.816572	1.29792	0.75159	1.26614	1.02083	0.754869	1.17433	0.869287	1.1988
202170_s_at	aminoadipate-semialdehyde dehydrogenase-phosphopantetheinyl transferase	AASDHPPT	chr11q22	1853.5	P	0.000244	2043	P	0.000244	0	-0.4	0.4	NC	0.715033	1479.9	P	0.000244	-0.2	-0.6	0.2	NC	0.98579	2057.4	P	0.000244	0.2	-0.2	0.7	NC	0.5	1478	2.9	2.91	36.246	9.06149	9.06149	IPI:IPI00250297.3	Gene_Symbol=AASDHPPT L-aminoadipate-semialdehyde dehydrogenase-phosphopantetheinyl transferase	AASDHPPT	0.975508	0.816572	1.29792	0.75159	1.26614	1.02083	0.754869	1.17433	0.869287	1.1988
224313_at	Aminoadipate-semialdehyde dehydrogenase-phosphopantetheinyl transferase	AASDHPPT	`	6.8	A	0.870361	13.9	A	0.850342	0.3	-0.8	1.4	NC	0.454766	3	A	0.99585	0.1	-0.7	0.9	NC	0.934434	9.1	A	0.969727	0.6	-2.8	3.9	NC	0.5	1478	2.9	2.91	36.246	9.06149	9.06149	IPI:IPI00250297.3	Gene_Symbol=AASDHPPT L-aminoadipate-semialdehyde dehydrogenase-phosphopantetheinyl transferase	AASDHPPT	0.975508	0.816572	1.29792	0.75159	1.26614	1.02083	0.754869	1.17433	0.869287	1.1988
209165_at	apoptosis antagonizing transcription factor	AATF	chr17q11.2-q12	2064.3	P	0.000244	2460.3	P	0.000244	0.4	0	0.7	NC	0.5	2135.1	P	0.000244	0.2	-0.3	0.6	NC	0.5	1455.6	P	0.000244	-0.1	-0.7	0.5	NC	0.925732	2118	2.01	2.06	23.75	2.32143	2.32143	IPI:IPI00302238.3	Gene_Symbol=AATF Protein AATF	AATF	0.832785	0.100607	1.44847	0.574941	1.20626	0.819252	0.120541	1.6249	0.504186	1.3312
206317_s_at	ATP-binding cassette, sub-family B (MDR/TAP), member 8	ABCB8	chr7q36	14.1	A	0.753906	16.5	A	0.601074	0.4	-1.3	2	NC	0.506476	29.2	A	0.533936	0.8	0	1.7	NC	0.354442	128.3	A	0.432373	3.6	1.6	5.6	NC	0.194801	1935	2.09	2.18	41.4966	2.17687	2.17687	IPI:IPI00019022.2	Gene_Symbol=ABCB8 Isoform Long of ATP-binding cassette sub-family B member 8, mitochondrial	ABCB8	1.06172	0.793472	9.61034	0.110477	10.2035	0.959454	0.770942	4.04733	0.237059	3.88322
1554878_a_at	ATP-binding cassette, sub-family D (ALD), member 3	ABCD3	chr1p22-p21	640.9	P	0.000244	342.9	P	0.001953	-0.8	-1.3	-0.2	D	0.999727	242.9	P	0.001953	-1.2	-1.6	-0.7	D	0.99998	205	P	0.001221	-1.8	-2.2	-1.4	D	0.99998	1339	3.48	3.51	29.2868	4.55235	4.55235	IPI:IPI00002372.1	Gene_Symbol=ABCD3 Isoform 1 of ATP-binding cassette sub-family D member 3	ABCD3	1.32973	0.260368	1.78148	0.746416	2.36888	1.14971	0.470414	1.58334	0.726125	1.82038
202850_at	ATP-binding cassette, sub-family D (ALD), member 3	ABCD3	chr1p22-p21	2231.4	P	0.000244	1479.1	P	0.000244	-1	-1.9	-0.1	D	0.999508	1394.2	P	0.000244	-0.8	-1.6	-0.1	D	0.999727	2626.8	P	0.000244	-0.2	-0.7	0.3	NC	0.805199	1339	3.48	3.51	29.2868	4.55235	4.55235	IPI:IPI00002372.1	Gene_Symbol=ABCD3 Isoform 1 of ATP-binding cassette sub-family D member 3	ABCD3	1.32973	0.260368	1.78148	0.746416	2.36888	1.14971	0.470414	1.58334	0.726125	1.82038
201872_s_at	ATP-binding cassette, sub-family E (OABP), member 1	ABCE1	chr4q31	6174.9	P	0.000244	5228.8	P	0.000244	-0.3	-0.8	0.2	NC	0.977068	3887.6	P	0.000244	-0.7	-1.2	-0.3	D	0.99998	3009.3	P	0.000244	-0.9	-1.1	-0.7	D	0.99998	590	8.76	8.83	37.0618	13.5225	5.50918	IPI:IPI00303207.3	Gene_Symbol=ABCE1 ATP-binding cassette sub-family E member 1	ABCE1	1.43511	0.000104878	1.14457	1.25384	1.64258	1.32498	1.24e-05	1.08637	1.21964	1.43942
201873_s_at	ATP-binding cassette, sub-family E (OABP), member 1	ABCE1	chr4q31	3532.8	P	0.000244	1454	P	0.000244	-0.9	-1.9	0	D	0.999226	1907.4	P	0.000244	-0.7	-1.4	-0.1	D	0.999693	1356.8	P	0.000244	-1.3	-1.9	-0.7	D	0.999977	590	8.76	8.83	37.0618	13.5225	5.50918	IPI:IPI00303207.3	Gene_Symbol=ABCE1 ATP-binding cassette sub-family E member 1	ABCE1	1.43511	0.000104878	1.14457	1.25384	1.64258	1.32498	1.24e-05	1.08637	1.21964	1.43942
200045_at	ATP-binding cassette, sub-family F (GCN20), member 1	ABCF1	chr6p21.33	3645.2	P	0.000244	3327.2	P	0.000244	-0.1	-0.4	0.2	NC	0.987976	4185.4	P	0.000244	0	-0.2	0.3	NC	0.633407	2741.2	P	0.000244	-0.5	-0.9	-0.2	D	0.99987	465	10.67	10.74	42.0118	8.99408	7.57396	IPI:IPI00873899.1	Gene_Symbol=ABCF1 Isoform 1 of ATP-binding cassette sub-family F member 1	ABCF1	0.911125	0.396039	1.25389	0.72664	1.14245	0.998073	0.978116	1.15806	0.861852	1.15582
207622_s_at	ATP-binding cassette, sub-family F (GCN20), member 2	ABCF2	chr7q36	1134.5	P	0.000244	856.6	P	0.001221	-0.6	-1.2	0	D	0.999226	522	P	0.000244	-1.1	-1.4	-0.9	D	0.99998	1073.2	P	0.000244	-0.4	-0.7	0	D	0.999226	2270	1.77	1.78	23.5016	1.73502	1.73502	IPI:IPI00068506.1	Gene_Symbol=ABCF2 ATP-binding cassette, sub-family F, member 2 isoform b	ABCF2	0.944638	0.840007	2.27924	0.414452	2.15306	0.915134	0.66504	1.80366	0.507376	1.65059
207623_at	ATP-binding cassette, sub-family F (GCN20), member 2	ABCF2	chr7q36	7.3	A	0.665527	10.9	A	0.850342	0.7	-0.6	1.9	NC	0.786812	102.7	A	0.27417	2.5	0.2	4.7	NC	0.5	17.2	A	0.80542	0.6	-0.1	1.4	NC	0.532344	2270	1.77	1.78	23.5016	1.73502	1.73502	IPI:IPI00068506.1	Gene_Symbol=ABCF2 ATP-binding cassette, sub-family F, member 2 isoform b	ABCF2	0.944638	0.840007	2.27924	0.414452	2.15306	0.915134	0.66504	1.80366	0.507376	1.65059
209246_at	ATP-binding cassette, sub-family F (GCN20), member 2	ABCF2	chr7q36	477.3	A	0.111572	343.6	A	0.303711	-0.5	-0.9	-0.1	NC	0.989865	473.3	A	0.246094	-0.2	-0.8	0.3	NC	0.938478	308	A	0.366211	-0.4	-0.9	0.1	NC	0.988955	2270	1.77	1.78	23.5016	1.73502	1.73502	IPI:IPI00068506.1	Gene_Symbol=ABCF2 ATP-binding cassette, sub-family F, member 2 isoform b	ABCF2	0.944638	0.840007	2.27924	0.414452	2.15306	0.915134	0.66504	1.80366	0.507376	1.65059
209247_s_at	ATP-binding cassette, sub-family F (GCN20), member 2	ABCF2	chr7q36	1538.7	P	0.000244	884.2	P	0.000732	-0.7	-1.2	-0.3	D	0.999135	560.1	P	0.000244	-1	-1.7	-0.2	D	0.998923	1066.2	P	0.000244	-0.3	-0.9	0.4	NC	0.868657	2270	1.77	1.78	23.5016	1.73502	1.73502	IPI:IPI00068506.1	Gene_Symbol=ABCF2 ATP-binding cassette, sub-family F, member 2 isoform b	ABCF2	0.944638	0.840007	2.27924	0.414452	2.15306	0.915134	0.66504	1.80366	0.507376	1.65059
214232_at	ATP-binding cassette, sub-family F (GCN20), member 2	ABCF2	chr7q36	280.6	P	0.00293	291	M	0.056152	0.1	-1.7	1.9	NC	0.905721	381.5	P	0.046143	0.1	-0.6	0.8	NC	0.988955	422.4	P	0.01416	0.4	-0.7	1.4	NC	0.60871	2270	1.77	1.78	23.5016	1.73502	1.73502	IPI:IPI00068506.1	Gene_Symbol=ABCF2 ATP-binding cassette, sub-family F, member 2 isoform b	ABCF2	0.944638	0.840007	2.27924	0.414452	2.15306	0.915134	0.66504	1.80366	0.507376	1.65059
1559890_a_at	abl-interactor 1	ABI1	chr10p11.2	4.4	A	0.87085	5.4	A	0.953857	0.3	-1.7	2.4	NC	0.645558	49.1	A	0.5	3.6	0.8	6.4	NC	0.124552	4.2	A	0.984863	-1	-2.4	0.5	NC	0.855452	1034	4.58	4.6	43.3071	6.10236	6.10236	IPI:IPI00431025.1	Gene_Symbol=ABI1 Isoform 1 of Abl interactor 1	ABI1	0.881619	0.00435967	1.06791	0.825552	0.941493	1.02529	0.749677	1.20974	0.847525	1.24033
209027_s_at	abl-interactor 1	ABI1	chr10p11.2	1746.9	P	0.000732	1091.1	P	0.000732	-0.7	-1.3	-0.2	D	0.999308	726.3	P	0.000244	-1.5	-2.3	-0.6	D	0.999693	1078.8	P	0.000244	-0.6	-1.1	-0.1	NC	0.99288	1034	4.58	4.6	43.3071	6.10236	6.10236	IPI:IPI00431025.1	Gene_Symbol=ABI1 Isoform 1 of Abl interactor 1	ABI1	0.881619	0.00435967	1.06791	0.825552	0.941493	1.02529	0.749677	1.20974	0.847525	1.24033
209028_s_at	abl-interactor 1	ABI1	chr10p11.2	1134.4	P	0.000244	529	P	0.000244	-1	-1.7	-0.4	D	0.999948	769.5	P	0.000244	-0.3	-0.9	0.3	NC	0.991489	747.5	P	0.001221	-0.8	-1.2	-0.4	D	0.999922	1034	4.58	4.6	43.3071	6.10236	6.10236	IPI:IPI00431025.1	Gene_Symbol=ABI1 Isoform 1 of Abl interactor 1	ABI1	0.881619	0.00435967	1.06791	0.825552	0.941493	1.02529	0.749677	1.20974	0.847525	1.24033
207268_x_at	abl interactor 2	ABI2	chr2q33	1787.4	P	0.00293	1281.5	P	0.000732	-0.2	-0.6	0.2	NC	0.777251	949.3	P	0.010742	-0.8	-1.4	-0.3	D	0.999727	723.5	A	0.067627	-0.9	-1.3	-0.6	D	0.999977	1969	2.08	2.08	26.4339	3.99003	3.99003	IPI:IPI00442214.1	Gene_Symbol=ABI2 Isoform 3 of Abl interactor 2	ABI2	0.683458	0.0373882	1.41119	0.484312	0.964492	0.816979	0.0640931	1.24741	0.654942	1.01911
209856_x_at	abl interactor 2	ABI2	chr2q33	1082.4	P	0.001953	676.6	P	0.00293	-0.6	-1.3	0	NC	0.966696	549	P	0.00415	-0.8	-1.3	-0.4	D	0.999034	522.2	P	0.046143	-1.2	-1.9	-0.5	D	0.999965	1969	2.08	2.08	26.4339	3.99003	3.99003	IPI:IPI00442214.1	Gene_Symbol=ABI2 Isoform 3 of Abl interactor 2	ABI2	0.683458	0.0373882	1.41119	0.484312	0.964492	0.816979	0.0640931	1.24741	0.654942	1.01911
211793_s_at	abl interactor 2	ABI2	chr2q33	2218.9	P	0.01416	1363.4	P	0.00415	-0.7	-1	-0.3	NC	0.955851	1019.6	P	0.008057	-0.8	-1.1	-0.5	NC	0.997247	655.6	A	0.067627	-1.4	-2	-0.7	D	0.999932	1969	2.08	2.08	26.4339	3.99003	3.99003	IPI:IPI00442214.1	Gene_Symbol=ABI2 Isoform 3 of Abl interactor 2	ABI2	0.683458	0.0373882	1.41119	0.484312	0.964492	0.816979	0.0640931	1.24741	0.654942	1.01911
216113_at	Abl interactor 2	ABI2	chr2q33	40.8	A	0.246094	28.2	A	0.601074	-1.1	-3.2	1.1	NC	0.736659	145.2	P	0.00293	1.9	1.5	2.2	NC	0.038415	86.8	A	0.366211	0.3	-1.8	2.3	NC	0.506476	1969	2.08	2.08	26.4339	3.99003	3.99003	IPI:IPI00442214.1	Gene_Symbol=ABI2 Isoform 3 of Abl interactor 2	ABI2	0.683458	0.0373882	1.41119	0.484312	0.964492	0.816979	0.0640931	1.24741	0.654942	1.01911
225098_at	abl interactor 2	ABI2	chr2q33	1741.7	P	0.000244	3036.8	P	0.000244	0.9	0.5	1.4	NC	0.004481	6622	P	0.000244	1.9	1.6	2.1	I	2e-05	6957.5	P	0.000244	1.9	1.7	2.1	I	2e-05	1969	2.08	2.08	26.4339	3.99003	3.99003	IPI:IPI00442214.1	Gene_Symbol=ABI2 Isoform 3 of Abl interactor 2	ABI2	0.683458	0.0373882	1.41119	0.484312	0.964492	0.816979	0.0640931	1.24741	0.654942	1.01911
225112_at	abl interactor 2	ABI2	chr2q33	2435	P	0.000244	2762.2	P	0.000732	0.2	-0.3	0.7	NC	0.5	4059.5	P	0.000244	0.8	0.5	1.1	I	0.000618	6279.7	P	0.000244	1.1	0.7	1.5	I	4e-05	1969	2.08	2.08	26.4339	3.99003	3.99003	IPI:IPI00442214.1	Gene_Symbol=ABI2 Isoform 3 of Abl interactor 2	ABI2	0.683458	0.0373882	1.41119	0.484312	0.964492	0.816979	0.0640931	1.24741	0.654942	1.01911
227631_at	Abl interactor 2	ABI2	chr2q33	81	A	0.111572	141	A	0.187744	0.3	-1	1.5	NC	0.5	132.7	A	0.067627	0.9	0.2	1.7	NC	0.5	97.8	A	0.633789	0.1	-1	1.2	NC	0.669411	1969	2.08	2.08	26.4339	3.99003	3.99003	IPI:IPI00442214.1	Gene_Symbol=ABI2 Isoform 3 of Abl interactor 2	ABI2	0.683458	0.0373882	1.41119	0.484312	0.964492	0.816979	0.0640931	1.24741	0.654942	1.01911
200965_s_at	actin binding LIM protein 1	ABLIM1	chr10q25	1999.7	P	0.000244	2571.4	P	0.000732	0.5	0	1.1	NC	0.366593	2905.1	P	0.000244	0.6	0.3	0.9	NC	0.050553	3170.4	P	0.000244	0.7	0.5	1	NC	0.004481	1941	2.09	2.12	35.3428	1.77305	1.77305	IPI:IPI00515115.3	Gene_Symbol=ABLIM1 Putative uncharacterized protein ABLIM1	ABLIM1	0.820322	0.376783	1.73935	0.471625	1.42683	0.977555	0.907033	1.76674	0.553309	1.72709
210461_s_at	actin binding LIM protein 1	ABLIM1	chr10q25	313.3	P	0.010742	404.1	A	0.067627	0.4	-0.6	1.5	NC	0.645558	274.1	M	0.056152	0.2	-0.8	1.2	NC	0.846768	191.7	A	0.129639	-0.5	-1.4	0.4	NC	0.981872	1941	2.09	2.12	35.3428	1.77305	1.77305	IPI:IPI00515115.3	Gene_Symbol=ABLIM1 Putative uncharacterized protein ABLIM1	ABLIM1	0.820322	0.376783	1.73935	0.471625	1.42683	0.977555	0.907033	1.76674	0.553309	1.72709
226442_at	ankyrin repeat and BTB (POZ) domain containing 1	ABTB1	chr3q21	7.3	A	0.932373	8.4	A	0.969727	-0.2	-1.7	1.2	NC	0.846768	4.8	A	0.999756	-0.1	-0.7	0.4	NC	0.995927	6.2	A	0.991943	-0.1	-0.7	0.5	NC	0.952736	2357	1.6	1.67	21.3389	4.39331	0	IPI:IPI00220832.2	Gene_Symbol=ABTB1 Isoform 2 of Ankyrin repeat and BTB/POZ domain-containing protein 1	ABTB1	0.760708					1.21708
228848_at	ankyrin repeat and BTB (POZ) domain containing 1	ABTB1	chr3q21	16	A	0.466064	230.8	A	0.095215	4.4	2.3	6.6	NC	0.354442	92.8	A	0.398926	2.5	-0.2	5.2	NC	0.805199	91.9	A	0.366211	2.3	-0.1	4.7	NC	0.545234	2357	1.6	1.67	21.3389	4.39331	0	IPI:IPI00220832.2	Gene_Symbol=ABTB1 Isoform 2 of Ankyrin repeat and BTB/POZ domain-containing protein 1	ABTB1	0.760708					1.21708
229162_s_at	Ankyrin repeat and BTB (POZ) domain containing 1	ABTB1	chr3q21	17.8	A	0.567627	157.4	A	0.27417	3.3	0.9	5.7	NC	0.5	21.3	A	0.696289	-0.1	-0.7	0.4	NC	0.961585	68.2	A	0.665527	1.5	-0.1	3.2	NC	0.645558	2357	1.6	1.67	21.3389	4.39331	0	IPI:IPI00220832.2	Gene_Symbol=ABTB1 Isoform 2 of Ankyrin repeat and BTB/POZ domain-containing protein 1	ABTB1	0.760708					1.21708
229164_s_at	ankyrin repeat and BTB (POZ) domain containing 1	ABTB1	chr3q21	30.4	A	0.665527	154.5	A	0.432373	1.9	0.2	3.5	NC	0.222749	15.9	A	0.969727	0.2	-0.5	1	NC	0.875448	258.7	A	0.398926	3.1	1.3	4.8	NC	0.057676	2357	1.6	1.67	21.3389	4.39331	0	IPI:IPI00220832.2	Gene_Symbol=ABTB1 Isoform 2 of Ankyrin repeat and BTB/POZ domain-containing protein 1	ABTB1	0.760708					1.21708
242567_at	ankyrin repeat and BTB (POZ) domain containing 1	ABTB1	chr3q21	8.8	A	0.828613	86.9	A	0.567627	2.5	1.2	3.8	NC	0.5	19.3	A	0.870361	0.2	-2.8	3.2	NC	0.777251	31.1	A	0.753906	0.3	-1	1.5	NC	0.5	2357	1.6	1.67	21.3389	4.39331	0	IPI:IPI00220832.2	Gene_Symbol=ABTB1 Isoform 2 of Ankyrin repeat and BTB/POZ domain-containing protein 1	ABTB1	0.760708					1.21708
202025_x_at	acetyl-Coenzyme A acyltransferase 1 (peroxisomal 3-oxoacyl-Coenzyme A thiolase)	ACAA1	chr3p23-p22	674.7	P	0.037598	625	M	0.056152	0.1	-1	1.2	NC	0.5	452.8	A	0.129639	-0.4	-1	0.2	NC	0.969033	475.3	A	0.129639	-0.1	-0.4	0.1	NC	0.938478	2135	2.01	2.02	25.9615	9.61538	9.61538	IPI:IPI00925964.1	Gene_Symbol=ACAA1 Putative uncharacterized protein ACAA1	ACAA1	1.94076					1.74709
214274_s_at	acetyl-Coenzyme A acyltransferase 1 (peroxisomal 3-oxoacyl-Coenzyme A thiolase)	ACAA1	chr3p23-p22	965	P	0.000244	908.1	P	0.000244	0.2	-0.3	0.6	NC	0.692594	1094.8	P	0.000244	-0.2	-1	0.6	NC	0.942324	967.5	P	0.000732	-0.3	-1.1	0.5	NC	0.930187	2135	2.01	2.02	25.9615	9.61538	9.61538	IPI:IPI00925964.1	Gene_Symbol=ACAA1 Putative uncharacterized protein ACAA1	ACAA1	1.94076					1.74709
202002_at	acetyl-Coenzyme A acyltransferase 2 (mitochondrial 3-oxoacyl-Coenzyme A thiolase)	ACAA2	chr18q21.1	266.5	P	0.037598	726.8	P	0.008057	1	-1	3	NC	0.185981	217.7	A	0.246094	-0.7	-2.1	0.7	NC	0.925732	300.2	A	0.111572	0.1	-1.6	1.9	NC	0.805199	677	7.71	7.72	63.9798	24.4332	13.3501	IPI:IPI00873829.1	Gene_Symbol=ACAA2 Putative uncharacterized protein ACAA2 (Fragment)	ACAA2	1.07386	0.470576	1.22888	0.873854	1.31964	0.872637	0.00423501	1.0895	0.800953	0.950737
202003_s_at	acetyl-Coenzyme A acyltransferase 2 (mitochondrial 3-oxoacyl-Coenzyme A thiolase)	ACAA2	chr18q21.1	3803.8	P	0.000244	5002.3	P	0.000244	0.2	0	0.4	NC	0.5	3915.3	P	0.000244	0	-0.2	0.3	NC	0.888286	2084.5	P	0.000244	-0.8	-1.1	-0.5	D	0.999965	677	7.71	7.72	63.9798	24.4332	13.3501	IPI:IPI00873829.1	Gene_Symbol=ACAA2 Putative uncharacterized protein ACAA2 (Fragment)	ACAA2	1.07386	0.470576	1.22888	0.873854	1.31964	0.872637	0.00423501	1.0895	0.800953	0.950737
1552615_at	acetyl-Coenzyme A carboxylase beta	ACACB	chr12q24.11	480.2	A	0.149658	425.3	A	0.129639	0	-0.7	0.8	NC	0.403812	523.2	A	0.080566	0.2	-0.3	0.7	NC	0.532344	372.5	A	0.246094	0.2	-0.2	0.6	NC	0.5	1410	3.14	3.24	30.0244	1.30187	0.528885	IPI:IPI00013003.2	Gene_Symbol=ACACB Isoform Long of Acetyl-CoA carboxylase 2	ACACB	1.14971	0.118467	1.19663	0.960785	1.37578	1.17564	0.145105	1.25149	0.939387	1.4713
1552616_a_at	acetyl-Coenzyme A carboxylase beta	ACACB	chr12q24.11	51.8	A	0.633789	19.7	A	0.718018	-1.8	-2.8	-0.8	NC	0.645558	16.1	A	0.718506	-1.3	-2.7	0.1	NC	0.467656	110.4	A	0.533936	1	-0.1	2.2	NC	0.194801	1410	3.14	3.24	30.0244	1.30187	0.528885	IPI:IPI00013003.2	Gene_Symbol=ACACB Isoform Long of Acetyl-CoA carboxylase 2	ACACB	1.14971	0.118467	1.19663	0.960785	1.37578	1.17564	0.145105	1.25149	0.939387	1.4713
214584_x_at	acetyl-Coenzyme A carboxylase beta	ACACB	chr12q24.11	54.7	A	0.633789	99.2	A	0.398926	0	-0.6	0.5	NC	0.5	121.7	A	0.149658	0.5	-0.5	1.5	NC	0.5	159.7	A	0.303711	0.6	0	1.2	NC	0.5	1410	3.14	3.24	30.0244	1.30187	0.528885	IPI:IPI00013003.2	Gene_Symbol=ACACB Isoform Long of Acetyl-CoA carboxylase 2	ACACB	1.14971	0.118467	1.19663	0.960785	1.37578	1.17564	0.145105	1.25149	0.939387	1.4713
221928_at	acetyl-Coenzyme A carboxylase beta	ACACB	chr12q24.11	232.7	A	0.149658	203.3	A	0.303711	-0.1	-0.8	0.6	NC	0.5	165.8	A	0.129639	0.3	-0.8	1.4	NC	0.454766	245.1	A	0.246094	0.5	-0.3	1.3	NC	0.467656	1410	3.14	3.24	30.0244	1.30187	0.528885	IPI:IPI00013003.2	Gene_Symbol=ACACB Isoform Long of Acetyl-CoA carboxylase 2	ACACB	1.14971	0.118467	1.19663	0.960785	1.37578	1.17564	0.145105	1.25149	0.939387	1.4713
43427_at	acetyl-Coenzyme A carboxylase beta	ACACB	chr12q24.11	262.7	P	0.017001	106.7	A	0.284715	-1	-1.9	-0.1	NC	0.90472	304.6	P	0.004863	0.4	-0.2	0.9	NC	0.5	257.4	P	0.019304	0.2	-0.4	0.9	NC	0.5	1410	3.14	3.24	30.0244	1.30187	0.528885	IPI:IPI00013003.2	Gene_Symbol=ACACB Isoform Long of Acetyl-CoA carboxylase 2	ACACB	1.14971	0.118467	1.19663	0.960785	1.37578	1.17564	0.145105	1.25149	0.939387	1.4713
49452_at	acetyl-Coenzyme A carboxylase beta	ACACB	chr12q24.11	227.6	P	0.043968	138.7	M	0.060388	-0.7	-1.7	0.3	NC	0.293817	303.3	P	0.019304	0.3	-0.3	0.9	NC	0.418517	196.4	P	0.039365	-0.2	-0.9	0.5	NC	0.425834	1410	3.14	3.24	30.0244	1.30187	0.528885	IPI:IPI00013003.2	Gene_Symbol=ACACB Isoform Long of Acetyl-CoA carboxylase 2	ACACB	1.14971	0.118467	1.19663	0.960785	1.37578	1.17564	0.145105	1.25149	0.939387	1.4713
202502_at	acyl-Coenzyme A dehydrogenase, C-4 to C-12 straight chain	ACADM	chr1p31	4943.1	P	0.000244	1803.7	P	0.000732	-1.1	-1.9	-0.4	NC	0.981872	727.1	P	0.001221	-2.2	-3.1	-1.3	D	0.99998	2485.5	P	0.000732	-0.8	-1.7	0.1	NC	0.987976	1574	2.56	2.57	28.7059	6.35294	2.11765	IPI:IPI00895801.1	Gene_Symbol=ACADM Isoform 2 of Medium-chain specific acyl-CoA dehydrogenase, mitochondrial	ACADM	0.793563	0.401956	1.9843	0.399921	1.57467	0.893638	0.21632	1.23717	0.722325	1.10558
202502_at	acyl-Coenzyme A dehydrogenase, C-4 to C-12 straight chain	ACADM	chr1p31	4943.1	P	0.000244	1803.7	P	0.000732	-1.1	-1.9	-0.4	NC	0.981872	727.1	P	0.001221	-2.2	-3.1	-1.3	D	0.99998	2485.5	P	0.000732	-0.8	-1.7	0.1	NC	0.987976	1574	2.56	2.57	28.7059	6.35294	2.11765	IPI:IPI00895801.1	Gene_Symbol=ACADM Isoform 2 of Medium-chain specific acyl-CoA dehydrogenase, mitochondrial	ACADM	0.793563	0.401956	1.9843	0.399921	1.57467	0.893638	0.21632	1.23717	0.722325	1.10558
202366_at	acyl-Coenzyme A dehydrogenase, C-2 to C-3 short chain	ACADS	chr12q22-qter	258.2	A	0.171387	279.7	A	0.149658	0.5	-0.2	1.2	NC	0.318909	326.5	M	0.056152	0.5	-0.3	1.2	NC	0.185981	55.1	A	0.696289	-1.9	-3.3	-0.5	NC	0.757415	1440	3.02	3.14	36.2745	6.61765	3.18627	IPI:IPI00909944.2	Gene_Symbol=ACADS cDNA FLJ51323, highly similar to Short-chain specific acyl-CoA dehydrogenase, mitochondrial	ACADS	1.80068	0.235993	18.2573	0.0986276	32.8756	1.81657	0.203793	12.3607	0.146963	22.4541
202366_at	acyl-Coenzyme A dehydrogenase, C-2 to C-3 short chain	ACADS	chr12q22-qter	258.2	A	0.171387	279.7	A	0.149658	0.5	-0.2	1.2	NC	0.318909	326.5	M	0.056152	0.5	-0.3	1.2	NC	0.185981	55.1	A	0.696289	-1.9	-3.3	-0.5	NC	0.757415	1440	3.02	3.14	36.2745	6.61765	3.18627	IPI:IPI00909944.2	Gene_Symbol=ACADS cDNA FLJ51323, highly similar to Short-chain specific acyl-CoA dehydrogenase, mitochondrial	ACADS	1.80068	0.235993	18.2573	0.0986276	32.8756	1.81657	0.203793	12.3607	0.146963	22.4541
205355_at	acyl-Coenzyme A dehydrogenase, short/branched chain	ACADSB	chr10q26.13	575.8	P	0.001953	92.3	P	0.001953	-2	-2.6	-1.5	D	0.998168	152.5	A	0.111572	-1.1	-2.2	0	MD	0.997968	81.7	A	0.432373	-4.4	-7.6	-1.2	D	0.998349	2092	2.02	2.03	28.7037	5.09259	5.09259	IPI:IPI00024623.3	Gene_Symbol=ACADSB Short/branched chain specific acyl-CoA dehydrogenase, mitochondrial	ACADSB	0.927792	0.00360925	1.01962	0.909941	0.945993	0.953788	0.311593	1.16379	0.819552	1.11001
226030_at	acyl-Coenzyme A dehydrogenase, short/branched chain	ACADSB	chr10q26.13	929	P	0.000244	329.1	P	0.00415	-1.6	-2.7	-0.5	D	0.99998	492.6	P	0.000244	-0.5	-0.9	-0.2	D	0.99998	384.2	P	0.037598	-1.2	-1.8	-0.6	D	0.99998	2092	2.02	2.03	28.7037	5.09259	5.09259	IPI:IPI00024623.3	Gene_Symbol=ACADSB Short/branched chain specific acyl-CoA dehydrogenase, mitochondrial	ACADSB	0.927792	0.00360925	1.01962	0.909941	0.945993	0.953788	0.311593	1.16379	0.819552	1.11001
205355_at	acyl-Coenzyme A dehydrogenase, short/branched chain	ACADSB	chr10q26.13	575.8	P	0.001953	92.3	P	0.001953	-2	-2.6	-1.5	D	0.998168	152.5	A	0.111572	-1.1	-2.2	0	MD	0.997968	81.7	A	0.432373	-4.4	-7.6	-1.2	D	0.998349	2092	2.02	2.03	28.7037	5.09259	5.09259	IPI:IPI00024623.3	Gene_Symbol=ACADSB Short/branched chain specific acyl-CoA dehydrogenase, mitochondrial	ACADSB	0.927792	0.00360925	1.01962	0.909941	0.945993	0.953788	0.311593	1.16379	0.819552	1.11001
226030_at	acyl-Coenzyme A dehydrogenase, short/branched chain	ACADSB	chr10q26.13	929	P	0.000244	329.1	P	0.00415	-1.6	-2.7	-0.5	D	0.99998	492.6	P	0.000244	-0.5	-0.9	-0.2	D	0.99998	384.2	P	0.037598	-1.2	-1.8	-0.6	D	0.99998	2092	2.02	2.03	28.7037	5.09259	5.09259	IPI:IPI00024623.3	Gene_Symbol=ACADSB Short/branched chain specific acyl-CoA dehydrogenase, mitochondrial	ACADSB	0.927792	0.00360925	1.01962	0.909941	0.945993	0.953788	0.311593	1.16379	0.819552	1.11001
205355_at	acyl-Coenzyme A dehydrogenase, short/branched chain	ACADSB	chr10q26.13	575.8	P	0.001953	92.3	P	0.001953	-2	-2.6	-1.5	D	0.998168	152.5	A	0.111572	-1.1	-2.2	0	MD	0.997968	81.7	A	0.432373	-4.4	-7.6	-1.2	D	0.998349	2092	2.02	2.03	28.7037	5.09259	5.09259	IPI:IPI00024623.3	Gene_Symbol=ACADSB Short/branched chain specific acyl-CoA dehydrogenase, mitochondrial	ACADSB	0.927792	0.00360925	1.01962	0.909941	0.945993	0.953788	0.311593	1.16379	0.819552	1.11001
226030_at	acyl-Coenzyme A dehydrogenase, short/branched chain	ACADSB	chr10q26.13	929	P	0.000244	329.1	P	0.00415	-1.6	-2.7	-0.5	D	0.99998	492.6	P	0.000244	-0.5	-0.9	-0.2	D	0.99998	384.2	P	0.037598	-1.2	-1.8	-0.6	D	0.99998	2092	2.02	2.03	28.7037	5.09259	5.09259	IPI:IPI00024623.3	Gene_Symbol=ACADSB Short/branched chain specific acyl-CoA dehydrogenase, mitochondrial	ACADSB	0.927792	0.00360925	1.01962	0.909941	0.945993	0.953788	0.311593	1.16379	0.819552	1.11001
200710_at	acyl-Coenzyme A dehydrogenase, very long chain	ACADVL	chr17p13-p11	1963.4	P	0.000732	1653.2	P	0.000244	0.1	-0.1	0.3	NC	0.5	2304.8	P	0.000244	0.5	0.3	0.8	NC	0.161038	1048.6	P	0.001221	-0.7	-1	-0.3	D	0.998923	961	5.15	5.21	55.6348	5.13552	3.13837	IPI:IPI00028031.2	Gene_Symbol=ACADVL cDNA FLJ56425, highly similar to Very-long-chain specific acyl-CoAdehydrogenase, mitochondrial	ACADVL	1.36014	0.0449051	1.34861	1.00855	1.8343	1.47437	0.041269	1.447	1.01892	2.13342
200710_at	acyl-Coenzyme A dehydrogenase, very long chain	ACADVL	chr17p13-p11	1963.4	P	0.000732	1653.2	P	0.000244	0.1	-0.1	0.3	NC	0.5	2304.8	P	0.000244	0.5	0.3	0.8	NC	0.161038	1048.6	P	0.001221	-0.7	-1	-0.3	D	0.998923	961	5.15	5.21	55.6348	5.13552	3.13837	IPI:IPI00028031.2	Gene_Symbol=ACADVL cDNA FLJ56425, highly similar to Very-long-chain specific acyl-CoAdehydrogenase, mitochondrial	ACADVL	1.36014	0.0449051	1.34861	1.00855	1.8343	1.47437	0.041269	1.447	1.01892	2.13342
1554947_at	acetyl-Coenzyme A acetyltransferase 1 (acetoacetyl Coenzyme A thiolase)	ACAT1	chr11q22.3-q23.1	37.5	A	0.095215	82.8	A	0.129639	1.2	0.6	1.9	NC	0.018128	13.6	A	0.665527	-1.8	-4.6	1.1	NC	0.633407	57.6	A	0.27417	0.7	-0.7	2	NC	0.5	1796	2.19	2.22	39.5785	3.98126	3.98126	IPI:IPI00030363.1	Gene_Symbol=ACAT1 Acetyl-CoA acetyltransferase, mitochondrial	ACAT1	0.825144	0.050328	1.2125	0.68053	1.00049	0.747597	0.169933	1.67306	0.446843	1.25078
1559239_s_at	Acetyl-Coenzyme A acetyltransferase 1 (acetoacetyl Coenzyme A thiolase)	ACAT1	chr11q22.3-q23.1	17.5	A	0.870361	31.9	A	0.533936	0.7	-1.5	2.9	NC	0.263341	10.5	A	0.981445	-0.6	-2.4	1.3	NC	0.5	70.7	A	0.171387	2.2	0.8	3.6	NC	0.026698	1796	2.19	2.22	39.5785	3.98126	3.98126	IPI:IPI00030363.1	Gene_Symbol=ACAT1 Acetyl-CoA acetyltransferase, mitochondrial	ACAT1	0.825144	0.050328	1.2125	0.68053	1.00049	0.747597	0.169933	1.67306	0.446843	1.25078
205412_at	acetyl-Coenzyme A acetyltransferase 1 (acetoacetyl Coenzyme A thiolase)	ACAT1	chr11q22.3-q23.1	1619.9	P	0.000244	1464.6	P	0.000244	0	-0.4	0.4	NC	0.715033	1508.9	P	0.000244	0	-0.5	0.5	NC	0.777251	2763.6	P	0.000244	0.9	0.6	1.2	I	0.000189	1796	2.19	2.22	39.5785	3.98126	3.98126	IPI:IPI00030363.1	Gene_Symbol=ACAT1 Acetyl-CoA acetyltransferase, mitochondrial	ACAT1	0.825144	0.050328	1.2125	0.68053	1.00049	0.747597	0.169933	1.67306	0.446843	1.25078
1554947_at	acetyl-Coenzyme A acetyltransferase 1 (acetoacetyl Coenzyme A thiolase)	ACAT1	chr11q22.3-q23.1	37.5	A	0.095215	82.8	A	0.129639	1.2	0.6	1.9	NC	0.018128	13.6	A	0.665527	-1.8	-4.6	1.1	NC	0.633407	57.6	A	0.27417	0.7	-0.7	2	NC	0.5	1796	2.19	2.22	39.5785	3.98126	3.98126	IPI:IPI00030363.1	Gene_Symbol=ACAT1 Acetyl-CoA acetyltransferase, mitochondrial	ACAT1	0.825144	0.050328	1.2125	0.68053	1.00049	0.747597	0.169933	1.67306	0.446843	1.25078
1559239_s_at	Acetyl-Coenzyme A acetyltransferase 1 (acetoacetyl Coenzyme A thiolase)	ACAT1	chr11q22.3-q23.1	17.5	A	0.870361	31.9	A	0.533936	0.7	-1.5	2.9	NC	0.263341	10.5	A	0.981445	-0.6	-2.4	1.3	NC	0.5	70.7	A	0.171387	2.2	0.8	3.6	NC	0.026698	1796	2.19	2.22	39.5785	3.98126	3.98126	IPI:IPI00030363.1	Gene_Symbol=ACAT1 Acetyl-CoA acetyltransferase, mitochondrial	ACAT1	0.825144	0.050328	1.2125	0.68053	1.00049	0.747597	0.169933	1.67306	0.446843	1.25078
205412_at	acetyl-Coenzyme A acetyltransferase 1 (acetoacetyl Coenzyme A thiolase)	ACAT1	chr11q22.3-q23.1	1619.9	P	0.000244	1464.6	P	0.000244	0	-0.4	0.4	NC	0.715033	1508.9	P	0.000244	0	-0.5	0.5	NC	0.777251	2763.6	P	0.000244	0.9	0.6	1.2	I	0.000189	1796	2.19	2.22	39.5785	3.98126	3.98126	IPI:IPI00030363.1	Gene_Symbol=ACAT1 Acetyl-CoA acetyltransferase, mitochondrial	ACAT1	0.825144	0.050328	1.2125	0.68053	1.00049	0.747597	0.169933	1.67306	0.446843	1.25078
209608_s_at	acetyl-Coenzyme A acetyltransferase 2 (acetoacetyl Coenzyme A thiolase)	ACAT2	chr6q25.3	3626.3	P	0.000244	3861.1	P	0.000244	0.2	-0.2	0.5	NC	0.532344	2334.9	P	0.000244	-0.3	-0.6	-0.1	D	0.99998	2819.6	P	0.000244	-0.2	-0.6	0.2	NC	0.921063	665	7.89	7.9	38.4977	17.3709	17.3709	IPI:IPI00291419.6	Gene_Symbol=ACAT2 cDNA FLJ53975, highly similar to Acetyl-CoA acetyltransferase, cytosolic	ACAT2	1.00601	0.885065	1.09173	0.921481	1.09829	0.853564	0.0317357	1.15275	0.740456	0.98395
209608_s_at	acetyl-Coenzyme A acetyltransferase 2 (acetoacetyl Coenzyme A thiolase)	ACAT2	chr6q25.3	3626.3	P	0.000244	3861.1	P	0.000244	0.2	-0.2	0.5	NC	0.532344	2334.9	P	0.000244	-0.3	-0.6	-0.1	D	0.99998	2819.6	P	0.000244	-0.2	-0.6	0.2	NC	0.921063	665	7.89	7.9	38.4977	17.3709	17.3709	IPI:IPI00291419.6	Gene_Symbol=ACAT2 cDNA FLJ53975, highly similar to Acetyl-CoA acetyltransferase, cytosolic	ACAT2	1.00601	0.885065	1.09173	0.921481	1.09829	0.853564	0.0317357	1.15275	0.740456	0.98395
202323_s_at	acyl-Coenzyme A binding domain containing 3	ACBD3	chr1q42.12	593.2	P	0.000244	1305.4	P	0.000244	1.1	0.6	1.7	I	0.000241	1562.4	P	0.000244	1.4	1.3	1.6	I	2e-05	832.5	P	0.000244	0.6	0.1	1.1	NC	0.011045	501	10.19	10.21	33.5227	10.0379	10.0379	IPI:IPI00009315.6	Gene_Symbol=ACBD3 Golgi resident protein GCP60	ACBD3	1.10787	0.521869	1.46611	0.755649	1.62426	1.29451	0.474948	2.48368	0.521205	3.21513
202324_s_at	acyl-Coenzyme A binding domain containing 3	ACBD3	chr1q42.12	1482.4	P	0.000244	1684.7	P	0.000732	0	-0.5	0.5	NC	0.777251	1807	P	0.000244	0.2	-0.3	0.6	NC	0.5	1920.4	P	0.000244	0.4	0	0.8	NC	0.5	501	10.19	10.21	33.5227	10.0379	10.0379	IPI:IPI00009315.6	Gene_Symbol=ACBD3 Golgi resident protein GCP60	ACBD3	1.10787	0.521869	1.46611	0.755649	1.62426	1.29451	0.474948	2.48368	0.521205	3.21513
201715_s_at	apoptotic chromatin condensation inducer 1	ACIN1	chr14q11.2	1343.4	P	0.000244	1239.3	P	0.000732	-0.1	-0.8	0.6	NC	0.938478	1273.8	P	0.000244	-0.1	-0.6	0.4	NC	0.911062	1554.1	P	0.000244	-0.2	-0.9	0.5	NC	0.894337	383	12.18	12.35	54.8098	9.47054	5.89113	IPI:IPI00007334.1	Gene_Symbol=ACIN1 Isoform 1 of Apoptotic chromatin condensation inducer in the nucleus	ACIN1	0.877433	0.0652684	1.14992	0.763035	1.00898	0.95979	0.548008	1.14914	0.835228	1.10293
201127_s_at	ATP citrate lyase	ACLY	chr17q12-q21	1923.2	P	0.000244	2143.4	P	0.000244	0.4	-0.2	1	NC	0.429141	1645.2	P	0.000244	0	-0.4	0.3	NC	0.949447	1330.1	P	0.000244	-0.5	-1	0.1	D	0.999034	304	14.45	14.49	37.9913	10.3057	7.33624	IPI:IPI00394838.3	Gene_Symbol=ACLY cDNA FLJ56442, highly similar to ATP-citrate synthase	ACLY	1.29726	0.000360678	1.1382	1.13975	1.47654	1.13145	0.0244601	1.11201	1.01748	1.25818
201128_s_at	ATP citrate lyase	ACLY	chr17q12-q21	9109.1	P	0.000244	7372.3	P	0.000244	-0.2	-0.8	0.4	NC	0.894337	8199	P	0.000244	-0.1	-0.6	0.4	NC	0.900148	5284.5	P	0.000244	-0.8	-1.1	-0.4	D	0.999727	304	14.45	14.49	37.9913	10.3057	7.33624	IPI:IPI00394838.3	Gene_Symbol=ACLY cDNA FLJ56442, highly similar to ATP-citrate synthase	ACLY	1.29726	0.000360678	1.1382	1.13975	1.47654	1.13145	0.0244601	1.11201	1.01748	1.25818
210337_s_at	ATP citrate lyase	ACLY	chr17q12-q21	3554.6	P	0.000732	3397.3	P	0.000244	-0.1	-0.5	0.4	NC	0.846768	1378.7	P	0.00293	-1.4	-2.1	-0.7	D	0.99997	1434	P	0.00415	-1.3	-2	-0.5	D	0.999973	304	14.45	14.49	37.9913	10.3057	7.33624	IPI:IPI00394838.3	Gene_Symbol=ACLY cDNA FLJ56442, highly similar to ATP-citrate synthase	ACLY	1.29726	0.000360678	1.1382	1.13975	1.47654	1.13145	0.0244601	1.11201	1.01748	1.25818
200793_s_at	aconitase 2, mitochondrial	ACO2	chr22q11.2-q13.31|22q13.2-q13.31	1816.7	P	0.001221	3216.6	P	0.00293	0	-0.2	0.3	NC	0.777251	1551.4	P	0.001221	-0.5	-1	-0.1	D	0.999693	1604.8	P	0.00293	-0.4	-0.5	-0.3	D	0.99998	524	9.88	9.92	48.4472	12.795	10.4348	IPI:IPI00790739.1	Gene_Symbol=ACO2 Aconitase 2, mitochondrial	ACO2	1.08102	0.321579	1.17522	0.919841	1.27043	1.2583	0.0317622	1.22972	1.02324	1.54736
208002_s_at	acyl-CoA thioesterase 7	ACOT7	chr1p36.31-p36.11	3030.7	P	0.000244	5709	P	0.000244	0.9	0.6	1.2	I	0.001201	3638.6	P	0.000244	0.4	0.1	0.8	NC	0.222749	1040.2	P	0.000732	-1.6	-2	-1.1	D	0.99998	441	11.07	11.09	44.5714	26	20.2857	IPI:IPI00219451.1	Gene_Symbol=ACOT7 Isoform 5 of Cytosolic acyl coenzyme A thioester hydrolase	ACOT7	1.31206	0.000940389	1.14986	1.14106	1.50869	1.06892	0.233308	1.12161	0.953027	1.19891
215728_s_at	acyl-CoA thioesterase 7	ACOT7	chr1p36.31-p36.11	785.7	P	0.008057	1341.7	P	0.000732	0.6	0.4	0.8	NC	0.008511	396.6	P	0.000732	-0.5	-1.3	0.2	NC	0.984574	275.2	P	0.018555	-2	-2.8	-1.2	NC	0.997247	441	11.07	11.09	44.5714	26	20.2857	IPI:IPI00219451.1	Gene_Symbol=ACOT7 Isoform 5 of Cytosolic acyl coenzyme A thioester hydrolase	ACOT7	1.31206	0.000940389	1.14986	1.14106	1.50869	1.06892	0.233308	1.12161	0.953027	1.19891
1554808_at	acid phosphatase 1, soluble	ACP1	chr2p25	37	A	0.466064	147.4	A	0.27417	2.2	0.8	3.6	NC	0.545234	15.1	A	0.633789	-1.2	-4.2	1.9	NC	0.868657	15.4	A	0.72583	-1.4	-2.5	-0.4	NC	0.952736	1093	4.28	4.28	52.5316	18.9873	18.9873	IPI:IPI00219861.3	Gene_Symbol=ACP1 Isoform 1 of Low molecular weight phosphotyrosine protein phosphatase	ACP1	0.691201	0.100184	1.64839	0.41932	1.13937	0.778173	0.0878308	1.37635	0.565391	1.07103
201629_s_at	acid phosphatase 1, soluble	ACP1	chr2p25	4199	P	0.000732	3881.2	P	0.000244	0.2	-0.1	0.4	NC	0.5	1896.8	P	0.000244	-0.7	-1.2	-0.3	D	0.99997	3424.1	P	0.000244	-0.1	-0.3	0	NC	0.992212	1093	4.28	4.28	52.5316	18.9873	18.9873	IPI:IPI00219861.3	Gene_Symbol=ACP1 Isoform 1 of Low molecular weight phosphotyrosine protein phosphatase	ACP1	0.691201	0.100184	1.64839	0.41932	1.13937	0.778173	0.0878308	1.37635	0.565391	1.07103
201630_s_at	acid phosphatase 1, soluble	ACP1	chr2p25	5177.8	P	0.000244	4913.4	P	0.000244	0	-0.6	0.6	NC	0.838962	3652.4	P	0.000244	-0.5	-0.8	-0.2	D	0.998514	5691.2	P	0.000244	0.2	-0.1	0.6	NC	0.5	1093	4.28	4.28	52.5316	18.9873	18.9873	IPI:IPI00219861.3	Gene_Symbol=ACP1 Isoform 1 of Low molecular weight phosphotyrosine protein phosphatase	ACP1	0.691201	0.100184	1.64839	0.41932	1.13937	0.778173	0.0878308	1.37635	0.565391	1.07103
215227_x_at	acid phosphatase 1, soluble	ACP1	chr2p25	3756.8	P	0.000244	3156	P	0.000244	-0.1	-0.4	0.2	NC	0.925732	2331.6	P	0.000244	-0.4	-0.8	0	D	0.999922	3220.2	P	0.000244	-0.2	-0.5	0.1	MD	0.99775	1093	4.28	4.28	52.5316	18.9873	18.9873	IPI:IPI00219861.3	Gene_Symbol=ACP1 Isoform 1 of Low molecular weight phosphotyrosine protein phosphatase	ACP1	0.691201	0.100184	1.64839	0.41932	1.13937	0.778173	0.0878308	1.37635	0.565391	1.07103
201660_at	Full-length cDNA clone CS0DF008YJ12 of Fetal brain of Homo sapiens (human) /// Acyl-CoA synthetase long-chain family member 3	ACSL3	chr2q34-q35	1716.9	P	0.000244	1670.8	P	0.000244	-0.3	-0.9	0.3	NC	0.961585	1525.4	P	0.000244	-0.2	-0.7	0.3	NC	0.975245	2443.3	P	0.000244	0.4	0.1	0.7	NC	0.429141	1883	2.12	2.13	12.3611	1.52778	1.52778	IPI:IPI00031397.3	Gene_Symbol=ACSL3 Long-chain-fatty-acid--CoA ligase 3	ACSL3	1.24126	0.0452363	1.2273	1.01138	1.52339	1.33624	0.0525592	1.34692	0.992075	1.79981
201661_s_at	acyl-CoA synthetase long-chain family member 3	ACSL3	chr2q34-q35	2357.2	P	0.000244	1584.6	P	0.000732	-0.6	-1.2	0	NC	0.996301	2066.7	P	0.000244	-0.2	-0.8	0.5	NC	0.900148	2606.4	P	0.000244	0.2	-0.3	0.8	NC	0.5	1883	2.12	2.13	12.3611	1.52778	1.52778	IPI:IPI00031397.3	Gene_Symbol=ACSL3 Long-chain-fatty-acid--CoA ligase 3	ACSL3	1.24126	0.0452363	1.2273	1.01138	1.52339	1.33624	0.0525592	1.34692	0.992075	1.79981
201662_s_at	acyl-CoA synthetase long-chain family member 3	ACSL3	chr2q34-q35	3308.6	P	0.000244	1724.7	P	0.000244	-0.5	-1.2	0.2	NC	0.997247	1761.9	P	0.000244	-0.7	-1.3	0	D	0.999562	2750.7	P	0.000244	0.1	-0.5	0.7	NC	0.5	1883	2.12	2.13	12.3611	1.52778	1.52778	IPI:IPI00031397.3	Gene_Symbol=ACSL3 Long-chain-fatty-acid--CoA ligase 3	ACSL3	1.24126	0.0452363	1.2273	1.01138	1.52339	1.33624	0.0525592	1.34692	0.992075	1.79981
201660_at	Full-length cDNA clone CS0DF008YJ12 of Fetal brain of Homo sapiens (human) /// Acyl-CoA synthetase long-chain family member 3	ACSL3	chr2q34-q35	1716.9	P	0.000244	1670.8	P	0.000244	-0.3	-0.9	0.3	NC	0.961585	1525.4	P	0.000244	-0.2	-0.7	0.3	NC	0.975245	2443.3	P	0.000244	0.4	0.1	0.7	NC	0.429141	1883	2.12	2.13	12.3611	1.52778	1.52778	IPI:IPI00031397.3	Gene_Symbol=ACSL3 Long-chain-fatty-acid--CoA ligase 3	ACSL3	1.24126	0.0452363	1.2273	1.01138	1.52339	1.33624	0.0525592	1.34692	0.992075	1.79981
201661_s_at	acyl-CoA synthetase long-chain family member 3	ACSL3	chr2q34-q35	2357.2	P	0.000244	1584.6	P	0.000732	-0.6	-1.2	0	NC	0.996301	2066.7	P	0.000244	-0.2	-0.8	0.5	NC	0.900148	2606.4	P	0.000244	0.2	-0.3	0.8	NC	0.5	1883	2.12	2.13	12.3611	1.52778	1.52778	IPI:IPI00031397.3	Gene_Symbol=ACSL3 Long-chain-fatty-acid--CoA ligase 3	ACSL3	1.24126	0.0452363	1.2273	1.01138	1.52339	1.33624	0.0525592	1.34692	0.992075	1.79981
201662_s_at	acyl-CoA synthetase long-chain family member 3	ACSL3	chr2q34-q35	3308.6	P	0.000244	1724.7	P	0.000244	-0.5	-1.2	0.2	NC	0.997247	1761.9	P	0.000244	-0.7	-1.3	0	D	0.999562	2750.7	P	0.000244	0.1	-0.5	0.7	NC	0.5	1883	2.12	2.13	12.3611	1.52778	1.52778	IPI:IPI00031397.3	Gene_Symbol=ACSL3 Long-chain-fatty-acid--CoA ligase 3	ACSL3	1.24126	0.0452363	1.2273	1.01138	1.52339	1.33624	0.0525592	1.34692	0.992075	1.79981
218322_s_at	acyl-CoA synthetase long-chain family member 5	ACSL5	chr10q25.1-q25.2	93.1	P	0.037598	26.1	A	0.601074	-0.7	-2.8	1.4	NC	0.506476	153.6	A	0.219482	0.3	-0.6	1.2	NC	0.558077	133.7	A	0.366211	0.3	-0.8	1.5	NC	0.5	2337	1.64	1.7	25.5751	1.4885	0	IPI:IPI00401990.2	Gene_Symbol=ACSL5 Isoform 2 of Long-chain-fatty-acid--CoA ligase 5	ACSL5	2.2947	0.175437	5.66359	0.405166	12.9962	1.19122	0.216885	1.52621	0.780511	1.81805
222592_s_at	acyl-CoA synthetase long-chain family member 5	ACSL5	chr10q25.1-q25.2	51.3	A	0.27417	138.6	A	0.171387	1.1	-0.1	2.2	NC	0.169098	18.4	A	0.696289	-0.8	-3.7	2	NC	0.48058	118.3	A	0.5	0.5	0.1	0.8	NC	0.429141	2337	1.64	1.7	25.5751	1.4885	0	IPI:IPI00401990.2	Gene_Symbol=ACSL5 Isoform 2 of Long-chain-fatty-acid--CoA ligase 5	ACSL5	2.2947	0.175437	5.66359	0.405166	12.9962	1.19122	0.216885	1.52621	0.780511	1.81805
218322_s_at	acyl-CoA synthetase long-chain family member 5	ACSL5	chr10q25.1-q25.2	93.1	P	0.037598	26.1	A	0.601074	-0.7	-2.8	1.4	NC	0.506476	153.6	A	0.219482	0.3	-0.6	1.2	NC	0.558077	133.7	A	0.366211	0.3	-0.8	1.5	NC	0.5	2337	1.64	1.7	25.5751	1.4885	0	IPI:IPI00401990.2	Gene_Symbol=ACSL5 Isoform 2 of Long-chain-fatty-acid--CoA ligase 5	ACSL5	2.2947	0.175437	5.66359	0.405166	12.9962	1.19122	0.216885	1.52621	0.780511	1.81805
222592_s_at	acyl-CoA synthetase long-chain family member 5	ACSL5	chr10q25.1-q25.2	51.3	A	0.27417	138.6	A	0.171387	1.1	-0.1	2.2	NC	0.169098	18.4	A	0.696289	-0.8	-3.7	2	NC	0.48058	118.3	A	0.5	0.5	0.1	0.8	NC	0.429141	2337	1.64	1.7	25.5751	1.4885	0	IPI:IPI00401990.2	Gene_Symbol=ACSL5 Isoform 2 of Long-chain-fatty-acid--CoA ligase 5	ACSL5	2.2947	0.175437	5.66359	0.405166	12.9962	1.19122	0.216885	1.52621	0.780511	1.81805
234312_s_at	acyl-CoA synthetase short-chain family member 2	ACSS2	chr20q11.22	225.9	M	0.056152	458	P	0.010742	0.8	0.1	1.4	NC	0.024755	316.5	P	0.008057	0.7	0.4	1	NC	0.153232	487.2	P	0.01416	1.2	0.8	1.6	NC	0.065566	2293	1.72	1.75	21.9888	2.52101	0	IPI:IPI00549564.6	Gene_Symbol=ACSS2 acyl-CoA synthetase short-chain family member 2 isoform 2	ACSS2	1.03679	0.752828	1.5388	0.673769	1.59542	1.04831	0.714815	1.62008	0.647076	1.69834
234312_s_at	acyl-CoA synthetase short-chain family member 2	ACSS2	chr20q11.22	225.9	M	0.056152	458	P	0.010742	0.8	0.1	1.4	NC	0.024755	316.5	P	0.008057	0.7	0.4	1	NC	0.153232	487.2	P	0.01416	1.2	0.8	1.6	NC	0.065566	2293	1.72	1.75	21.9888	2.52101	0	IPI:IPI00549564.6	Gene_Symbol=ACSS2 acyl-CoA synthetase short-chain family member 2 isoform 2	ACSS2	1.03679	0.752828	1.5388	0.673769	1.59542	1.04831	0.714815	1.62008	0.647076	1.69834
200801_x_at	actin, beta	ACTB	chr7p15-p12	39433.1	P	0.000244	101190	P	0.000244	1.4	1.2	1.5	I	2.7e-05	78941.9	P	0.000244	1.1	0.9	1.3	I	4.6e-05	87723.6	P	0.000244	1.2	1.1	1.4	I	2e-05	4	109.58	109.59	92.5333	69.0667	65.6	IPI:IPI00894498.1	Gene_Symbol=ACTB Beta actin variant (Fragment)	ACTB	1.5952	5.17e-34	1.05934	1.50584	1.68985	1.2089	1.19e-11	1.05125	1.14996	1.27087
213867_x_at	actin, beta	ACTB	chr7p15-p12	32833.2	P	0.000244	87997.2	P	0.000244	1.4	1.2	1.5	I	2e-05	75771.8	P	0.000244	1.1	1	1.2	I	3e-05	82126.8	P	0.000244	1.2	1.2	1.3	I	2e-05	4	109.58	109.59	92.5333	69.0667	65.6	IPI:IPI00894498.1	Gene_Symbol=ACTB Beta actin variant (Fragment)	ACTB	1.5952	5.17e-34	1.05934	1.50584	1.68985	1.2089	1.19e-11	1.05125	1.14996	1.27087
224594_x_at	actin, beta	ACTB	chr7p15-p12	30545.6	P	0.000244	88728.2	P	0.000244	1.4	1.2	1.5	I	3e-05	77318.5	P	0.000244	1.1	1	1.3	I	3e-05	82034	P	0.000244	1.3	1.1	1.4	I	3e-05	4	109.58	109.59	92.5333	69.0667	65.6	IPI:IPI00894498.1	Gene_Symbol=ACTB Beta actin variant (Fragment)	ACTB	1.5952	5.17e-34	1.05934	1.50584	1.68985	1.2089	1.19e-11	1.05125	1.14996	1.27087
200801_x_at	actin, beta	ACTB	chr7p15-p12	39433.1	P	0.000244	101190	P	0.000244	1.4	1.2	1.5	I	2.7e-05	78941.9	P	0.000244	1.1	0.9	1.3	I	4.6e-05	87723.6	P	0.000244	1.2	1.1	1.4	I	2e-05	4	109.58	109.59	92.5333	69.0667	65.6	IPI:IPI00894498.1	Gene_Symbol=ACTB Beta actin variant (Fragment)	ACTB	1.5952	5.17e-34	1.05934	1.50584	1.68985	1.2089	1.19e-11	1.05125	1.14996	1.27087
213867_x_at	actin, beta	ACTB	chr7p15-p12	32833.2	P	0.000244	87997.2	P	0.000244	1.4	1.2	1.5	I	2e-05	75771.8	P	0.000244	1.1	1	1.2	I	3e-05	82126.8	P	0.000244	1.2	1.2	1.3	I	2e-05	4	109.58	109.59	92.5333	69.0667	65.6	IPI:IPI00894498.1	Gene_Symbol=ACTB Beta actin variant (Fragment)	ACTB	1.5952	5.17e-34	1.05934	1.50584	1.68985	1.2089	1.19e-11	1.05125	1.14996	1.27087
224594_x_at	actin, beta	ACTB	chr7p15-p12	30545.6	P	0.000244	88728.2	P	0.000244	1.4	1.2	1.5	I	3e-05	77318.5	P	0.000244	1.1	1	1.3	I	3e-05	82034	P	0.000244	1.3	1.1	1.4	I	3e-05	4	109.58	109.59	92.5333	69.0667	65.6	IPI:IPI00894498.1	Gene_Symbol=ACTB Beta actin variant (Fragment)	ACTB	1.5952	5.17e-34	1.05934	1.50584	1.68985	1.2089	1.19e-11	1.05125	1.14996	1.27087
205132_at	actin, alpha, cardiac muscle 1	ACTC1	chr15q11-q14	3745	P	0.000244	1397.7	P	0.001953	-1.7	-2.5	-0.9	D	0.999965	611.9	P	0.001953	-2.7	-3.8	-1.7	D	0.999973	519.1	P	0.023926	-3.1	-4.4	-1.9	D	0.99994	609	8.45	42.25	80.3714	53.3157	48.2759	IPI:IPI00930343.1	Gene_Symbol=ACTC1 cDNA FLJ78096, highly similar to Homo sapiens actin, alpha, cardiac muscle (ACTC), mRNA	ACTC1	2.01259	0.000492661	1.34771	1.49334	2.71237	1.42073	0.00160518	1.1894	1.19449	1.68982
201550_x_at	actin, gamma 1	ACTG1	chr17q25	32170.1	P	0.000244	69349.4	P	0.000244	1.1	0.8	1.3	I	0.000167	68004.6	P	0.000244	1.1	0.9	1.3	I	3.5e-05	35412.1	P	0.000244	0.2	-0.1	0.5	NC	0.5	1505	2.79	33.77	89.726	73.2877	60.274	IPI:IPI00796881.1	Gene_Symbol=ACTG1 16 kDa protein	ACTG1	1.66915	0.000885883	1.29458	1.28934	2.16086	1.19543	0.112095	1.25645	0.951437	1.502
211970_x_at	actin, gamma 1	ACTG1	chr17q25	31729.1	P	0.000244	54686.4	P	0.000732	1	0.6	1.4	I	0.001832	54102.7	P	0.000732	1	0.7	1.2	I	0.00013	33300.4	P	0.000732	0.2	-0.2	0.6	NC	0.596188	1505	2.79	33.77	89.726	73.2877	60.274	IPI:IPI00796881.1	Gene_Symbol=ACTG1 16 kDa protein	ACTG1	1.66915	0.000885883	1.29458	1.28934	2.16086	1.19543	0.112095	1.25645	0.951437	1.502
211983_x_at	actin, gamma 1	ACTG1	chr17q25	32791.3	P	0.000244	61443	P	0.000244	1	0.8	1.3	I	0.000241	61641.1	P	0.000244	0.9	0.8	1.1	I	3.5e-05	35176	P	0.000244	0.2	-0.1	0.5	NC	0.5	1505	2.79	33.77	89.726	73.2877	60.274	IPI:IPI00796881.1	Gene_Symbol=ACTG1 16 kDa protein	ACTG1	1.66915	0.000885883	1.29458	1.28934	2.16086	1.19543	0.112095	1.25645	0.951437	1.502
211995_x_at	actin, gamma 1	ACTG1	chr17q25	32033.9	P	0.000244	69302.7	P	0.000244	1.2	0.9	1.5	I	0.000147	67178.8	P	0.000244	1.1	0.9	1.3	I	5.2e-05	39978.3	P	0.000244	0.1	-0.3	0.5	NC	0.5	1505	2.79	33.77	89.726	73.2877	60.274	IPI:IPI00796881.1	Gene_Symbol=ACTG1 16 kDa protein	ACTG1	1.66915	0.000885883	1.29458	1.28934	2.16086	1.19543	0.112095	1.25645	0.951437	1.502
212363_x_at	actin, gamma 1	ACTG1	chr17q25	27239.1	P	0.000244	51157.5	P	0.000244	1	0.7	1.2	I	0.000389	55168.6	P	0.000244	1	0.9	1.1	I	0.000865	30784.4	P	0.000244	-0.1	-0.4	0.2	NC	0.934434	1505	2.79	33.77	89.726	73.2877	60.274	IPI:IPI00796881.1	Gene_Symbol=ACTG1 16 kDa protein	ACTG1	1.66915	0.000885883	1.29458	1.28934	2.16086	1.19543	0.112095	1.25645	0.951437	1.502
212988_x_at	actin, gamma 1	ACTG1	chr17q25	30488.7	P	0.000244	58260.4	P	0.000244	1	0.7	1.3	I	0.000438	57666.9	P	0.000244	1	0.8	1.2	I	4e-05	33807.9	P	0.000244	0.2	-0.1	0.4	NC	0.5	1505	2.79	33.77	89.726	73.2877	60.274	IPI:IPI00796881.1	Gene_Symbol=ACTG1 16 kDa protein	ACTG1	1.66915	0.000885883	1.29458	1.28934	2.16086	1.19543	0.112095	1.25645	0.951437	1.502
213214_x_at	actin, gamma 1	ACTG1	chr17q25	32172.9	P	0.000244	57821.6	P	0.000244	1	0.6	1.3	I	0.000774	59790.1	P	0.000244	0.9	0.7	1.2	I	0.000438	34650.2	P	0.000244	0.1	-0.3	0.4	NC	0.657563	1505	2.79	33.77	89.726	73.2877	60.274	IPI:IPI00796881.1	Gene_Symbol=ACTG1 16 kDa protein	ACTG1	1.66915	0.000885883	1.29458	1.28934	2.16086	1.19543	0.112095	1.25645	0.951437	1.502
221607_x_at	actin, gamma 1	ACTG1	chr17q25	33465.6	P	0.000244	72229	P	0.000244	1.2	0.9	1.4	I	0.000114	68051.1	P	0.000244	1	0.8	1.2	I	4e-05	39326.4	P	0.000244	0.3	0	0.5	NC	0.5	1505	2.79	33.77	89.726	73.2877	60.274	IPI:IPI00796881.1	Gene_Symbol=ACTG1 16 kDa protein	ACTG1	1.66915	0.000885883	1.29458	1.28934	2.16086	1.19543	0.112095	1.25645	0.951437	1.502
224585_x_at	actin, gamma 1	ACTG1	chr17q25	34019.6	P	0.000244	71953.5	P	0.000244	1.2	0.9	1.4	I	0.000101	68147.1	P	0.000244	1.1	0.9	1.3	I	4.6e-05	38319.7	P	0.000244	0.2	0	0.4	NC	0.5	1505	2.79	33.77	89.726	73.2877	60.274	IPI:IPI00796881.1	Gene_Symbol=ACTG1 16 kDa protein	ACTG1	1.66915	0.000885883	1.29458	1.28934	2.16086	1.19543	0.112095	1.25645	0.951437	1.502
201550_x_at	actin, gamma 1	ACTG1	chr17q25	32170.1	P	0.000244	69349.4	P	0.000244	1.1	0.8	1.3	I	0.000167	68004.6	P	0.000244	1.1	0.9	1.3	I	3.5e-05	35412.1	P	0.000244	0.2	-0.1	0.5	NC	0.5	1505	2.79	33.77	89.726	73.2877	60.274	IPI:IPI00796881.1	Gene_Symbol=ACTG1 16 kDa protein	ACTG1	1.66915	0.000885883	1.29458	1.28934	2.16086	1.19543	0.112095	1.25645	0.951437	1.502
211970_x_at	actin, gamma 1	ACTG1	chr17q25	31729.1	P	0.000244	54686.4	P	0.000732	1	0.6	1.4	I	0.001832	54102.7	P	0.000732	1	0.7	1.2	I	0.00013	33300.4	P	0.000732	0.2	-0.2	0.6	NC	0.596188	1505	2.79	33.77	89.726	73.2877	60.274	IPI:IPI00796881.1	Gene_Symbol=ACTG1 16 kDa protein	ACTG1	1.66915	0.000885883	1.29458	1.28934	2.16086	1.19543	0.112095	1.25645	0.951437	1.502
211983_x_at	actin, gamma 1	ACTG1	chr17q25	32791.3	P	0.000244	61443	P	0.000244	1	0.8	1.3	I	0.000241	61641.1	P	0.000244	0.9	0.8	1.1	I	3.5e-05	35176	P	0.000244	0.2	-0.1	0.5	NC	0.5	1505	2.79	33.77	89.726	73.2877	60.274	IPI:IPI00796881.1	Gene_Symbol=ACTG1 16 kDa protein	ACTG1	1.66915	0.000885883	1.29458	1.28934	2.16086	1.19543	0.112095	1.25645	0.951437	1.502
211995_x_at	actin, gamma 1	ACTG1	chr17q25	32033.9	P	0.000244	69302.7	P	0.000244	1.2	0.9	1.5	I	0.000147	67178.8	P	0.000244	1.1	0.9	1.3	I	5.2e-05	39978.3	P	0.000244	0.1	-0.3	0.5	NC	0.5	1505	2.79	33.77	89.726	73.2877	60.274	IPI:IPI00796881.1	Gene_Symbol=ACTG1 16 kDa protein	ACTG1	1.66915	0.000885883	1.29458	1.28934	2.16086	1.19543	0.112095	1.25645	0.951437	1.502
212363_x_at	actin, gamma 1	ACTG1	chr17q25	27239.1	P	0.000244	51157.5	P	0.000244	1	0.7	1.2	I	0.000389	55168.6	P	0.000244	1	0.9	1.1	I	0.000865	30784.4	P	0.000244	-0.1	-0.4	0.2	NC	0.934434	1505	2.79	33.77	89.726	73.2877	60.274	IPI:IPI00796881.1	Gene_Symbol=ACTG1 16 kDa protein	ACTG1	1.66915	0.000885883	1.29458	1.28934	2.16086	1.19543	0.112095	1.25645	0.951437	1.502
212988_x_at	actin, gamma 1	ACTG1	chr17q25	30488.7	P	0.000244	58260.4	P	0.000244	1	0.7	1.3	I	0.000438	57666.9	P	0.000244	1	0.8	1.2	I	4e-05	33807.9	P	0.000244	0.2	-0.1	0.4	NC	0.5	1505	2.79	33.77	89.726	73.2877	60.274	IPI:IPI00796881.1	Gene_Symbol=ACTG1 16 kDa protein	ACTG1	1.66915	0.000885883	1.29458	1.28934	2.16086	1.19543	0.112095	1.25645	0.951437	1.502
213214_x_at	actin, gamma 1	ACTG1	chr17q25	32172.9	P	0.000244	57821.6	P	0.000244	1	0.6	1.3	I	0.000774	59790.1	P	0.000244	0.9	0.7	1.2	I	0.000438	34650.2	P	0.000244	0.1	-0.3	0.4	NC	0.657563	1505	2.79	33.77	89.726	73.2877	60.274	IPI:IPI00796881.1	Gene_Symbol=ACTG1 16 kDa protein	ACTG1	1.66915	0.000885883	1.29458	1.28934	2.16086	1.19543	0.112095	1.25645	0.951437	1.502
221607_x_at	actin, gamma 1	ACTG1	chr17q25	33465.6	P	0.000244	72229	P	0.000244	1.2	0.9	1.4	I	0.000114	68051.1	P	0.000244	1	0.8	1.2	I	4e-05	39326.4	P	0.000244	0.3	0	0.5	NC	0.5	1505	2.79	33.77	89.726	73.2877	60.274	IPI:IPI00796881.1	Gene_Symbol=ACTG1 16 kDa protein	ACTG1	1.66915	0.000885883	1.29458	1.28934	2.16086	1.19543	0.112095	1.25645	0.951437	1.502
224585_x_at	actin, gamma 1	ACTG1	chr17q25	34019.6	P	0.000244	71953.5	P	0.000244	1.2	0.9	1.4	I	0.000101	68147.1	P	0.000244	1.1	0.9	1.3	I	4.6e-05	38319.7	P	0.000244	0.2	0	0.4	NC	0.5	1505	2.79	33.77	89.726	73.2877	60.274	IPI:IPI00796881.1	Gene_Symbol=ACTG1 16 kDa protein	ACTG1	1.66915	0.000885883	1.29458	1.28934	2.16086	1.19543	0.112095	1.25645	0.951437	1.502
202666_s_at	actin-like 6A	ACTL6A	chr3q26.33	4158.7	P	0.000244	1735.2	P	0.000244	-1.3	-1.7	-0.8	D	0.999693	1915.3	P	0.000244	-0.9	-1.5	-0.4	D	0.999973	2773.7	P	0.000732	-0.7	-1.2	-0.1	NC	0.996645	916	5.58	6.07	27.7389	8.85781	8.85781	IPI:IPI00003627.1	Gene_Symbol=ACTL6A Isoform 1 of Actin-like protein 6A	ACTL6A	0.802084	0.0537675	1.25335	0.639953	1.00529	0.754261	0.0158947	1.22458	0.615934	0.923654
208636_at	actinin, alpha 1	ACTN1	chr14q24.1-q24.2|14q24|14q22-q24	7237	P	0.000244	5827.4	P	0.000244	-0.1	-0.6	0.4	NC	0.977068	6294.8	P	0.000732	-0.1	-0.5	0.2	NC	0.992212	4692.1	P	0.000732	-0.5	-0.8	-0.2	D	0.999932	183	20.7	40.33	60.0656	30.3063	29.3217	IPI:IPI00759776.1	Gene_Symbol=ACTN1 actinin, alpha 1 isoform a	ACTN1	1.34145	8.23e-07	1.09644	1.22346	1.47082	1.28451	0.000529863	1.13799	1.12875	1.46176
208637_x_at	actinin, alpha 1	ACTN1	chr14q24.1-q24.2|14q24|14q22-q24	3568.6	P	0.000244	2844.8	P	0.000244	-0.2	-0.5	0.2	NC	0.990708	3156	P	0.000244	-0.1	-0.4	0.2	NC	0.995927	2145.4	P	0.000244	-0.7	-1	-0.4	D	0.99997	183	20.7	40.33	60.0656	30.3063	29.3217	IPI:IPI00759776.1	Gene_Symbol=ACTN1 actinin, alpha 1 isoform a	ACTN1	1.34145	8.23e-07	1.09644	1.22346	1.47082	1.28451	0.000529863	1.13799	1.12875	1.46176
211160_x_at	actinin, alpha 1	ACTN1	chr14q24.1-q24.2|14q24|14q22-q24	1715.9	P	0.037598	1249.4	P	0.037598	0.1	-0.5	0.6	NC	0.996645	1962.3	P	0.018555	0.3	-0.3	0.8	NC	0.715033	873.1	P	0.030273	0	-0.8	0.7	D	0.999034	183	20.7	40.33	60.0656	30.3063	29.3217	IPI:IPI00759776.1	Gene_Symbol=ACTN1 actinin, alpha 1 isoform a	ACTN1	1.34145	8.23e-07	1.09644	1.22346	1.47082	1.28451	0.000529863	1.13799	1.12875	1.46176
237401_at	Actinin, alpha 1	ACTN1	chr14q24.1-q24.2|14q24|14q22-q24	31.4	A	0.601074	72.3	A	0.633789	1	-0.3	2.3	NC	0.416433	29.8	A	0.72583	0.4	-0.3	1.1	NC	0.822588	39.4	A	0.753906	0.6	-0.9	2.1	NC	0.570859	183	20.7	40.33	60.0656	30.3063	29.3217	IPI:IPI00759776.1	Gene_Symbol=ACTN1 actinin, alpha 1 isoform a	ACTN1	1.34145	8.23e-07	1.09644	1.22346	1.47082	1.28451	0.000529863	1.13799	1.12875	1.46176
203861_s_at	actinin, alpha 2	ACTN2	chr1q42-q43	20.9	A	0.888428	26	A	0.633789	0	-0.5	0.5	NC	0.506476	11.7	A	0.780518	0.1	-0.7	0.9	NC	0.532344	13.5	A	0.976074	0.2	-0.7	1	NC	0.51942	2354	1.6	10.76	54.3624	8.94855	5.59284	IPI:IPI00019884.1	Gene_Symbol=ACTN2 Alpha-actinin-2	ACTN2	0.813448	0.035435	1.20148	0.677041	0.977338	1.01697	0.874574	1.32015	0.770349	1.34255
203862_s_at	actinin, alpha 2	ACTN2	chr1q42-q43	21.4	A	0.303711	115.2	A	0.149658	3	-0.8	6.8	NC	0.035785	11.6	A	0.904785	0.1	-2.4	2.7	NC	0.715033	45.8	A	0.633789	1.3	-0.9	3.6	NC	0.169098	2354	1.6	10.76	54.3624	8.94855	5.59284	IPI:IPI00019884.1	Gene_Symbol=ACTN2 Alpha-actinin-2	ACTN2	0.813448	0.035435	1.20148	0.677041	0.977338	1.01697	0.874574	1.32015	0.770349	1.34255
203863_at	actinin, alpha 2	ACTN2	chr1q42-q43	31	A	0.633789	20.2	A	0.780518	-0.5	-1.9	1	NC	0.403812	213.2	A	0.303711	2.5	1.1	4	NC	0.057676	69	A	0.798584	-0.1	-0.6	0.3	NC	0.124552	2354	1.6	10.76	54.3624	8.94855	5.59284	IPI:IPI00019884.1	Gene_Symbol=ACTN2 Alpha-actinin-2	ACTN2	0.813448	0.035435	1.20148	0.677041	0.977338	1.01697	0.874574	1.32015	0.770349	1.34255
203864_s_at	actinin, alpha 2	ACTN2	chr1q42-q43	87.2	P	0.023926	146.4	A	0.107178	0.4	-0.7	1.5	NC	0.633407	69.1	A	0.334473	-0.7	-2.2	0.8	NC	0.736659	119.4	P	0.010742	0.8	-0.1	1.7	NC	0.39129	2354	1.6	10.76	54.3624	8.94855	5.59284	IPI:IPI00019884.1	Gene_Symbol=ACTN2 Alpha-actinin-2	ACTN2	0.813448	0.035435	1.20148	0.677041	0.977338	1.01697	0.874574	1.32015	0.770349	1.34255
200601_at	actinin, alpha 4	ACTN4	chr19q13	2075	P	0.001953	1671.2	P	0.001953	-0.2	-1	0.6	NC	0.633407	2032.3	P	0.000244	0	-0.5	0.6	NC	0.467656	1534.4	P	0.00293	0	-0.7	0.7	NC	0.767451	45	43.83	43.9	58.6169	33.809	32.8211	IPI:IPI00013808.1	Gene_Symbol=ACTN4 Alpha-actinin-4	ACTN4	1.19787	0.00160096	1.11276	1.07649	1.33295	1.26796	0.00435666	1.17094	1.08286	1.48471
200720_s_at	ARP1 actin-related protein 1 homolog A, centractin alpha (yeast)	ACTR1A	chr10q24.32	1263.6	P	0.000244	1880.9	P	0.000244	0.5	0.4	0.7	NC	0.342437	884	P	0.000244	-0.7	-1.4	0	NC	0.997247	642.7	P	0.010742	-1.1	-1.6	-0.5	D	0.99998	991	4.94	4.95	38.8298	12.5	10.3723	IPI:IPI00029468.1	Gene_Symbol=ACTR1A Alpha-centractin	ACTR1A	1.61322	0.0335106	1.53528	1.05077	2.47675	1.48124	0.037161	1.43611	1.03142	2.12722
200721_s_at	ARP1 actin-related protein 1 homolog A, centractin alpha (yeast)	ACTR1A	chr10q24.32	1044.9	P	0.001953	1418.3	P	0.000244	0.3	-0.2	0.8	NC	0.105663	1525.9	P	0.000244	0.7	0.2	1.1	NC	0.006503	1153.4	P	0.000244	0	-0.6	0.5	NC	0.5	991	4.94	4.95	38.8298	12.5	10.3723	IPI:IPI00029468.1	Gene_Symbol=ACTR1A Alpha-centractin	ACTR1A	1.61322	0.0335106	1.53528	1.05077	2.47675	1.48124	0.037161	1.43611	1.03142	2.12722
236713_at	ARP1 actin-related protein 1 homolog A, centractin alpha (yeast)	ACTR1A	chr10q24.32	11.6	A	0.780518	154.8	A	0.601074	3.7	2.2	5.2	NC	0.131343	14.4	A	0.962402	-0.1	-1.2	1	NC	0.868657	30.2	A	0.828613	0.3	-1.1	1.8	NC	0.5	991	4.94	4.95	38.8298	12.5	10.3723	IPI:IPI00029468.1	Gene_Symbol=ACTR1A Alpha-centractin	ACTR1A	1.61322	0.0335106	1.53528	1.05077	2.47675	1.48124	0.037161	1.43611	1.03142	2.12722
1554390_s_at	ARP2 actin-related protein 2 homolog (yeast)	ACTR2	chr2p14	882.7	P	0.000244	585.2	P	0.000244	-0.4	-0.9	0.1	NC	0.984574	424.1	P	0.001221	-0.8	-1.7	0	D	0.999135	488.7	P	0.001221	-0.9	-1.5	-0.3	D	0.999135	997	4.89	4.91	39.0977	10.2757	6.76692	IPI:IPI00470573.1	Gene_Symbol=ACTR2 actin-related protein 2 isoform a	ACTR2	1.5987	0.000364201	1.23186	1.29779	1.96937	1.28608	0.000387599	1.11926	1.14905	1.43946
1558015_s_at	ARP2 actin-related protein 2 homolog (yeast)	ACTR2	chr2p14	910.7	P	0.000244	509.4	P	0.000244	-0.8	-1.2	-0.4	D	0.999135	204.4	P	0.001953	-1.7	-2.3	-1.2	D	0.999954	291.7	P	0.000244	-1.6	-2.3	-0.9	D	0.999811	997	4.89	4.91	39.0977	10.2757	6.76692	IPI:IPI00470573.1	Gene_Symbol=ACTR2 actin-related protein 2 isoform a	ACTR2	1.5987	0.000364201	1.23186	1.29779	1.96937	1.28608	0.000387599	1.11926	1.14905	1.43946
200727_s_at	ARP2 actin-related protein 2 homolog (yeast)	ACTR2	chr2p14	714.9	P	0.001953	930.2	P	0.00293	0.3	-0.3	0.9	NC	0.5	1154	P	0.001953	0.6	-0.3	1.5	NC	0.203871	701.9	P	0.005859	-0.2	-1.7	1.3	NC	0.5	997	4.89	4.91	39.0977	10.2757	6.76692	IPI:IPI00470573.1	Gene_Symbol=ACTR2 actin-related protein 2 isoform a	ACTR2	1.5987	0.000364201	1.23186	1.29779	1.96937	1.28608	0.000387599	1.11926	1.14905	1.43946
200728_at	ARP2 actin-related protein 2 homolog (yeast)	ACTR2	chr2p14	6393.3	P	0.000244	8082.5	P	0.000244	0.4	0	0.8	NC	0.5	6294.1	P	0.000244	0.2	-0.1	0.4	NC	0.5	6230.9	P	0.000244	0.1	-0.1	0.4	NC	0.5	997	4.89	4.91	39.0977	10.2757	6.76692	IPI:IPI00470573.1	Gene_Symbol=ACTR2 actin-related protein 2 isoform a	ACTR2	1.5987	0.000364201	1.23186	1.29779	1.96937	1.28608	0.000387599	1.11926	1.14905	1.43946
200729_s_at	ARP2 actin-related protein 2 homolog (yeast)	ACTR2	chr2p14	5182.4	P	0.000244	2935.7	P	0.000244	-0.7	-1.5	0	NC	0.987976	1994.9	P	0.000244	-1.6	-2.1	-1.1	D	0.99998	3782.2	P	0.000244	-0.5	-0.9	-0.1	D	0.999034	997	4.89	4.91	39.0977	10.2757	6.76692	IPI:IPI00470573.1	Gene_Symbol=ACTR2 actin-related protein 2 isoform a	ACTR2	1.5987	0.000364201	1.23186	1.29779	1.96937	1.28608	0.000387599	1.11926	1.14905	1.43946
234210_x_at	ARP2 actin-related protein 2 homolog (yeast)	ACTR2	chr2p14	45.8	M	0.056152	226.9	P	0.018555	1.2	0.2	2.2	NC	0.493524	112.3	A	0.095215	0.4	-1	1.9	NC	0.366593	119	M	0.056152	0.8	-0.4	1.9	NC	0.5	997	4.89	4.91	39.0977	10.2757	6.76692	IPI:IPI00470573.1	Gene_Symbol=ACTR2 actin-related protein 2 isoform a	ACTR2	1.5987	0.000364201	1.23186	1.29779	1.96937	1.28608	0.000387599	1.11926	1.14905	1.43946
234212_at	ARP2 actin-related protein 2 homolog (yeast)	ACTR2	chr2p14	0.9	A	0.753906	8.4	A	0.974609	2.4	1.1	3.7	NC	0.366593	3.7	A	0.962402	0.9	-0.6	2.3	NC	0.493524	5.4	A	0.943848	0.8	-3.1	4.8	NC	0.5	997	4.89	4.91	39.0977	10.2757	6.76692	IPI:IPI00470573.1	Gene_Symbol=ACTR2 actin-related protein 2 isoform a	ACTR2	1.5987	0.000364201	1.23186	1.29779	1.96937	1.28608	0.000387599	1.11926	1.14905	1.43946
200996_at	ARP3 actin-related protein 3 homolog (yeast)	ACTR3	chr2q14.1	8392.7	P	0.000244	5899.2	P	0.000732	-0.9	-1.6	-0.2	D	0.999654	4259.7	P	0.000244	-1.1	-1.6	-0.7	D	0.99998	6056.7	P	0.000244	-0.5	-0.9	-0.1	D	0.999759	451	11	11.01	50.4785	16.0287	15.7895	IPI:IPI00028091.3	Gene_Symbol=ACTR3 Actin-related protein 3	ACTR3	1.36381	0.00872121	1.24531	1.09516	1.69837	1.17988	0.0306133	1.15916	1.01788	1.36767
213101_s_at	ARP3 actin-related protein 3 homolog (yeast)	ACTR3	chr2q14.1	10934.1	P	0.000244	10273.9	P	0.000244	-0.2	-0.5	0.1	NC	0.995519	7590.5	P	0.000244	-0.6	-1.1	-0.2	D	0.999382	11061.8	P	0.000244	-0.1	-0.2	0	NC	0.973302	451	11	11.01	50.4785	16.0287	15.7895	IPI:IPI00028091.3	Gene_Symbol=ACTR3 Actin-related protein 3	ACTR3	1.36381	0.00872121	1.24531	1.09516	1.69837	1.17988	0.0306133	1.15916	1.01788	1.36767
213102_at	ARP3 actin-related protein 3 homolog (yeast)	ACTR3	chr2q14.1	5035.4	P	0.000244	2080.2	P	0.000244	-1.2	-2	-0.5	D	0.999034	1865.6	P	0.000244	-1.4	-2.2	-0.7	D	0.999886	2555.6	P	0.000244	-1.1	-1.6	-0.6	D	0.999833	451	11	11.01	50.4785	16.0287	15.7895	IPI:IPI00028091.3	Gene_Symbol=ACTR3 Actin-related protein 3	ACTR3	1.36381	0.00872121	1.24531	1.09516	1.69837	1.17988	0.0306133	1.15916	1.01788	1.36767
201786_s_at	adenosine deaminase, RNA-specific	ADAR	chr1q21.1-q21.2	7068.5	P	0.000244	8512.6	P	0.000244	0.3	0.1	0.5	NC	0.5	9117.8	P	0.000244	0.2	0	0.5	NC	0.5	12377.1	P	0.000244	0.8	0.5	1	NC	0.004481	348	12.94	12.99	42.1592	7.171	7.171	IPI:IPI00394668.2	Gene_Symbol=ADAR Isoform 4 of Double-stranded RNA-specific adenosine deaminase	ADAR	0.921456	0.213745	1.1412	0.807446	1.05156	0.839026	0.0115754	1.1419	0.734762	0.958086
213245_at	adenylate cyclase 1 (brain)	ADCY1	chr7p13-p12	250.5	P	0.018555	308.8	M	0.056152	0	-0.9	1	NC	0.934434	251.2	A	0.080566	-0.4	-1.3	0.5	NC	0.988955	1103.9	P	0.001221	1.5	0.9	2.1	I	2.7e-05	1770	2.21	2.26	19.2136	0.80429	0.80429	IPI:IPI00784385.1	Gene_Symbol=ADCY1 Adenylate cyclase type 1	ADCY1	1.01636	0.394409	1.06703	0.952514	1.08448	1.17356	0.194044	1.42998	0.820678	1.67817
215340_at	adenylate cyclase 1 (brain)	ADCY1	chr7p13-p12	5.8	A	0.870361	42.2	A	0.780518	1.3	-0.3	2.9	NC	0.5	6	A	0.696289	-0.4	-1.2	0.5	NC	0.62112	9.9	A	0.884277	0	-0.4	0.5	NC	0.5	1770	2.21	2.26	19.2136	0.80429	0.80429	IPI:IPI00784385.1	Gene_Symbol=ADCY1 Adenylate cyclase type 1	ADCY1	1.01636	0.394409	1.06703	0.952514	1.08448	1.17356	0.194044	1.42998	0.820678	1.67817
215348_at	adenylate cyclase 1 (brain)	ADCY1	chr7p13-p12	34.8	A	0.5	30.4	A	0.80542	0.4	-0.5	1.2	NC	0.786812	26.8	A	0.601074	0.4	-0.6	1.3	NC	0.725952	20.1	A	0.665527	0	-1.4	1.4	NC	0.5	1770	2.21	2.26	19.2136	0.80429	0.80429	IPI:IPI00784385.1	Gene_Symbol=ADCY1 Adenylate cyclase type 1	ADCY1	1.01636	0.394409	1.06703	0.952514	1.08448	1.17356	0.194044	1.42998	0.820678	1.67817
232062_at	adenylate cyclase 1 (brain)	ADCY1	chr7p13-p12	28	A	0.753906	49	A	0.665527	0.2	-0.2	0.6	NC	0.757415	85.7	A	0.850342	1.4	0	2.8	NC	0.949447	51.5	A	0.72583	0.4	-0.2	1	NC	0.777251	1770	2.21	2.26	19.2136	0.80429	0.80429	IPI:IPI00784385.1	Gene_Symbol=ADCY1 Adenylate cyclase type 1	ADCY1	1.01636	0.394409	1.06703	0.952514	1.08448	1.17356	0.194044	1.42998	0.820678	1.67817
235049_at	adenylate cyclase 1 (brain)	ADCY1	chr7p13-p12	18.7	A	0.696289	17.1	A	0.976074	-0.7	-2.1	0.7	NC	0.757415	21.3	A	0.932373	0.3	-0.8	1.3	NC	0.596188	473.7	P	0.01416	4	2.5	5.5	I	4.6e-05	1770	2.21	2.26	19.2136	0.80429	0.80429	IPI:IPI00784385.1	Gene_Symbol=ADCY1 Adenylate cyclase type 1	ADCY1	1.01636	0.394409	1.06703	0.952514	1.08448	1.17356	0.194044	1.42998	0.820678	1.67817
209195_s_at	adenylate cyclase 6	ADCY6	chr12q12-q13	287.3	A	0.366211	357.7	A	0.303711	-0.1	-0.7	0.6	NC	0.5	407.2	A	0.19458	0.2	-0.4	0.8	NC	0.5	373.3	A	0.080566	0.2	0.2	0.3	NC	0.403812	1769	2.21	2.31	24.6575	1.36986	1.36986	IPI:IPI00011938.1	Gene_Symbol=ADCY6 Isoform 1 of Adenylate cyclase type 6	ADCY6	0.950179	0.524395	1.22587	0.775108	1.16479	0.842782	0.0334762	1.16094	0.725948	0.978419
208030_s_at	adducin 1 (alpha)	ADD1	chr4p16.3	1847.3	P	0.001221	1180.5	P	0.000244	-0.4	-1.5	0.7	NC	0.838962	1503.2	P	0.000244	0.1	-0.6	0.9	NC	0.5	1273.1	P	0.000732	0.2	-0.3	0.8	NC	0.5	2567	1.32	1.34	20.8459	1.96375	0	IPI:IPI00376220.1	Gene_Symbol=ADD1 adducin 1 (alpha) isoform d	ADD1	2.00144					1.16277
214726_x_at	adducin 1 (alpha)	ADD1	chr4p16.3	872.2	P	0.005859	600.3	P	0.005859	-0.4	-1.2	0.3	NC	0.991489	520.4	P	0.01416	-0.7	-1.2	-0.1	D	0.999382	434.4	A	0.095215	-0.9	-1.9	0.1	D	0.999448	2567	1.32	1.34	20.8459	1.96375	0	IPI:IPI00376220.1	Gene_Symbol=ADD1 adducin 1 (alpha) isoform d	ADD1	2.00144					1.16277
214736_s_at	adducin 1 (alpha)	ADD1	chr4p16.3	1672.4	P	0.000244	1782.8	P	0.000244	0.2	-0.1	0.5	NC	0.5	1613.9	P	0.000244	0.2	-0.2	0.6	NC	0.5	1840.7	P	0.000244	0.4	0.1	0.7	NC	0.39129	2567	1.32	1.34	20.8459	1.96375	0	IPI:IPI00376220.1	Gene_Symbol=ADD1 adducin 1 (alpha) isoform d	ADD1	2.00144					1.16277
238939_at	Adducin 1 (alpha)	ADD1	chr4p16.3	102.2	A	0.633789	51.1	A	0.780518	-0.1	-2.2	2	NC	0.318909	91	A	0.567627	0.3	-1.5	2.2	NC	0.074268	130.2	A	0.567627	1.3	0.1	2.5	NC	0.194801	2567	1.32	1.34	20.8459	1.96375	0	IPI:IPI00376220.1	Gene_Symbol=ADD1 adducin 1 (alpha) isoform d	ADD1	2.00144					1.16277
201773_at	activity-dependent neuroprotector	ADNP	chr20q13.13	6047.8	P	0.000244	5369.3	P	0.000244	-0.1	-0.4	0.2	D	0.999034	4423.7	P	0.000244	-0.3	-0.7	0.1	D	0.999226	3971	P	0.000244	-0.5	-0.8	-0.3	D	0.99998	773	6.52	6.57	27.4955	4.17423	4.17423	IPI:IPI00022215.1	Gene_Symbol=ADNP Activity-dependent neuroprotector homeobox protein	ADNP	1.01856	0.850039	1.23511	0.824672	1.25803	0.990067	0.914129	1.22275	0.809703	1.21061
223097_at	ADP-ribosylhydrolase like 2	ADPRHL2	chr1p34.3	1056.6	P	0.001221	2373.5	P	0.000244	1.3	0.8	1.9	I	8.8e-05	1938.7	P	0.000244	1.3	0.9	1.7	I	4.6e-05	2175.4	P	0.000732	1.1	0.8	1.5	I	0.000101	1579	2.55	2.56	30.0275	9.91736	3.85675	IPI:IPI00015865.6	Gene_Symbol=ADPRHL2 Poly(ADP-ribose) glycohydrolase ARH3	ADPRHL2	0.900726	0.215407	1.28581	0.70051	1.15817	0.889237	0.291251	1.42694	0.623179	1.26888
201281_at	adhesion regulating molecule 1	ADRM1	chr20q13.33	2650.5	P	0.000732	3681.5	P	0.001221	0.6	0.5	0.7	NC	0.038415	4514.3	P	0.000732	0.9	0.7	1.1	NC	0.004073	5218.6	P	0.000732	1	0.8	1.2	I	0.000241	2264	1.79	1.79	35.4922	2.33161	2.33161	IPI:IPI00470921.4	Gene_Symbol=ADRM1 Putative uncharacterized protein DKFZp686G2045	ADRM1	0.821371	0.00491254	1.10199	0.745354	0.90514	0.926963	0.0641365	1.0865	0.853164	1.00715
202144_s_at	adenylosuccinate lyase	ADSL	chr22q13.1|22q13.2	8537.8	P	0.000244	14271	P	0.000244	0.8	0.4	1.2	NC	0.054022	9592.6	P	0.000244	0.1	-0.2	0.4	NC	0.5	7091.2	P	0.000732	-0.2	-0.4	0.1	NC	0.969033	1563	2.59	2.59	30.1176	12	5.88235	IPI:IPI00220887.1	Gene_Symbol=ADSL Isoform 2 of Adenylosuccinate lyase	ADSL	1.2747	0.292779	2.0923	0.609236	2.66706	1.0077	0.856635	1.17472	0.857817	1.18376
210250_x_at	adenylosuccinate lyase	ADSL	chr22q13.1|22q13.2	6134.3	P	0.000244	10868.4	P	0.000244	0.4	0	0.8	NC	0.467656	8001.5	P	0.000244	0	-0.4	0.3	NC	0.964215	5376.7	P	0.000244	-0.5	-1.1	0.2	D	0.999382	1563	2.59	2.59	30.1176	12	5.88235	IPI:IPI00220887.1	Gene_Symbol=ADSL Isoform 2 of Adenylosuccinate lyase	ADSL	1.2747	0.292779	2.0923	0.609236	2.66706	1.0077	0.856635	1.17472	0.857817	1.18376
221761_at	adenylosuccinate synthase	ADSS	chr1cen-q12	3097.1	P	0.000244	1302.3	P	0.000244	-1.1	-1.8	-0.5	D	0.999786	1529.6	P	0.000244	-0.8	-1.3	-0.4	D	0.999954	1988.4	P	0.000244	-0.4	-0.7	0	NC	0.987976	367	12.47	12.49	45.3947	30.4825	14.2544	IPI:IPI00026833.4	Gene_Symbol=ADSS Adenylosuccinate synthetase isozyme 2	ADSS	1.27338	0.000452999	1.12223	1.13469	1.42902	1.02386	0.810345	1.22837	0.833508	1.25767
227310_at	Adenylosuccinate synthase	ADSS	chr1cen-q12	13.9	A	0.432373	56.8	A	0.19458	2.3	-0.5	5.1	NC	0.493524	60.2	M	0.056152	2.1	-0.8	4.9	NC	0.416433	41.2	A	0.366211	1.6	-1.7	4.9	NC	0.37888	367	12.47	12.49	45.3947	30.4825	14.2544	IPI:IPI00026833.4	Gene_Symbol=ADSS Adenylosuccinate synthetase isozyme 2	ADSS	1.27338	0.000452999	1.12223	1.13469	1.42902	1.02386	0.810345	1.22837	0.833508	1.25767
205401_at	alkylglycerone phosphate synthase	AGPS	chr2q31.2	1642	P	0.000244	1106.5	P	0.000244	-0.5	-1.4	0.4	NC	0.986922	824.4	P	0.001221	-0.8	-1.4	-0.1	D	0.999308	365.2	P	0.000244	-1.6	-2.5	-0.8	D	0.99998	671	7.77	7.82	47.5684	10.9422	7.29483	IPI:IPI00010349.1	Gene_Symbol=AGPS Alkyldihydroxyacetonephosphate synthase, peroxisomal	AGPS	1.02986	0.814755	1.30688	0.788025	1.3459	0.863957	0.0874205	1.18676	0.727998	1.02531
225113_at	alkylglycerone phosphate synthase	AGPS	chr2q31.2	601.6	P	0.000244	669.6	P	0.001953	-0.1	-1.1	0.8	NC	0.861614	674	P	0.001953	0	-0.8	0.8	NC	0.570859	800.9	P	0.000732	0	-0.9	1	NC	0.506476	671	7.77	7.82	47.5684	10.9422	7.29483	IPI:IPI00010349.1	Gene_Symbol=AGPS Alkyldihydroxyacetonephosphate synthase, peroxisomal	AGPS	1.02986	0.814755	1.30688	0.788025	1.3459	0.863957	0.0874205	1.18676	0.727998	1.02531
225114_at	alkylglycerone phosphate synthase	AGPS	chr2q31.2	2016.3	P	0.000244	686	P	0.001221	-1.5	-2.1	-0.8	D	0.999786	752.6	P	0.000244	-1.5	-1.9	-1.1	D	0.99998	571.7	P	0.000244	-1.4	-1.8	-1.1	D	0.99998	671	7.77	7.82	47.5684	10.9422	7.29483	IPI:IPI00010349.1	Gene_Symbol=AGPS Alkyldihydroxyacetonephosphate synthase, peroxisomal	AGPS	1.02986	0.814755	1.30688	0.788025	1.3459	0.863957	0.0874205	1.18676	0.727998	1.02531
200903_s_at	S-adenosylhomocysteine hydrolase	AHCY	chr20cen-q13.1	6275.1	P	0.000244	7805.6	P	0.000244	0.2	-0.2	0.6	NC	0.5	6112	P	0.000244	0	-0.3	0.2	NC	0.945978	4492.7	P	0.000244	-0.4	-0.7	-0.1	D	0.999759	396	11.97	11.97	38.8889	21.5278	14.8148	IPI:IPI00012007.6	Gene_Symbol=AHCY Adenosylhomocysteinase	AHCY	1.3048	1.75e-05	1.10987	1.17563	1.44816	1.05479	0.146356	1.076	0.980292	1.13496
200848_at	S-adenosylhomocysteine hydrolase-like 1	AHCYL1	chr1p13.2	1162.9	P	0.000244	1644.2	P	0.000732	0.5	0.2	0.9	NC	0.078937	2156.2	P	0.000732	1	0.5	1.5	MI	0.002032	3272.1	P	0.000244	1.5	1.1	1.9	I	2e-05	2294	1.72	1.75	27.9245	4.90566	0	IPI:IPI00872261.1	Gene_Symbol=AHCYL1 Adenosylhomocysteinase	AHCYL1	0.894871	0.365184	1.50886	0.593075	1.35024	1.10718	0.270601	1.33716	0.82801	1.48047
200849_s_at	S-adenosylhomocysteine hydrolase-like 1	AHCYL1	chr1p13.2	1594.2	P	0.000732	2361	P	0.001221	0.6	0.3	0.9	NC	0.088938	3725.5	P	0.000732	1.1	0.8	1.4	I	0.000167	4246.6	P	0.000732	1.4	1.2	1.6	I	6e-05	2294	1.72	1.75	27.9245	4.90566	0	IPI:IPI00872261.1	Gene_Symbol=AHCYL1 Adenosylhomocysteinase	AHCYL1	0.894871	0.365184	1.50886	0.593075	1.35024	1.10718	0.270601	1.33716	0.82801	1.48047
200850_s_at	S-adenosylhomocysteine hydrolase-like 1	AHCYL1	chr1p13.2	5535.5	P	0.000244	4315.9	P	0.000244	0.3	-0.2	0.8	NC	0.5	6588.5	P	0.000244	0.3	0	0.5	NC	0.5	8572.2	P	0.000244	0.7	0.4	1	NC	0.004481	2294	1.72	1.75	27.9245	4.90566	0	IPI:IPI00872261.1	Gene_Symbol=AHCYL1 Adenosylhomocysteinase	AHCYL1	0.894871	0.365184	1.50886	0.593075	1.35024	1.10718	0.270601	1.33716	0.82801	1.48047
207464_at	S-adenosylhomocysteine hydrolase-like 1	AHCYL1	chr1p13.2	55.4	A	0.27417	4.7	A	0.980225	-3.2	-4.9	-1.5	NC	0.978776	7.8	A	0.904785	-2.7	-4.1	-1.3	NC	0.996301	70.7	A	0.366211	0.8	-0.5	2	NC	0.416433	2294	1.72	1.75	27.9245	4.90566	0	IPI:IPI00872261.1	Gene_Symbol=AHCYL1 Adenosylhomocysteinase	AHCYL1	0.894871	0.365184	1.50886	0.593075	1.35024	1.10718	0.270601	1.33716	0.82801	1.48047
200848_at	S-adenosylhomocysteine hydrolase-like 1	AHCYL1	chr1p13.2	1162.9	P	0.000244	1644.2	P	0.000732	0.5	0.2	0.9	NC	0.078937	2156.2	P	0.000732	1	0.5	1.5	MI	0.002032	3272.1	P	0.000244	1.5	1.1	1.9	I	2e-05	2294	1.72	1.75	27.9245	4.90566	0	IPI:IPI00872261.1	Gene_Symbol=AHCYL1 Adenosylhomocysteinase	AHCYL1	0.894871	0.365184	1.50886	0.593075	1.35024	1.10718	0.270601	1.33716	0.82801	1.48047
200849_s_at	S-adenosylhomocysteine hydrolase-like 1	AHCYL1	chr1p13.2	1594.2	P	0.000732	2361	P	0.001221	0.6	0.3	0.9	NC	0.088938	3725.5	P	0.000732	1.1	0.8	1.4	I	0.000167	4246.6	P	0.000732	1.4	1.2	1.6	I	6e-05	2294	1.72	1.75	27.9245	4.90566	0	IPI:IPI00872261.1	Gene_Symbol=AHCYL1 Adenosylhomocysteinase	AHCYL1	0.894871	0.365184	1.50886	0.593075	1.35024	1.10718	0.270601	1.33716	0.82801	1.48047
200850_s_at	S-adenosylhomocysteine hydrolase-like 1	AHCYL1	chr1p13.2	5535.5	P	0.000244	4315.9	P	0.000244	0.3	-0.2	0.8	NC	0.5	6588.5	P	0.000244	0.3	0	0.5	NC	0.5	8572.2	P	0.000244	0.7	0.4	1	NC	0.004481	2294	1.72	1.75	27.9245	4.90566	0	IPI:IPI00872261.1	Gene_Symbol=AHCYL1 Adenosylhomocysteinase	AHCYL1	0.894871	0.365184	1.50886	0.593075	1.35024	1.10718	0.270601	1.33716	0.82801	1.48047
207464_at	S-adenosylhomocysteine hydrolase-like 1	AHCYL1	chr1p13.2	55.4	A	0.27417	4.7	A	0.980225	-3.2	-4.9	-1.5	NC	0.978776	7.8	A	0.904785	-2.7	-4.1	-1.3	NC	0.996301	70.7	A	0.366211	0.8	-0.5	2	NC	0.416433	2294	1.72	1.75	27.9245	4.90566	0	IPI:IPI00872261.1	Gene_Symbol=AHCYL1 Adenosylhomocysteinase	AHCYL1	0.894871	0.365184	1.50886	0.593075	1.35024	1.10718	0.270601	1.33716	0.82801	1.48047
1563560_at	AHNAK nucleoprotein	AHNAK	chr11q12.2	16.6	A	0.72583	114.5	A	0.19458	2.9	1.2	4.5	NC	0.012024	19.6	A	0.845215	0.5	-1.4	2.4	NC	0.5	183	A	0.095215	2.8	0.4	5.1	NC	0.019624	8	89.8	90.86	78.5739	23.3786	17.9117	IPI:IPI00021812.2	Gene_Symbol=AHNAK Neuroblast differentiation-associated protein AHNAK	AHNAK	1.0368	0.0455806	1.03595	1.00082	1.07407	1.64901	0	1.05243	1.56687	1.73547
211986_at	AHNAK nucleoprotein	AHNAK	chr11q12.2	615	P	0.023926	976.9	P	0.010742	0.2	-0.3	0.6	NC	0.5	861.9	P	0.005859	0.7	-0.5	1.9	NC	0.105663	327	A	0.149658	-0.8	-1.9	0.4	NC	0.955851	8	89.8	90.86	78.5739	23.3786	17.9117	IPI:IPI00021812.2	Gene_Symbol=AHNAK Neuroblast differentiation-associated protein AHNAK	AHNAK	1.0368	0.0455806	1.03595	1.00082	1.07407	1.64901	0	1.05243	1.56687	1.73547
220016_at	AHNAK nucleoprotein	AHNAK	chr11q12.2	9.7	A	0.969727	27.1	A	0.72583	2.6	0.7	4.4	NC	0.074268	59	A	0.491699	2.6	-0.2	5.4	NC	0.011045	14	A	0.888428	0.3	-1.1	1.7	NC	0.5	8	89.8	90.86	78.5739	23.3786	17.9117	IPI:IPI00021812.2	Gene_Symbol=AHNAK Neuroblast differentiation-associated protein AHNAK	AHNAK	1.0368	0.0455806	1.03595	1.00082	1.07407	1.64901	0	1.05243	1.56687	1.73547
235281_x_at	AHNAK nucleoprotein	AHNAK	chr11q12.2	69.2	A	0.366211	55.5	A	0.533936	0.1	-1.8	2.1	NC	0.39129	6.2	A	0.888428	-2.3	-4.3	-0.2	NC	0.854318	13	A	0.850342	-1.6	-3.8	0.6	NC	0.532344	8	89.8	90.86	78.5739	23.3786	17.9117	IPI:IPI00021812.2	Gene_Symbol=AHNAK Neuroblast differentiation-associated protein AHNAK	AHNAK	1.0368	0.0455806	1.03595	1.00082	1.07407	1.64901	0	1.05243	1.56687	1.73547
238855_at	AHNAK nucleoprotein (desmoyokin)	AHNAK	chr11q12.2	152.9	A	0.246094	367.4	A	0.080566	0.9	-0.2	1.9	NC	0.366593	46.9	A	0.366211	-2	-3.3	-0.7	NC	0.830902	303.7	P	0.046143	1.3	0.9	1.8	NC	0.284967	8	89.8	90.86	78.5739	23.3786	17.9117	IPI:IPI00021812.2	Gene_Symbol=AHNAK Neuroblast differentiation-associated protein AHNAK	AHNAK	1.0368	0.0455806	1.03595	1.00082	1.07407	1.64901	0	1.05243	1.56687	1.73547
1558378_a_at	AHNAK nucleoprotein 2	AHNAK2	chr14q32.33	12	A	0.904785	55.8	A	0.366211	2	-0.4	4.3	NC	0.138386	62.9	A	0.398926	2.8	1.1	4.5	NC	0.111714	12.8	A	0.780518	0.7	-1.9	3.3	NC	0.51942	1863	2.13	2.34	34.4262	0.379638	0	IPI:IPI00856045.1	Gene_Symbol=AHNAK2 Isoform 1 of Protein AHNAK2	AHNAK2	0.981789	0.679862	1.09543	0.896255	1.07549	1.05855	0.465476	1.17221	0.903043	1.24084
212992_at	AHNAK nucleoprotein 2	AHNAK2	chr14q32.33	56.5	A	0.149658	494.3	P	0.037598	2.5	1.5	3.6	I	2.3e-05	394.9	P	0.010742	2.4	0.8	4	I	0.000167	102.7	A	0.246094	0.6	-0.7	1.9	NC	0.232549	1863	2.13	2.34	34.4262	0.379638	0	IPI:IPI00856045.1	Gene_Symbol=AHNAK2 Isoform 1 of Protein AHNAK2	AHNAK2	0.981789	0.679862	1.09543	0.896255	1.07549	1.05855	0.465476	1.17221	0.903043	1.24084
1558378_a_at	AHNAK nucleoprotein 2	AHNAK2	chr14q32.33	12	A	0.904785	55.8	A	0.366211	2	-0.4	4.3	NC	0.138386	62.9	A	0.398926	2.8	1.1	4.5	NC	0.111714	12.8	A	0.780518	0.7	-1.9	3.3	NC	0.51942	1863	2.13	2.34	34.4262	0.379638	0	IPI:IPI00856045.1	Gene_Symbol=AHNAK2 Isoform 1 of Protein AHNAK2	AHNAK2	0.981789	0.679862	1.09543	0.896255	1.07549	1.05855	0.465476	1.17221	0.903043	1.24084
212992_at	AHNAK nucleoprotein 2	AHNAK2	chr14q32.33	56.5	A	0.149658	494.3	P	0.037598	2.5	1.5	3.6	I	2.3e-05	394.9	P	0.010742	2.4	0.8	4	I	0.000167	102.7	A	0.246094	0.6	-0.7	1.9	NC	0.232549	1863	2.13	2.34	34.4262	0.379638	0	IPI:IPI00856045.1	Gene_Symbol=AHNAK2 Isoform 1 of Protein AHNAK2	AHNAK2	0.981789	0.679862	1.09543	0.896255	1.07549	1.05855	0.465476	1.17221	0.903043	1.24084
1558378_a_at	AHNAK nucleoprotein 2	AHNAK2	chr14q32.33	12	A	0.904785	55.8	A	0.366211	2	-0.4	4.3	NC	0.138386	62.9	A	0.398926	2.8	1.1	4.5	NC	0.111714	12.8	A	0.780518	0.7	-1.9	3.3	NC	0.51942	1863	2.13	2.34	34.4262	0.379638	0	IPI:IPI00856045.1	Gene_Symbol=AHNAK2 Isoform 1 of Protein AHNAK2	AHNAK2	0.981789	0.679862	1.09543	0.896255	1.07549	1.05855	0.465476	1.17221	0.903043	1.24084
212992_at	AHNAK nucleoprotein 2	AHNAK2	chr14q32.33	56.5	A	0.149658	494.3	P	0.037598	2.5	1.5	3.6	I	2.3e-05	394.9	P	0.010742	2.4	0.8	4	I	0.000167	102.7	A	0.246094	0.6	-0.7	1.9	NC	0.232549	1863	2.13	2.34	34.4262	0.379638	0	IPI:IPI00856045.1	Gene_Symbol=AHNAK2 Isoform 1 of Protein AHNAK2	AHNAK2	0.981789	0.679862	1.09543	0.896255	1.07549	1.05855	0.465476	1.17221	0.903043	1.24084
201491_at	AHA1, activator of heat shock 90kDa protein ATPase homolog 1 (yeast)	AHSA1	chr14q24	3820.9	P	0.000244	3247	P	0.000732	0	-0.5	0.5	NC	0.868657	2551.6	P	0.000732	-0.3	-0.7	0.1	D	0.999448	3874.9	P	0.001221	0.4	0.1	0.8	NC	0.5	1195	4.04	4.05	38.1657	10.0592	10.0592	IPI:IPI00030706.1	Gene_Symbol=AHSA1 Activator of 90 kDa heat shock protein ATPase homolog 1	AHSA1	1.35447	0.00877895	1.23377	1.09783	1.6711	0.945369	0.440907	1.16879	0.808844	1.10494
205512_s_at	apoptosis-inducing factor, mitochondrion-associated, 1	AIFM1	chrXq25-q26	1105	P	0.000244	1253.5	P	0.000244	0.2	0	0.4	NC	0.5	957.1	P	0.000244	0.1	-0.3	0.5	NC	0.777251	1170.9	P	0.000244	0.1	-0.1	0.4	NC	0.5	1755	2.23	2.24	45.977	3.11987	3.11987	IPI:IPI00157908.4	Gene_Symbol=AIFM1 Isoform 3 of Apoptosis-inducing factor 1, mitochondrial	AIFM1	0.943375	0.69857	1.54498	0.610605	1.4575	0.926956	0.631581	1.57403	0.588908	1.45905
201781_s_at	aryl hydrocarbon receptor interacting protein	AIP	chr11q13.3	460.3	P	0.001953	611.5	P	0.000732	0.4	-0.1	0.8	NC	0.296089	390.8	P	0.00415	-0.3	-0.9	0.4	NC	0.5	912.7	P	0.000244	1	0.7	1.3	I	0.000101	1805	2.18	2.21	27.7174	3.80435	3.80435	IPI:IPI00925804.1	Gene_Symbol=AIP Non-functional aryl hydrocarbon receptor interacting protein (Fragment)	AIP	0.757608	0.13327	1.53988	0.49199	1.16663	0.950155	0.507155	1.24187	0.765101	1.17997
201782_s_at	aryl hydrocarbon receptor interacting protein	AIP	chr11q13.3	1033.6	P	0.00415	1026.7	M	0.056152	-0.2	-0.6	0.3	NC	0.921063	1284.3	P	0.001953	0.3	0	0.6	NC	0.5	1416.2	P	0.001953	0.6	0.1	1	NC	0.038415	1805	2.18	2.21	27.7174	3.80435	3.80435	IPI:IPI00925804.1	Gene_Symbol=AIP Non-functional aryl hydrocarbon receptor interacting protein (Fragment)	AIP	0.757608	0.13327	1.53988	0.49199	1.16663	0.950155	0.507155	1.24187	0.765101	1.17997
205996_s_at	adenylate kinase 2	AK2	chr1p34	368.8	P	0.008057	419.6	P	0.018555	0.5	-0.1	1	NC	0.429141	306.2	P	0.000244	0.5	-0.4	1.4	NC	0.065566	671.7	P	0.000732	0.8	0.1	1.4	NC	0.004481	824	6.15	6.15	55.6485	15.4812	15.4812	IPI:IPI00215901.1	Gene_Symbol=AK2 Isoform 1 of Adenylate kinase 2, mitochondrial	AK2	0.994709	0.930455	1.13584	0.875745	1.12983	1.00754	0.889018	1.11937	0.900097	1.12781
208967_s_at	adenylate kinase 2	AK2	chr1p34	2609.4	P	0.000244	5741.3	P	0.000244	1	0.8	1.3	I	0.000101	4526.8	P	0.000244	0.4	0.1	0.7	NC	0.5	4200.1	P	0.000244	0.5	0.3	0.6	NC	0.124552	824	6.15	6.15	55.6485	15.4812	15.4812	IPI:IPI00215901.1	Gene_Symbol=AK2 Isoform 1 of Adenylate kinase 2, mitochondrial	AK2	0.994709	0.930455	1.13584	0.875745	1.12983	1.00754	0.889018	1.11937	0.900097	1.12781
212172_at	adenylate kinase 2	AK2	chr1p34	84.7	A	0.080322	112.6	A	0.246094	0.6	-1.2	2.4	NC	0.441923	178.3	A	0.067627	1	0.3	1.7	NC	0.354442	206.1	P	0.022949	1	-0.2	2.2	NC	0.010135	824	6.15	6.15	55.6485	15.4812	15.4812	IPI:IPI00215901.1	Gene_Symbol=AK2 Isoform 1 of Adenylate kinase 2, mitochondrial	AK2	0.994709	0.930455	1.13584	0.875745	1.12983	1.00754	0.889018	1.11937	0.900097	1.12781
212173_at	adenylate kinase 2	AK2	chr1p34	271.9	P	0.000244	547.2	P	0.010742	1.1	0.5	1.7	NC	0.5	478.1	P	0.00293	0.7	0	1.5	NC	0.5	622.7	P	0.001953	1.1	0.5	1.7	NC	0.161038	824	6.15	6.15	55.6485	15.4812	15.4812	IPI:IPI00215901.1	Gene_Symbol=AK2 Isoform 1 of Adenylate kinase 2, mitochondrial	AK2	0.994709	0.930455	1.13584	0.875745	1.12983	1.00754	0.889018	1.11937	0.900097	1.12781
212174_at	adenylate kinase 2	AK2	chr1p34	412.2	P	0.000244	383.1	P	0.00293	0.2	-0.4	0.8	NC	0.583567	709.2	P	0.000244	1	0.4	1.5	NC	0.013078	939.2	P	0.000244	1.3	1	1.6	I	7.8e-05	824	6.15	6.15	55.6485	15.4812	15.4812	IPI:IPI00215901.1	Gene_Symbol=AK2 Isoform 1 of Adenylate kinase 2, mitochondrial	AK2	0.994709	0.930455	1.13584	0.875745	1.12983	1.00754	0.889018	1.11937	0.900097	1.12781
212175_s_at	adenylate kinase 2	AK2	chr1p34	3114.3	P	0.005859	6308.1	P	0.005859	1	0.6	1.3	I	0.000692	6381.1	P	0.00293	1	0.6	1.3	I	5.2e-05	4521.9	P	0.00293	0.5	0.2	0.8	NC	0.074268	824	6.15	6.15	55.6485	15.4812	15.4812	IPI:IPI00215901.1	Gene_Symbol=AK2 Isoform 1 of Adenylate kinase 2, mitochondrial	AK2	0.994709	0.930455	1.13584	0.875745	1.12983	1.00754	0.889018	1.11937	0.900097	1.12781
224151_s_at	adenylate kinase 3	AK3	chr9p24.1-p24.3	1687.8	P	0.000244	339.7	P	0.001221	-1.7	-3.4	-0.1	D	0.999382	445.5	P	0.010742	-1.3	-2.4	-0.1	D	0.998168	614.8	P	0.000244	-1.1	-2.2	0	D	0.999693	1815	2.17	2.21	56.3877	6.60793	6.60793	IPI:IPI00465256.4	Gene_Symbol=AK3 GTP:AMP phosphotransferase mitochondrial	AK3	0.958183	0.676581	1.30214	0.735855	1.24769	0.926753	0.362226	1.22814	0.754599	1.13818
224655_at	adenylate kinase 3	AK3	chr9p24.1-p24.3	6425.4	P	0.000244	6341.2	P	0.000244	-0.5	-0.7	-0.3	D	0.999562	6826	P	0.000244	-0.3	-0.5	0	NC	0.993497	6260.5	P	0.000244	-0.2	-0.4	0.1	NC	0.971234	1815	2.17	2.21	56.3877	6.60793	6.60793	IPI:IPI00465256.4	Gene_Symbol=AK3 GTP:AMP phosphotransferase mitochondrial	AK3	0.958183	0.676581	1.30214	0.735855	1.24769	0.926753	0.362226	1.22814	0.754599	1.13818
1555395_at	A kinase (PRKA) anchor protein (gravin) 12	AKAP12	chr6q24-q25	17.5	A	0.80542	22.8	A	0.688721	0.5	-0.7	1.7	NC	0.252851	22.5	A	0.870361	-0.3	-0.7	0.1	NC	0.757415	5	A	0.999756	-1.8	-3.5	-0.1	D	0.999135	151	23.12	23.14	33.8945	11.1672	9.98878	IPI:IPI00237884.3	Gene_Symbol=AKAP12 Isoform 1 of A-kinase anchor protein 12	AKAP12	0.650375	1.19e-05	1.17537	0.553338	0.76443	0.814742	0.00192411	1.12911	0.721577	0.919936
210517_s_at	A kinase (PRKA) anchor protein (gravin) 12	AKAP12	chr6q24-q25	6243.8	P	0.000244	6230.2	P	0.000732	-0.1	-0.7	0.5	NC	0.930187	5934.3	P	0.000244	0	-0.5	0.4	NC	0.868657	2054	P	0.000732	-1.3	-1.5	-1	D	0.999954	151	23.12	23.14	33.8945	11.1672	9.98878	IPI:IPI00237884.3	Gene_Symbol=AKAP12 Isoform 1 of A-kinase anchor protein 12	AKAP12	0.650375	1.19e-05	1.17537	0.553338	0.76443	0.814742	0.00192411	1.12911	0.721577	0.919936
227529_s_at	A kinase (PRKA) anchor protein (gravin) 12	AKAP12	chr6q24-q25	578.6	P	0.000244	727	P	0.000732	0.4	0.1	0.6	NC	0.5	671.3	P	0.000732	0.3	0	0.5	NC	0.5	431.1	P	0.000732	-0.4	-1.2	0.4	NC	0.995519	151	23.12	23.14	33.8945	11.1672	9.98878	IPI:IPI00237884.3	Gene_Symbol=AKAP12 Isoform 1 of A-kinase anchor protein 12	AKAP12	0.650375	1.19e-05	1.17537	0.553338	0.76443	0.814742	0.00192411	1.12911	0.721577	0.919936
227530_at	A kinase (PRKA) anchor protein (gravin) 12	AKAP12	chr6q24-q25	1760.1	P	0.000244	2606.7	P	0.000732	0.6	0.4	0.9	NC	0.038415	3296.1	P	0.000244	0.8	0.5	1.1	NC	0.005933	1523.4	P	0.000244	-0.2	-0.6	0.2	NC	0.949447	151	23.12	23.14	33.8945	11.1672	9.98878	IPI:IPI00237884.3	Gene_Symbol=AKAP12 Isoform 1 of A-kinase anchor protein 12	AKAP12	0.650375	1.19e-05	1.17537	0.553338	0.76443	0.814742	0.00192411	1.12911	0.721577	0.919936
231067_s_at	A kinase (PRKA) anchor protein (gravin) 12	AKAP12	chr6q24-q25	415.2	P	0.005859	594.4	P	0.001953	0.3	-0.5	1.1	NC	0.5	1118.6	P	0.00293	0.8	-0.1	1.6	NC	0.030967	297.5	M	0.056152	-0.5	-1.2	0.2	D	0.998923	151	23.12	23.14	33.8945	11.1672	9.98878	IPI:IPI00237884.3	Gene_Symbol=AKAP12 Isoform 1 of A-kinase anchor protein 12	AKAP12	0.650375	1.19e-05	1.17537	0.553338	0.76443	0.814742	0.00192411	1.12911	0.721577	0.919936
215741_x_at	A kinase (PRKA) anchor protein 8-like	AKAP8L	chr19p13.12	160.6	A	0.27417	100.8	A	0.398926	-0.6	-1.4	0.2	NC	0.416433	47.1	A	0.334473	-1.2	-1.9	-0.4	NC	0.715033	69.6	A	0.567627	-1.1	-2	-0.3	NC	0.725952	1005	4.84	4.86	32.0433	4.33437	2.78638	IPI:IPI00939756.1	Gene_Symbol=AKAP8L 72 kDa protein	AKAP8L	1.3646	0.157735	1.59172	0.857313	2.17207	1.42483	0.329667	2.19598	0.648835	3.12889
218064_s_at	A kinase (PRKA) anchor protein 8-like	AKAP8L	chr19p13.12	702.7	P	0.000244	663	P	0.00415	0.2	-0.4	0.9	NC	0.777251	1332.5	P	0.000244	0.7	0.5	1	NC	0.004925	728.6	P	0.000732	0.1	-0.5	0.8	NC	0.725952	1005	4.84	4.86	32.0433	4.33437	2.78638	IPI:IPI00939756.1	Gene_Symbol=AKAP8L 72 kDa protein	AKAP8L	1.3646	0.157735	1.59172	0.857313	2.17207	1.42483	0.329667	2.19598	0.648835	3.12889
222160_at	A kinase (PRKA) anchor protein 8-like	AKAP8L	chr19p13.12	157.1	A	0.19458	234.9	A	0.366211	0.2	-0.3	0.7	NC	0.875448	142.5	A	0.27417	-0.3	-1.3	0.7	NC	0.757415	120.5	A	0.334473	-0.2	-1.2	0.7	NC	0.757415	1005	4.84	4.86	32.0433	4.33437	2.78638	IPI:IPI00939756.1	Gene_Symbol=AKAP8L 72 kDa protein	AKAP8L	1.3646	0.157735	1.59172	0.857313	2.17207	1.42483	0.329667	2.19598	0.648835	3.12889
227691_at	A kinase (PRKA) anchor protein 8-like	AKAP8L	chr19p13.12	22.4	A	0.780518	17.5	A	0.870361	0.3	-1.7	2.2	NC	0.493524	12.9	A	0.72583	-0.6	-2.2	1.1	NC	0.5	70.9	A	0.601074	1.3	-0.6	3.2	NC	0.5	1005	4.84	4.86	32.0433	4.33437	2.78638	IPI:IPI00939756.1	Gene_Symbol=AKAP8L 72 kDa protein	AKAP8L	1.3646	0.157735	1.59172	0.857313	2.17207	1.42483	0.329667	2.19598	0.648835	3.12889
201900_s_at	aldo-keto reductase family 1, member A1 (aldehyde reductase)	AKR1A1	chr1p33-p32	5668.9	P	0.000244	13533	P	0.000244	1.1	0.7	1.4	I	8.8e-05	12247.2	P	0.000244	1	0.9	1.1	I	0.001077	4076.2	P	0.000244	-0.5	-1	0	NC	0.996959	631	8.2	8.21	39.3846	18.4615	18.4615	IPI:IPI00220271.3	Gene_Symbol=AKR1A1 Alcohol dehydrogenase [NADP+]	AKR1A1	1.07571	0.281448	1.15237	0.933475	1.23962	1.33076	0.0151649	1.24474	1.06911	1.65646
241978_at	Aldo-keto reductase family 1, member A1 (aldehyde reductase)	AKR1A1	chr1p33-p32	303.7	P	0.01416	368	A	0.080566	0.8	-0.4	2	NC	0.51942	155.8	M	0.056152	-0.1	-1	0.8	NC	0.570859	25.9	A	0.567627	-2.3	-4.6	0	NC	0.805199	631	8.2	8.21	39.3846	18.4615	18.4615	IPI:IPI00220271.3	Gene_Symbol=AKR1A1 Alcohol dehydrogenase [NADP+]	AKR1A1	1.07571	0.281448	1.15237	0.933475	1.23962	1.33076	0.0151649	1.24474	1.06911	1.65646
1565228_s_at	albumin	ALB	chr4q11-q13	42.6	A	0.149658	38.9	A	0.5	-0.1	-1.8	1.6	NC	0.894352	2.9	A	0.976074	-3	-5.6	-0.5	NC	0.996645	83.2	A	0.219482	1.1	-0.4	2.5	NC	0.5	439	11.08	11.1	43.0213	12.6437	10.6732	IPI:IPI00745872.2	Gene_Symbol=ALB Isoform 1 of Serum albumin	ALB	0.429155	2.48e-12	1.14417	0.375081	0.491025	0.64699	1.34e-10	1.0878	0.59477	0.703794
211298_s_at	albumin	ALB	chr4q11-q13	68.8	M	0.056152	66.4	A	0.334473	-0.3	-1.4	0.8	NC	0.881991	8.6	A	0.780518	-3.1	-6	-0.3	NC	0.930187	38.2	A	0.219482	-1	-2.7	0.6	NC	0.532344	439	11.08	11.1	43.0213	12.6437	10.6732	IPI:IPI00745872.2	Gene_Symbol=ALB Isoform 1 of Serum albumin	ALB	0.429155	2.48e-12	1.14417	0.375081	0.491025	0.64699	1.34e-10	1.0878	0.59477	0.703794
214837_at	albumin	ALB	chr4q11-q13	51.5	A	0.219482	77.7	A	0.26709	-0.3	-1.3	0.6	NC	0.596188	73.9	A	0.144043	0.1	-0.7	1	NC	0.570859	80.1	A	0.107178	0.5	-0.7	1.8	NC	0.5	439	11.08	11.1	43.0213	12.6437	10.6732	IPI:IPI00745872.2	Gene_Symbol=ALB Isoform 1 of Serum albumin	ALB	0.429155	2.48e-12	1.14417	0.375081	0.491025	0.64699	1.34e-10	1.0878	0.59477	0.703794
214842_s_at	albumin	ALB	chr4q11-q13	3.4	A	0.953857	5.8	A	0.943848	1.7	-1.1	4.5	NC	0.506476	153.6	A	0.171387	4.9	2	7.9	NC	0.030967	54.6	A	0.366211	3.6	0.9	6.2	NC	0.035785	439	11.08	11.1	43.0213	12.6437	10.6732	IPI:IPI00745872.2	Gene_Symbol=ALB Isoform 1 of Serum albumin	ALB	0.429155	2.48e-12	1.14417	0.375081	0.491025	0.64699	1.34e-10	1.0878	0.59477	0.703794
1569362_at	Activated leukocyte cell adhesion molecule	ALCAM	chr3q13.1	103.9	A	0.080566	232.6	A	0.067627	0.8	-0.8	2.3	NC	0.203871	200.6	M	0.056152	1.1	-0.5	2.6	NC	0.041201	36.2	A	0.688721	-0.9	-2.9	1	NC	0.980376	2535	1.36	1.37	26.4912	2.80702	2.80702	IPI:IPI00944977.1	Gene_Symbol=ALCAM cDNA, FLJ79012, highly similar to CD166 antigen	ALCAM	1.18649					1.45407
201951_at	activated leukocyte cell adhesion molecule	ALCAM	chr3q13.1	869	P	0.000244	556.4	P	0.001221	0	-0.5	0.4	NC	0.955851	1705.6	P	0.000732	0.9	0.2	1.5	NC	0.044149	211.8	P	0.001953	-1.7	-2.4	-1	D	0.99996	2535	1.36	1.37	26.4912	2.80702	2.80702	IPI:IPI00944977.1	Gene_Symbol=ALCAM cDNA, FLJ79012, highly similar to CD166 antigen	ALCAM	1.18649					1.45407
201952_at	activated leukocyte cell adhesion molecule	ALCAM	chr3q13.1	2220.9	P	0.000244	2442.2	P	0.000244	0.2	-0.1	0.6	NC	0.5	3323.2	P	0.000244	0.7	0.4	0.9	NC	0.011045	626	P	0.000244	-1.6	-1.8	-1.4	D	0.99998	2535	1.36	1.37	26.4912	2.80702	2.80702	IPI:IPI00944977.1	Gene_Symbol=ALCAM cDNA, FLJ79012, highly similar to CD166 antigen	ALCAM	1.18649					1.45407
227592_at	aldehyde dehydrogenase 16 family, member A1	ALDH16A1	chr19q13.33	504.4	P	0.030273	440	A	0.171387	0.2	-0.7	1	NC	0.5	434.4	P	0.037598	0.1	-0.5	0.6	NC	0.777251	469.5	A	0.129639	0	-0.5	0.6	NC	0.814019	746	6.79	6.92	41.4115	4.66045	4.66045	IPI:IPI00910572.1	Gene_Symbol=ALDH16A1 aldehyde dehydrogenase 16A1 isoform 2	ALDH16A1	1.02351	0.80203	1.21843	0.840028	1.24708	1.02099	0.813054	1.20588	0.846676	1.23118
217791_s_at	aldehyde dehydrogenase 18 family, member A1	ALDH18A1	chr10q24.3	2738.4	P	0.000244	2951.7	P	0.000244	-0.3	-0.7	0.2	NC	0.975245	1422.4	P	0.000244	-1.2	-1.5	-0.9	D	0.99998	1544.6	P	0.000732	-0.8	-1.1	-0.5	D	0.99998	796	6.34	6.36	43.884	5.29634	4.28752	IPI:IPI00218547.1	Gene_Symbol=ALDH18A1 Isoform Short of Delta-1-pyrroline-5-carboxylate synthetase	ALDH18A1	1.27791	0.0987465	1.35161	0.945473	1.72724	1.19465	0.039577	1.18209	1.01063	1.41218
222416_at	aldehyde dehydrogenase 18 family, member A1	ALDH18A1	chr10q24.3	4465.9	P	0.000244	4046.4	P	0.000244	-0.4	-1.2	0.3	NC	0.955851	2259.1	P	0.000732	-0.7	-1.2	-0.1	D	0.999853	2184.8	P	0.000244	-0.8	-1.3	-0.3	D	0.999727	796	6.34	6.36	43.884	5.29634	4.28752	IPI:IPI00218547.1	Gene_Symbol=ALDH18A1 Isoform Short of Delta-1-pyrroline-5-carboxylate synthetase	ALDH18A1	1.27791	0.0987465	1.35161	0.945473	1.72724	1.19465	0.039577	1.18209	1.01063	1.41218
209645_s_at	aldehyde dehydrogenase 1 family, member B1	ALDH1B1	chr9p11.1	562.4	P	0.00293	511.4	P	0.005859	-0.2	-0.8	0.4	NC	0.888286	223.7	P	0.037598	-1.2	-2.4	-0.1	D	0.999034	358.8	P	0.01416	-0.6	-1.5	0.3	NC	0.971234	779	6.47	6.62	38.2979	10.8317	8.89749	IPI:IPI00103467.4	Gene_Symbol=ALDH1B1 Aldehyde dehydrogenase X, mitochondrial	ALDH1B1	1.13904	0.132957	1.19661	0.95189	1.36298	0.954942	0.655635	1.25807	0.759053	1.20139
209646_x_at	aldehyde dehydrogenase 1 family, member B1	ALDH1B1	chr9p11.1	405.7	P	0.000244	399.2	P	0.000732	0.6	-0.3	1.4	NC	0.5	286.8	P	0.001953	0.1	-1	1.2	NC	0.955851	453.7	P	0.00415	0.7	0	1.4	NC	0.5	779	6.47	6.62	38.2979	10.8317	8.89749	IPI:IPI00103467.4	Gene_Symbol=ALDH1B1 Aldehyde dehydrogenase X, mitochondrial	ALDH1B1	1.13904	0.132957	1.19661	0.95189	1.36298	0.954942	0.655635	1.25807	0.759053	1.20139
201425_at	aldehyde dehydrogenase 2 family (mitochondrial)	ALDH2	chr12q24.2	2187.7	P	0.000244	1699.3	P	0.000244	-0.3	-0.6	0	D	0.998514	2003	P	0.000732	-0.1	-0.5	0.4	NC	0.983269	3147.2	P	0.000244	0.5	0.2	0.9	NC	0.078937	405	11.71	11.73	45.8414	17.4081	13.1528	IPI:IPI00006663.1	Gene_Symbol=ALDH2 Aldehyde dehydrogenase, mitochondrial	ALDH2	1.5512	0.00558951	1.32847	1.16766	2.06073	1.34982	0.00808086	1.22906	1.09826	1.65901
202053_s_at	aldehyde dehydrogenase 3 family, member A2	ALDH3A2	chr17p11.2	2991	P	0.000732	4891.4	P	0.000244	0.7	0.2	1.2	NC	0.013078	2825.1	P	0.000244	0	-0.5	0.5	NC	0.5	2627.9	P	0.000732	-0.2	-0.5	0.2	NC	0.971234	2119	2.01	2.05	18.1102	2.3622	2.3622	IPI:IPI00394758.1	Gene_Symbol=ALDH3A2 Isoform 2 of Fatty aldehyde dehydrogenase	ALDH3A2	2.0686					1.59691
202054_s_at	aldehyde dehydrogenase 3 family, member A2	ALDH3A2	chr17p11.2	2676.4	P	0.000244	6140.7	P	0.000732	0.7	0.4	1	NC	0.041201	3278.5	P	0.000244	0.3	-0.1	0.6	NC	0.5	2070	P	0.000732	-0.2	-1	0.6	NC	0.961585	2119	2.01	2.05	18.1102	2.3622	2.3622	IPI:IPI00394758.1	Gene_Symbol=ALDH3A2 Isoform 2 of Fatty aldehyde dehydrogenase	ALDH3A2	2.0686					1.59691
210544_s_at	aldehyde dehydrogenase 3 family, member A2	ALDH3A2	chr17p11.2	938.7	P	0.000732	1002.7	P	0.000244	0	-0.3	0.4	NC	0.838962	395.5	P	0.000244	-1.3	-2.1	-0.6	D	0.99987	272.6	P	0.001953	-2	-2.9	-1.1	D	0.999922	2119	2.01	2.05	18.1102	2.3622	2.3622	IPI:IPI00394758.1	Gene_Symbol=ALDH3A2 Isoform 2 of Fatty aldehyde dehydrogenase	ALDH3A2	2.0686					1.59691
202053_s_at	aldehyde dehydrogenase 3 family, member A2	ALDH3A2	chr17p11.2	2991	P	0.000732	4891.4	P	0.000244	0.7	0.2	1.2	NC	0.013078	2825.1	P	0.000244	0	-0.5	0.5	NC	0.5	2627.9	P	0.000732	-0.2	-0.5	0.2	NC	0.971234	2119	2.01	2.05	18.1102	2.3622	2.3622	IPI:IPI00394758.1	Gene_Symbol=ALDH3A2 Isoform 2 of Fatty aldehyde dehydrogenase	ALDH3A2	2.0686					1.59691
202054_s_at	aldehyde dehydrogenase 3 family, member A2	ALDH3A2	chr17p11.2	2676.4	P	0.000244	6140.7	P	0.000732	0.7	0.4	1	NC	0.041201	3278.5	P	0.000244	0.3	-0.1	0.6	NC	0.5	2070	P	0.000732	-0.2	-1	0.6	NC	0.961585	2119	2.01	2.05	18.1102	2.3622	2.3622	IPI:IPI00394758.1	Gene_Symbol=ALDH3A2 Isoform 2 of Fatty aldehyde dehydrogenase	ALDH3A2	2.0686					1.59691
210544_s_at	aldehyde dehydrogenase 3 family, member A2	ALDH3A2	chr17p11.2	938.7	P	0.000732	1002.7	P	0.000244	0	-0.3	0.4	NC	0.838962	395.5	P	0.000244	-1.3	-2.1	-0.6	D	0.99987	272.6	P	0.001953	-2	-2.9	-1.1	D	0.999922	2119	2.01	2.05	18.1102	2.3622	2.3622	IPI:IPI00394758.1	Gene_Symbol=ALDH3A2 Isoform 2 of Fatty aldehyde dehydrogenase	ALDH3A2	2.0686					1.59691
203722_at	aldehyde dehydrogenase 4 family, member A1	ALDH4A1	chr1p36	539.8	P	0.008057	361.4	A	0.067627	-0.5	-1.2	0.3	NC	0.938478	389	P	0.023926	-0.1	-0.9	0.7	NC	0.681091	11.3	A	0.969727	-5.7	-6	-5.4	D	0.999973	946	5.35	5.36	37.6554	7.99289	5.15098	IPI:IPI00217871.4	Gene_Symbol=ALDH4A1 Delta-1-pyrroline-5-carboxylate dehydrogenase, mitochondrial	ALDH4A1	1.28079	0.00973388	1.18692	1.07908	1.52019	1.03116	0.707237	1.19605	0.862141	1.23332
211552_s_at	aldehyde dehydrogenase 4 family, member A1	ALDH4A1	chr1p36	300.1	A	0.111572	422.5	P	0.030273	0.5	0.1	0.8	NC	0.242585	217.6	A	0.067627	-0.3	-1	0.4	NC	0.5	54.7	A	0.567627	-2.6	-4.5	-0.7	NC	0.981872	946	5.35	5.36	37.6554	7.99289	5.15098	IPI:IPI00217871.4	Gene_Symbol=ALDH4A1 Delta-1-pyrroline-5-carboxylate dehydrogenase, mitochondrial	ALDH4A1	1.28079	0.00973388	1.18692	1.07908	1.52019	1.03116	0.707237	1.19605	0.862141	1.23332
204289_at	aldehyde dehydrogenase 6 family, member A1	ALDH6A1	chr14q24.3	8.8	A	0.780518	6.2	A	0.780518	0.3	-1.7	2.4	NC	0.786812	6.2	A	0.633789	0.4	-0.3	1.2	NC	0.121234	8.2	A	0.80542	0.4	-0.8	1.6	NC	0.5	1073	4.34	4.36	28.785	4.29907	4.29907	IPI:IPI00024990.6	Gene_Symbol=ALDH6A1 Methylmalonate-semialdehyde dehydrogenase [acylating], mitochondrial	ALDH6A1	1.05075	0.7756	1.92352	0.546265	2.02115	1.15653	0.495959	2.13439	0.541853	2.46848
204290_s_at	aldehyde dehydrogenase 6 family, member A1	ALDH6A1	chr14q24.3	2308.9	P	0.000732	1671.1	P	0.000732	-0.4	-0.9	0.1	NC	0.997247	1502.8	P	0.000244	-0.7	-1.1	-0.3	D	0.999853	706.5	P	0.001953	-1.6	-2.3	-0.9	D	0.999954	1073	4.34	4.36	28.785	4.29907	4.29907	IPI:IPI00024990.6	Gene_Symbol=ALDH6A1 Methylmalonate-semialdehyde dehydrogenase [acylating], mitochondrial	ALDH6A1	1.05075	0.7756	1.92352	0.546265	2.02115	1.15653	0.495959	2.13439	0.541853	2.46848
221588_x_at	aldehyde dehydrogenase 6 family, member A1	ALDH6A1	chr14q24.3	2262.3	P	0.001953	1384	P	0.001953	-0.7	-1.1	-0.2	D	0.998514	1550.7	P	0.001953	-0.4	-0.8	0	D	0.999562	793.1	P	0.001953	-1.3	-1.6	-1	D	0.999932	1073	4.34	4.36	28.785	4.29907	4.29907	IPI:IPI00024990.6	Gene_Symbol=ALDH6A1 Methylmalonate-semialdehyde dehydrogenase [acylating], mitochondrial	ALDH6A1	1.05075	0.7756	1.92352	0.546265	2.02115	1.15653	0.495959	2.13439	0.541853	2.46848
221589_s_at	aldehyde dehydrogenase 6 family, member A1	ALDH6A1	chr14q24.3	1823	P	0.000244	584	P	0.001953	-1.5	-2.1	-0.8	D	0.999833	839.9	P	0.000244	-1.1	-2.1	-0.2	D	0.999382	581.1	P	0.001221	-1.7	-2.4	-1	D	0.99994	1073	4.34	4.36	28.785	4.29907	4.29907	IPI:IPI00024990.6	Gene_Symbol=ALDH6A1 Methylmalonate-semialdehyde dehydrogenase [acylating], mitochondrial	ALDH6A1	1.05075	0.7756	1.92352	0.546265	2.02115	1.15653	0.495959	2.13439	0.541853	2.46848
221590_s_at	Clone FLB9440 PRO2550 /// Aldehyde dehydrogenase 6 family, member A1	ALDH6A1	chr14q24.3	323	P	0.000244	64.8	P	0.046143	-1.8	-3	-0.7	NC	0.994591	230.7	P	0.023926	-0.5	-1.5	0.5	NC	0.993497	164.6	P	0.030273	-0.8	-1.5	-0.1	NC	0.996645	1073	4.34	4.36	28.785	4.29907	4.29907	IPI:IPI00024990.6	Gene_Symbol=ALDH6A1 Methylmalonate-semialdehyde dehydrogenase [acylating], mitochondrial	ALDH6A1	1.05075	0.7756	1.92352	0.546265	2.02115	1.15653	0.495959	2.13439	0.541853	2.46848
208950_s_at	aldehyde dehydrogenase 7 family, member A1	ALDH7A1	chr5q31	6189.1	P	0.000732	4056.2	P	0.000244	-0.7	-1.2	-0.1	D	0.999611	5279.7	P	0.000732	-0.3	-0.6	0.1	D	0.998923	4141	P	0.000732	-0.7	-0.9	-0.4	D	0.99998	1657	2.38	2.39	33.2681	3.32681	3.32681	IPI:IPI00936002.1	Gene_Symbol=ALDH7A1 Alpha-aminoadipic semialdehyde dehydrogenase	ALDH7A1	1.39984	0.191384	1.89034	0.740522	2.64617	1.49485	0.140647	3.14952	0.474627	4.70807
208951_at	aldehyde dehydrogenase 7 family, member A1	ALDH7A1	chr5q31	6203.1	P	0.000732	3152.4	P	0.000244	-0.7	-1.2	-0.2	NC	0.996645	3563.7	P	0.000244	-0.6	-1.1	-0.2	D	0.999833	3780.5	P	0.000244	-1	-1.3	-0.6	D	0.99994	1657	2.38	2.39	33.2681	3.32681	3.32681	IPI:IPI00936002.1	Gene_Symbol=ALDH7A1 Alpha-aminoadipic semialdehyde dehydrogenase	ALDH7A1	1.39984	0.191384	1.89034	0.740522	2.64617	1.49485	0.140647	3.14952	0.474627	4.70807
213591_at	Aldehyde dehydrogenase 7 family, member A1	ALDH7A1	chr5q31	349.1	P	0.001221	453	P	0.037598	-0.1	-1	0.8	NC	0.767451	840.8	P	0.043701	0.5	-0.4	1.4	NC	0.5	427.1	P	0.010742	-0.1	-0.6	0.4	NC	0.5	1657	2.38	2.39	33.2681	3.32681	3.32681	IPI:IPI00936002.1	Gene_Symbol=ALDH7A1 Alpha-aminoadipic semialdehyde dehydrogenase	ALDH7A1	1.39984	0.191384	1.89034	0.740522	2.64617	1.49485	0.140647	3.14952	0.474627	4.70807
201612_at	aldehyde dehydrogenase 9 family, member A1	ALDH9A1	chr1q23.1	4286.7	P	0.000244	3236.3	P	0.000244	0	-0.7	0.7	NC	0.786812	3877.1	P	0.000244	0	-0.4	0.4	NC	0.905721	5821.6	P	0.000244	0.5	0	0.9	NC	0.263341	1081	4.31	4.33	43.4363	4.2471	4.2471	IPI:IPI00479877.4	Gene_Symbol=ALDH9A1 aldehyde dehydrogenase 9A1	ALDH9A1	1.26433	0.00829976	1.17275	1.07809	1.48274	0.993866	0.926357	1.15561	0.860036	1.14852
200966_x_at	aldolase A, fructose-bisphosphate	ALDOA	chr16q22-q24	11473.5	P	0.000244	45073.5	P	0.000244	2	1.8	2.2	I	2e-05	26651.6	P	0.000244	1.3	1.1	1.5	I	2.7e-05	24854.6	P	0.000244	1.1	1	1.3	I	2.7e-05	89	32	32	71.2919	57.177	53.8278	IPI:IPI00796333.1	Gene_Symbol=ALDOA 45 kDa protein	ALDOA	0.827181	4.42e-10	1.05688	0.782666	0.874228	0.822807	1.89e-08	1.06592	0.771924	0.877044
214687_x_at	aldolase A, fructose-bisphosphate	ALDOA	chr16q22-q24	12248.7	P	0.000244	49305.2	P	0.000732	2.1	1.9	2.2	I	2.7e-05	30307.3	P	0.000244	1.3	1.1	1.5	I	2e-05	27593.6	P	0.000244	1.3	1.2	1.4	I	2e-05	89	32	32	71.2919	57.177	53.8278	IPI:IPI00796333.1	Gene_Symbol=ALDOA 45 kDa protein	ALDOA	0.827181	4.42e-10	1.05688	0.782666	0.874228	0.822807	1.89e-08	1.06592	0.771924	0.877044
238996_x_at	aldolase A, fructose-bisphosphate	ALDOA	chr16q22-q24	1802.4	P	0.00415	2937.3	P	0.00293	1.1	0.4	1.8	NC	0.041201	2291.7	P	0.001953	0.6	0.1	1.1	NC	0.263341	1988.2	P	0.00415	0.3	0	0.7	NC	0.5	89	32	32	71.2919	57.177	53.8278	IPI:IPI00796333.1	Gene_Symbol=ALDOA 45 kDa protein	ALDOA	0.827181	4.42e-10	1.05688	0.782666	0.874228	0.822807	1.89e-08	1.06592	0.771924	0.877044
204704_s_at	aldolase B, fructose-bisphosphate	ALDOB	chr9q21.3-q22.2	1.9	A	0.904785	2.5	A	0.976074	0.8	-2.8	4.5	NC	0.861614	4.4	A	0.904785	1.2	0.2	2.1	NC	0.263341	2.6	A	0.870361	0.6	-1.4	2.7	NC	0.330589	1774	2.21	2.21	30.2198	3.57143	3.57143	IPI:IPI00218407.6	Gene_Symbol=ALDOB Fructose-bisphosphate aldolase B	ALDOB	1.58619	0.517747	491.776	0.00322544	780.052	0.921477	0.174631	1.33963	0.687858	1.23444
204705_x_at	aldolase B, fructose-bisphosphate	ALDOB	chr9q21.3-q22.2	8	A	0.991943	13.3	A	0.991943	0.6	0	1.2	NC	0.354442	8.7	A	0.962402	0.4	-0.1	1	NC	0.39129	30.8	A	0.870361	0.4	-0.3	1.1	NC	0.263341	1774	2.21	2.21	30.2198	3.57143	3.57143	IPI:IPI00218407.6	Gene_Symbol=ALDOB Fructose-bisphosphate aldolase B	ALDOB	1.58619	0.517747	491.776	0.00322544	780.052	0.921477	0.174631	1.33963	0.687858	1.23444
211357_s_at	aldolase B, fructose-bisphosphate	ALDOB	chr9q21.3-q22.2	12.1	A	0.633789	28.5	A	0.533936	0.5	-1.9	3	NC	0.51942	85.7	A	0.149658	2.6	0.9	4.3	NC	0.083826	23.3	A	0.633789	2.1	1	3.3	NC	0.645558	1774	2.21	2.21	30.2198	3.57143	3.57143	IPI:IPI00218407.6	Gene_Symbol=ALDOB Fructose-bisphosphate aldolase B	ALDOB	1.58619	0.517747	491.776	0.00322544	780.052	0.921477	0.174631	1.33963	0.687858	1.23444
217238_s_at	aldolase B, fructose-bisphosphate	ALDOB	chr9q21.3-q22.2	4.2	A	0.981445	60.3	A	0.65625	3.5	2.4	4.7	NC	0.318909	13.4	A	0.80542	1.5	-1	3.9	NC	0.232549	10.1	A	0.919434	1.1	0.2	2	NC	0.161038	1774	2.21	2.21	30.2198	3.57143	3.57143	IPI:IPI00218407.6	Gene_Symbol=ALDOB Fructose-bisphosphate aldolase B	ALDOB	1.58619	0.517747	491.776	0.00322544	780.052	0.921477	0.174631	1.33963	0.687858	1.23444
241280_at	Aldolase B, fructose-bisphosphate	ALDOB	chr9q21.3-q22.2	66.5	A	0.398926	74	A	0.303711	0.9	-0.4	2.3	NC	0.044149	31.5	A	0.432373	-0.7	-2.2	0.7	NC	0.37888	47	A	0.432373	0.4	-1.2	2	NC	0.111714	1774	2.21	2.21	30.2198	3.57143	3.57143	IPI:IPI00218407.6	Gene_Symbol=ALDOB Fructose-bisphosphate aldolase B	ALDOB	1.58619	0.517747	491.776	0.00322544	780.052	0.921477	0.174631	1.33963	0.687858	1.23444
243901_at	aldolase B, fructose-bisphosphate	ALDOB	chr9q21.3-q22.2	22.8	A	0.303711	16.3	A	0.753906	-0.7	-4	2.6	NC	0.669411	28.3	A	0.422119	0.6	-0.6	1.8	NC	0.194801	4.3	A	0.828613	-3.2	-4.9	-1.4	NC	0.596188	1774	2.21	2.21	30.2198	3.57143	3.57143	IPI:IPI00218407.6	Gene_Symbol=ALDOB Fructose-bisphosphate aldolase B	ALDOB	1.58619	0.517747	491.776	0.00322544	780.052	0.921477	0.174631	1.33963	0.687858	1.23444
202022_at	aldolase C, fructose-bisphosphate	ALDOC	chr17cen-q12	906	P	0.005859	4285.5	P	0.000732	2.2	1.6	2.7	I	2e-05	3334.2	P	0.000244	1.8	1.2	2.4	I	2e-05	2030.7	P	0.001221	1.3	0.9	1.6	I	0.00013	290	14.92	26.85	59.2018	23.7251	23.7251	IPI:IPI00418262.5	Gene_Symbol=ALDOC Fructose-bisphosphate aldolase	ALDOC	0.757934	0.000543363	1.14273	0.663263	0.866118	0.685755	0.00161292	1.2308	0.557161	0.84403
1557924_s_at	alkaline phosphatase, liver/bone/kidney	ALPL	chr1p36.1-p34	607.2	P	0.00415	706.1	P	0.001953	0	-0.6	0.6	NC	0.545234	112.1	A	0.334473	-2.3	-3.4	-1.2	D	0.999693	39.2	A	0.633789	-4.9	-7.2	-2.5	D	0.999448	552	9.32	9.32	41.4122	10.687	10.687	IPI:IPI00419916.4	Gene_Symbol=ALPL Alkaline phosphatase, tissue-nonspecific isozyme	ALPL	1.28009	3.78e-06	1.08095	1.18423	1.38372	0.965831	0.381319	1.08504	0.890132	1.04797
215783_s_at	alkaline phosphatase, liver/bone/kidney	ALPL	chr1p36.1-p34	1138.6	P	0.000732	1480	P	0.000244	0.7	0.2	1.3	NC	0.252851	1105.7	P	0.000732	-0.1	-0.6	0.5	NC	0.888286	306	P	0.000732	-2	-3	-1.1	D	0.999786	552	9.32	9.32	41.4122	10.687	10.687	IPI:IPI00419916.4	Gene_Symbol=ALPL Alkaline phosphatase, tissue-nonspecific isozyme	ALPL	1.28009	3.78e-06	1.08095	1.18423	1.38372	0.965831	0.381319	1.08504	0.890132	1.04797
209001_s_at	anaphase promoting complex subunit 13	ANAPC13	chr3q22.1	5274.7	P	0.000244	3538.8	P	0.000244	-0.3	-0.8	0.3	NC	0.987976	3181.1	P	0.000244	-0.7	-1.1	-0.4	D	0.99998	4513.2	P	0.000244	-0.1	-0.5	0.2	NC	0.747149	2356	1.6	1.69	72.1649	18.5567	18.5567	IPI:IPI00793543.1	Gene_Symbol=ANAPC13 11 kDa protein	ANAPC13	1.20527	0.531855	13.7693	0.0875336	16.5957	1.23825	0.244388	2.99444	0.413517	3.70787
215282_at	anaphase promoting complex subunit 13	ANAPC13	chr3q22.1	1	A	0.850342	8.5	A	0.919434	2.6	-1.1	6.3	NC	0.5	13	A	0.688477	2.6	-0.8	6	NC	0.02669	23	A	0.327393	3.1	0.6	5.7	NC	0.003355	2356	1.6	1.69	72.1649	18.5567	18.5567	IPI:IPI00793543.1	Gene_Symbol=ANAPC13 11 kDa protein	ANAPC13	1.20527	0.531855	13.7693	0.0875336	16.5957	1.23825	0.244388	2.99444	0.413517	3.70787
209001_s_at	anaphase promoting complex subunit 13	ANAPC13	chr3q22.1	5274.7	P	0.000244	3538.8	P	0.000244	-0.3	-0.8	0.3	NC	0.987976	3181.1	P	0.000244	-0.7	-1.1	-0.4	D	0.99998	4513.2	P	0.000244	-0.1	-0.5	0.2	NC	0.747149	2356	1.6	1.69	72.1649	18.5567	18.5567	IPI:IPI00793543.1	Gene_Symbol=ANAPC13 11 kDa protein	ANAPC13	1.20527	0.531855	13.7693	0.0875336	16.5957	1.23825	0.244388	2.99444	0.413517	3.70787
215282_at	anaphase promoting complex subunit 13	ANAPC13	chr3q22.1	1	A	0.850342	8.5	A	0.919434	2.6	-1.1	6.3	NC	0.5	13	A	0.688477	2.6	-0.8	6	NC	0.02669	23	A	0.327393	3.1	0.6	5.7	NC	0.003355	2356	1.6	1.69	72.1649	18.5567	18.5567	IPI:IPI00793543.1	Gene_Symbol=ANAPC13 11 kDa protein	ANAPC13	1.20527	0.531855	13.7693	0.0875336	16.5957	1.23825	0.244388	2.99444	0.413517	3.70787
226917_s_at	anaphase promoting complex subunit 4	ANAPC4	chr4p15.2	2501.9	P	0.000244	2472.7	P	0.000244	-0.3	-0.8	0.2	NC	0.961585	3001.1	P	0.000732	0.2	-0.1	0.4	NC	0.62112	2152	P	0.000244	-0.3	-0.6	0.1	D	0.998168	2439	1.47	1.48	15.099	1.9802	1.9802	IPI:IPI00002551.4	Gene_Symbol=ANAPC4 Isoform 1 of Anaphase-promoting complex subunit 4	ANAPC4	1.14903	0.540414	1.89975	0.604835	2.18287	0.985539	0.944364	1.84346	0.534615	1.8168
232524_x_at	anaphase promoting complex subunit 4	ANAPC4	chr4p15.2	2506.2	P	0.000244	2600.2	P	0.000732	-0.3	-0.9	0.2	NC	0.989865	1957	P	0.000732	-0.5	-1	-0.1	D	0.999948	1960	P	0.000244	-0.7	-1	-0.4	D	0.999977	2439	1.47	1.48	15.099	1.9802	1.9802	IPI:IPI00002551.4	Gene_Symbol=ANAPC4 Isoform 1 of Anaphase-promoting complex subunit 4	ANAPC4	1.14903	0.540414	1.89975	0.604835	2.18287	0.985539	0.944364	1.84346	0.534615	1.8168
226917_s_at	anaphase promoting complex subunit 4	ANAPC4	chr4p15.2	2501.9	P	0.000244	2472.7	P	0.000244	-0.3	-0.8	0.2	NC	0.961585	3001.1	P	0.000732	0.2	-0.1	0.4	NC	0.62112	2152	P	0.000244	-0.3	-0.6	0.1	D	0.998168	2439	1.47	1.48	15.099	1.9802	1.9802	IPI:IPI00002551.4	Gene_Symbol=ANAPC4 Isoform 1 of Anaphase-promoting complex subunit 4	ANAPC4	1.14903	0.540414	1.89975	0.604835	2.18287	0.985539	0.944364	1.84346	0.534615	1.8168
232524_x_at	anaphase promoting complex subunit 4	ANAPC4	chr4p15.2	2506.2	P	0.000244	2600.2	P	0.000732	-0.3	-0.9	0.2	NC	0.989865	1957	P	0.000732	-0.5	-1	-0.1	D	0.999948	1960	P	0.000244	-0.7	-1	-0.4	D	0.999977	2439	1.47	1.48	15.099	1.9802	1.9802	IPI:IPI00002551.4	Gene_Symbol=ANAPC4 Isoform 1 of Anaphase-promoting complex subunit 4	ANAPC4	1.14903	0.540414	1.89975	0.604835	2.18287	0.985539	0.944364	1.84346	0.534615	1.8168
202920_at	ankyrin 2, neuronal	ANK2	chr4q25-q27	1221.5	P	0.000244	656.5	P	0.000244	-0.8	-1.4	-0.3	D	0.99996	1155	P	0.000244	0	-0.6	0.7	NC	0.5	749.1	P	0.00293	-1.2	-1.6	-0.9	D	0.99998	1393	3.2	3.3	26.5164	1.55663	0	IPI:IPI00942244.1	Gene_Symbol=ANK2 Putative uncharacterized protein ANK2 (Fragment)	ANK2	1.01044	0.907183	1.21128	0.834194	1.22393	1.02292	0.740036	1.15784	0.883473	1.18437
202921_s_at	ankyrin 2, neuronal	ANK2	chr4q25-q27	323.5	P	0.001953	170.7	P	0.030273	-0.9	-1.9	0.1	NC	0.992212	230	P	0.001953	-0.6	-1.2	-0.1	NC	0.991489	153.2	A	0.111572	-1.1	-2.1	-0.1	NC	0.997247	1393	3.2	3.3	26.5164	1.55663	0	IPI:IPI00942244.1	Gene_Symbol=ANK2 Putative uncharacterized protein ANK2 (Fragment)	ANK2	1.01044	0.907183	1.21128	0.834194	1.22393	1.02292	0.740036	1.15784	0.883473	1.18437
216195_at	Ankyrin 2, neuronal	ANK2	chr4q25-q27	84.5	P	0.030273	49.1	A	0.194092	-0.9	-2.5	0.8	NC	0.757415	560.7	P	0.000244	1.7	0.7	2.7	I	5.2e-05	94.9	A	0.067627	0.4	-0.7	1.5	NC	0.441923	1393	3.2	3.3	26.5164	1.55663	0	IPI:IPI00942244.1	Gene_Symbol=ANK2 Putative uncharacterized protein ANK2 (Fragment)	ANK2	1.01044	0.907183	1.21128	0.834194	1.22393	1.02292	0.740036	1.15784	0.883473	1.18437
206385_s_at	ankyrin 3, node of Ranvier (ankyrin G)	ANK3	chr10q21	3601.3	P	0.000732	2434.8	P	0.000732	-0.6	-0.9	-0.3	D	0.999562	3153.6	P	0.000732	-0.3	-0.7	0.1	NC	0.995927	1706.3	P	0.001221	-1.4	-1.8	-1	D	0.999973	856	6.03	6.15	30.9801	1.23372	0.297007	IPI:IPI00921566.2	Gene_Symbol=ANK3 Ankyrin-3	ANK3	1.00486	0.929526	1.11847	0.898427	1.1239	1.06608	0.326988	1.1411	0.934258	1.21651
207950_s_at	ankyrin 3, node of Ranvier (ankyrin G)	ANK3	chr10q21	497.5	P	0.023926	350	P	0.010742	-0.5	-1.3	0.2	NC	0.980376	136.4	A	0.366211	-1.5	-2.3	-0.6	D	0.999611	108.6	A	0.246094	-1.5	-3.2	0.3	MD	0.99775	856	6.03	6.15	30.9801	1.23372	0.297007	IPI:IPI00921566.2	Gene_Symbol=ANK3 Ankyrin-3	ANK3	1.00486	0.929526	1.11847	0.898427	1.1239	1.06608	0.326988	1.1411	0.934258	1.21651
209442_x_at	ankyrin 3, node of Ranvier (ankyrin G)	ANK3	chr10q21	878.1	P	0.000244	847.4	P	0.000244	0.1	-0.1	0.3	NC	0.5	776.1	P	0.000244	-0.1	-0.4	0.3	NC	0.971234	472.5	P	0.000732	-1.2	-2.6	0.2	D	0.999448	856	6.03	6.15	30.9801	1.23372	0.297007	IPI:IPI00921566.2	Gene_Symbol=ANK3 Ankyrin-3	ANK3	1.00486	0.929526	1.11847	0.898427	1.1239	1.06608	0.326988	1.1411	0.934258	1.21651
239726_at	Ankyrin 3, node of Ranvier (ankyrin G)	ANK3	chr10q21	282.3	P	0.005859	225.4	A	0.067627	-0.4	-1.3	0.4	NC	0.98579	746.6	P	0.001953	1.4	1.1	1.6	I	0.000101	346	P	0.023926	0.2	-0.3	0.8	NC	0.5	856	6.03	6.15	30.9801	1.23372	0.297007	IPI:IPI00921566.2	Gene_Symbol=ANK3 Ankyrin-3	ANK3	1.00486	0.929526	1.11847	0.898427	1.1239	1.06608	0.326988	1.1411	0.934258	1.21651
212211_at	ankyrin repeat domain 17	ANKRD17	chr4q13.3	2015	P	0.000244	2037.4	P	0.000244	-0.2	-0.7	0.3	NC	0.988955	1361.1	P	0.000244	-0.6	-1.1	-0.1	D	0.999654	1250.3	P	0.000244	-0.6	-1	-0.1	D	0.999811	1370	3.35	3.47	36.6884	0.922013	0.499424	IPI:IPI00784020.1	Gene_Symbol=ANKRD17 Isoform 1 of Ankyrin repeat domain-containing protein 17	ANKRD17	0.942689	0.575204	1.25011	0.754083	1.17847	0.936616	0.422849	1.18762	0.78865	1.11234
225852_at	ankyrin repeat domain 17	ANKRD17	chr4q13.3	2423.4	P	0.000244	2629.3	P	0.000244	-0.4	-1.1	0.3	NC	0.983269	5268.1	P	0.000244	0.7	0.4	1	NC	0.016731	2986.4	P	0.000244	0.1	-0.2	0.5	NC	0.60871	1370	3.35	3.47	36.6884	0.922013	0.499424	IPI:IPI00784020.1	Gene_Symbol=ANKRD17 Isoform 1 of Ankyrin repeat domain-containing protein 17	ANKRD17	0.942689	0.575204	1.25011	0.754083	1.17847	0.936616	0.422849	1.18762	0.78865	1.11234
1558398_at	ankyrin repeat domain 24	ANKRD24	chr19p13.3	5.6	A	0.753906	10.2	A	0.665527	0.4	-0.3	1.1	NC	0.805199	160.3	A	0.219482	4.7	4.2	5.2	NC	0.342437	15.4	A	0.533936	0.8	0.3	1.3	NC	0.5	1532	2.68	2.83	53.7217	0.889968	0	IPI:IPI00889539.1	Gene_Symbol=ANKRD24 Isoform 2 of Ankyrin repeat domain-containing protein 24	ANKRD24	1.02517	0.604848	1.10368	0.92887	1.13146	1.01166	0.760171	1.08126	0.935629	1.09386
1558400_x_at	ankyrin repeat domain 24	ANKRD24	chr19p13.3	16.7	A	0.5	61.1	A	0.533936	1.5	-0.5	3.6	NC	0.955851	20.7	A	0.850342	0	-1.6	1.5	NC	0.996301	96.6	A	0.5	2.3	0.5	4.1	NC	0.955851	1532	2.68	2.83	53.7217	0.889968	0	IPI:IPI00889539.1	Gene_Symbol=ANKRD24 Isoform 2 of Ankyrin repeat domain-containing protein 24	ANKRD24	1.02517	0.604848	1.10368	0.92887	1.13146	1.01166	0.760171	1.08126	0.935629	1.09386
233895_at	ankyrin repeat domain 24	ANKRD24	chr19p13.3	45.3	A	0.398926	131.6	A	0.398926	2	0.3	3.6	NC	0.736659	29.7	A	0.780518	-0.3	-1.1	0.6	NC	0.975245	182.5	A	0.219482	1.2	-1.5	3.9	NC	0.51942	1532	2.68	2.83	53.7217	0.889968	0	IPI:IPI00889539.1	Gene_Symbol=ANKRD24 Isoform 2 of Ankyrin repeat domain-containing protein 24	ANKRD24	1.02517	0.604848	1.10368	0.92887	1.13146	1.01166	0.760171	1.08126	0.935629	1.09386
1564000_at	ankyrin repeat domain 31	ANKRD31	chr5q13.3	2.5	A	0.904785	6.7	A	0.828613	1.8	0.1	3.6	NC	0.62112	45.9	A	0.665527	3	0.1	5.8	NC	0.786812	14.2	A	0.80542	1.3	-0.2	2.8	NC	0.5	2194	1.97	2.08	20.5553	1.44154	0	IPI:IPI00740057.4	Gene_Symbol=ANKRD31 Ankyrin repeat domain-containing protein 31	ANKRD31	0.794064	0.153768	1.47162	0.539586	1.16856	0.896322	0.563602	1.7128	0.523308	1.53522
201038_s_at	Acidic (leucine-rich) nuclear phosphoprotein 32 family, member A	ANP32A	chr15q22.3-q23	3223.2	P	0.001953	1627.8	P	0.000244	-0.7	-1.7	0.2	NC		1946.7	P	0.000244	-0.5	-1	0	NC	0.958799	2223.9	P	0.000244	-0.2	-0.9	0.6	NC	0.5	751	6.74	6.86	48.9879	23.0769	17.4089	IPI:IPI00940656.1	Gene_Symbol=LOC723972;ANP32A 28 kDa protein	ANP32A	0.578823	0.00212898	1.32724	0.436111	0.768236	0.714979	0.019417	1.30387	0.54835	0.932243
201043_s_at	acidic (leucine-rich) nuclear phosphoprotein 32 family, member A	ANP32A	chr15q22.3-q23	1289.1	P	0.000244	1006.2	P	0.000244	0.2	-0.1	0.4	NC		1207.1	P	0.000732	-0.3	-0.9	0.3	D	0.998349	797.5	P	0.001953	-0.6	-1.1	-0.1	D	0.999922	751	6.74	6.86	48.9879	23.0769	17.4089	IPI:IPI00940656.1	Gene_Symbol=LOC723972;ANP32A 28 kDa protein	ANP32A	0.578823	0.00212898	1.32724	0.436111	0.768236	0.714979	0.019417	1.30387	0.54835	0.932243
201051_at	Acidic (leucine-rich) nuclear phosphoprotein 32 family, member A	ANP32A	chr15q22.3-q23	7623.5	P	0.000244	7797.5	P	0.000244	0.3	0	0.6	NC		5407.9	P	0.000244	-0.3	-0.8	0.2	NC	0.989865	7057.5	P	0.000244	0	-0.4	0.4	NC	0.777251	751	6.74	6.86	48.9879	23.0769	17.4089	IPI:IPI00940656.1	Gene_Symbol=LOC723972;ANP32A 28 kDa protein	ANP32A	0.578823	0.00212898	1.32724	0.436111	0.768236	0.714979	0.019417	1.30387	0.54835	0.932243
235954_at	Acidic (leucine-rich) nuclear phosphoprotein 32 family, member A	ANP32A	chr15q22.3-q23	204.9	P	0.000732	238.3	P	0.01416	0.2	-0.5	0.9	NC		286.8	P	0.001953	0.6	0	1.2	NC	0.5	211	P	0.030273	0.1	-1.1	1.4	NC	0.736659	751	6.74	6.86	48.9879	23.0769	17.4089	IPI:IPI00940656.1	Gene_Symbol=LOC723972;ANP32A 28 kDa protein	ANP32A	0.578823	0.00212898	1.32724	0.436111	0.768236	0.714979	0.019417	1.30387	0.54835	0.932243
237118_at	Acidic (leucine-rich) nuclear phosphoprotein 32 family, member A	ANP32A	chr15q22.3-q23	34	A	0.466064	64.4	A	0.466064	0.3	-0.9	1.5	NC		203.3	A	0.080566	1.4	0.3	2.5	NC	0.111714	67.3	A	0.5	0.8	0	1.7	NC	0.5	751	6.74	6.86	48.9879	23.0769	17.4089	IPI:IPI00940656.1	Gene_Symbol=LOC723972;ANP32A 28 kDa protein	ANP32A	0.578823	0.00212898	1.32724	0.436111	0.768236	0.714979	0.019417	1.30387	0.54835	0.932243
201305_x_at	acidic (leucine-rich) nuclear phosphoprotein 32 family, member B	ANP32B	chr9q22.32	3914.5	P	0.000244	5308.5	P	0.000244	0.2	-0.1	0.5	NC	0.5	6052.3	P	0.000244	0.5	0.2	0.9	NC	0.118009	12773.7	P	0.000732	1.4	0.9	1.8	I	5.2e-05	1220	4.01	6.15	33.0677	14.3426	13.9442	IPI:IPI00007423.1	Gene_Symbol=ANP32B Isoform 1 of Acidic leucine-rich nuclear phosphoprotein 32 family member B	ANP32B	0.865666	0.514537	6.81143	0.12709	5.89642	1.01502	0.763723	1.62724	0.623771	1.65169
201306_s_at	acidic (leucine-rich) nuclear phosphoprotein 32 family, member B	ANP32B	chr9q22.32	8111	P	0.000244	11211.6	P	0.000244	0.5	0.1	0.9	NC	0.48058	10719.3	P	0.000244	0.5	0.2	0.7	NC	0.5	19956.9	P	0.000244	1.6	1.4	1.7	I	4.6e-05	1220	4.01	6.15	33.0677	14.3426	13.9442	IPI:IPI00007423.1	Gene_Symbol=ANP32B Isoform 1 of Acidic leucine-rich nuclear phosphoprotein 32 family member B	ANP32B	0.865666	0.514537	6.81143	0.12709	5.89642	1.01502	0.763723	1.62724	0.623771	1.65169
208103_s_at	acidic (leucine-rich) nuclear phosphoprotein 32 family, member E	ANP32E	chr1q21.2	2084.6	P	0.000244	1180.4	P	0.000244	-0.3	-0.8	0.1	NC	0.996301	996.8	P	0.000244	-0.7	-1.2	-0.1	D	0.999135	1748.8	P	0.000244	-0.1	-0.5	0.4	NC	0.747149	721	7.1	7.13	29.8507	17.1642	12.3134	IPI:IPI00165393.1	Gene_Symbol=ANP32E Acidic leucine-rich nuclear phosphoprotein 32 family member E	ANP32E	0.928925	0.437214	1.25183	0.742051	1.16286	0.984943	0.852252	1.22008	0.807279	1.20171
221505_at	acidic (leucine-rich) nuclear phosphoprotein 32 family, member E	ANP32E	chr1q21.2	9377.9	P	0.000244	13505.1	P	0.000244	-0.1	-0.6	0.4	NC	0.830902	13348.9	P	0.000244	0.2	-0.2	0.6	NC	0.5	23940.2	P	0.000244	0.8	0.7	0.9	I	0.000552	721	7.1	7.13	29.8507	17.1642	12.3134	IPI:IPI00165393.1	Gene_Symbol=ANP32E Acidic leucine-rich nuclear phosphoprotein 32 family member E	ANP32E	0.928925	0.437214	1.25183	0.742051	1.16286	0.984943	0.852252	1.22008	0.807279	1.20171
229128_s_at	Acidic (leucine-rich) nuclear phosphoprotein 32 family, member E	ANP32E	chr1q21.2	9294.3	P	0.000244	7976	P	0.000244	0.1	-0.4	0.6	NC	0.681091	5292.7	P	0.000244	-0.6	-0.7	-0.4	D	0.998664	13582.2	P	0.000244	0.9	0.4	1.5	NC	0.004481	721	7.1	7.13	29.8507	17.1642	12.3134	IPI:IPI00165393.1	Gene_Symbol=ANP32E Acidic leucine-rich nuclear phosphoprotein 32 family member E	ANP32E	0.928925	0.437214	1.25183	0.742051	1.16286	0.984943	0.852252	1.22008	0.807279	1.20171
201012_at	annexin A1	ANXA1	chr9q12-q21.2|9q12-q21.2	1763.6	P	0.000244	727	P	0.001221	-1.5	-1.9	-1	D	0.99998	444.4	P	0.000244	-2	-2.7	-1.2	D	0.99998	460.6	P	0.00415	-2.3	-2.9	-1.7	D	0.99998	247	16.62	17.58	77.4566	38.7283	32.3699	IPI:IPI00218918.5	Gene_Symbol=ANXA1 Annexin A1	ANXA1	1.10511	0.0479433	1.10407	1.00094	1.22012	1.79743	1.71e-06	1.22681	1.46513	2.2051
233011_at	Annexin A1	ANXA1	chr9q12-q21.2|9q12-q21.2	105.4	A	0.303711	6.4	A	0.919434	-3.2	-5	-1.4	NC	0.342437	98.8	A	0.303711	-0.4	-1.3	0.4	NC	0.429141	92.1	A	0.466064	-0.1	-1.1	0.9	NC	0.342427	247	16.62	17.58	77.4566	38.7283	32.3699	IPI:IPI00218918.5	Gene_Symbol=ANXA1 Annexin A1	ANXA1	1.10511	0.0479433	1.10407	1.00094	1.22012	1.79743	1.71e-06	1.22681	1.46513	2.2051
206200_s_at	annexin A11	ANXA11	chr10q23	1780.7	P	0.037598	1892.7	P	0.043457	0.3	-0.1	0.7	NC	0.5	2063	P	0.046143	0.2	0	0.5	NC	0.5	1048.8	A	0.067627	-0.6	-1.1	-0.1	D	0.999786	549	9.39	9.43	58.5124	9.58678	7.7686	IPI:IPI00414320.2	Gene_Symbol=ANXA11 cDNA FLJ55482, highly similar to Annexin A11	ANXA11	0.934758	0.607318	1.32126	0.707477	1.23505	1.07896	0.450961	1.2368	0.872382	1.33445
214783_s_at	annexin A11	ANXA11	chr10q23	261.3	P	0.037598	299	A	0.149658	-0.1	-0.8	0.6	NC	0.938478	231.3	A	0.067627	-0.5	-1.3	0.3	NC	0.952736	137.2	A	0.303711	-0.9	-1.1	-0.6	D	0.998349	549	9.39	9.43	58.5124	9.58678	7.7686	IPI:IPI00414320.2	Gene_Symbol=ANXA11 cDNA FLJ55482, highly similar to Annexin A11	ANXA11	0.934758	0.607318	1.32126	0.707477	1.23505	1.07896	0.450961	1.2368	0.872382	1.33445
206200_s_at	annexin A11	ANXA11	chr10q23	1780.7	P	0.037598	1892.7	P	0.043457	0.3	-0.1	0.7	NC	0.5	2063	P	0.046143	0.2	0	0.5	NC	0.5	1048.8	A	0.067627	-0.6	-1.1	-0.1	D	0.999786	549	9.39	9.43	58.5124	9.58678	7.7686	IPI:IPI00414320.2	Gene_Symbol=ANXA11 cDNA FLJ55482, highly similar to Annexin A11	ANXA11	0.934758	0.607318	1.32126	0.707477	1.23505	1.07896	0.450961	1.2368	0.872382	1.33445
214783_s_at	annexin A11	ANXA11	chr10q23	261.3	P	0.037598	299	A	0.149658	-0.1	-0.8	0.6	NC	0.938478	231.3	A	0.067627	-0.5	-1.3	0.3	NC	0.952736	137.2	A	0.303711	-0.9	-1.1	-0.6	D	0.998349	549	9.39	9.43	58.5124	9.58678	7.7686	IPI:IPI00414320.2	Gene_Symbol=ANXA11 cDNA FLJ55482, highly similar to Annexin A11	ANXA11	0.934758	0.607318	1.32126	0.707477	1.23505	1.07896	0.450961	1.2368	0.872382	1.33445
1568126_at	annexin A2	ANXA2	chr15q21-q22	17.2	A	0.423828	19	A	0.753906	-0.9	-2.1	0.4	NC	0.532344	86.5	A	0.219482	1.5	0.2	2.8	NC	0.222749	102.9	A	0.111572	2.3	1.5	3.1	NC	0.416433	95	31.45	31.46	72.8291	45.3782	42.577	IPI:IPI00418169.3	Gene_Symbol=ANXA2 Isoform 2 of Annexin A2	ANXA2	1.48256	1.55e-11	1.10237	1.34488	1.63432	1.75661	2.41e-13	1.13222	1.55148	1.98887
201590_x_at	annexin A2	ANXA2	chr15q21-q22	8781.6	P	0.000244	19451.5	P	0.000244	1	0.8	1.2	I	0.000214	17084.4	P	0.000244	0.9	0.6	1.2	I	0.000774	24904.4	P	0.000244	1.4	1.2	1.7	I	2e-05	95	31.45	31.46	72.8291	45.3782	42.577	IPI:IPI00418169.3	Gene_Symbol=ANXA2 Isoform 2 of Annexin A2	ANXA2	1.48256	1.55e-11	1.10237	1.34488	1.63432	1.75661	2.41e-13	1.13222	1.55148	1.98887
210427_x_at	annexin A2	ANXA2	chr15q21-q22	9509.3	P	0.000244	20159.8	P	0.000244	1.1	0.9	1.2	I	0.000273	16589.8	P	0.000244	0.8	0.6	1	I	0.001201	25062	P	0.000244	1.4	1.2	1.5	I	2e-05	95	31.45	31.46	72.8291	45.3782	42.577	IPI:IPI00418169.3	Gene_Symbol=ANXA2 Isoform 2 of Annexin A2	ANXA2	1.48256	1.55e-11	1.10237	1.34488	1.63432	1.75661	2.41e-13	1.13222	1.55148	1.98887
213503_x_at	annexin A2	ANXA2	chr15q21-q22	8311.2	P	0.000244	19154.6	P	0.000244	1.1	1	1.2	I	0.000189	15853.2	P	0.000244	0.9	0.8	1.1	I	0.000346	25071.8	P	0.000244	1.4	1.1	1.7	I	2e-05	95	31.45	31.46	72.8291	45.3782	42.577	IPI:IPI00418169.3	Gene_Symbol=ANXA2 Isoform 2 of Annexin A2	ANXA2	1.48256	1.55e-11	1.10237	1.34488	1.63432	1.75661	2.41e-13	1.13222	1.55148	1.98887
209369_at	annexin A3	ANXA3	chr4q13-q22	1346.4	P	0.000244	476.6	P	0.000244	-1.4	-1.9	-0.8	D	0.99998	182.7	P	0.00293	-2.7	-3.1	-2.3	D	0.99998	98.4	A	0.129639	-3.6	-4.2	-3	D	0.99998	821	6.17	6.76	39.9381	15.7895	13.0031	IPI:IPI00024095.3	Gene_Symbol=ANXA3 Annexin A3	ANXA3	1.3312	0.00160267	1.16628	1.14141	1.55254	2.30122	3.25e-05	1.32626	1.73512	3.05202
201301_s_at	annexin A4	ANXA4	chr2p13	1068	P	0.000244	658.7	P	0.001953	-0.5	-0.9	-0.1	D	0.999899	349.2	P	0.023926	-1.7	-2.2	-1.1	D	0.99998	535.4	P	0.008057	-1.2	-1.6	-0.8	D	0.99998	1602	2.47	2.51	33.8558	7.83699	5.01567	IPI:IPI00872780.1	Gene_Symbol=ANXA4 Annexin A4	ANXA4	1.16829	0.28151	2.549	0.458333	2.97796	1.31539	0.634366	217.596	0.0060451	286.223
201302_at	annexin A4	ANXA4	chr2p13	1019.2	P	0.000732	481.5	P	0.000244	-1.1	-1.8	-0.3	D	0.999562	375	P	0.000732	-1.5	-2	-0.9	D	0.99998	491.2	P	0.00415	-1	-1.5	-0.5	D	0.999977	1602	2.47	2.51	33.8558	7.83699	5.01567	IPI:IPI00872780.1	Gene_Symbol=ANXA4 Annexin A4	ANXA4	1.16829	0.28151	2.549	0.458333	2.97796	1.31539	0.634366	217.596	0.0060451	286.223
200782_at	annexin A5	ANXA5	chr4q26-q28|4q28-q32	6162.8	P	0.000244	7060.5	P	0.000244	0.2	-0.4	0.8	NC	0.5	4523.8	P	0.000244	-0.3	-0.8	0.1	NC	0.983269	2991.1	P	0.000244	-0.9	-1.5	-0.4	D	0.999922	204	18.99	19.07	74.0625	39.375	36.875	IPI:IPI00329801.12	Gene_Symbol=ANXA5 Annexin A5	ANXA5	1.49364	1.72e-13	1.09072	1.36941	1.62914	1.53441	1.45e-09	1.12905	1.35903	1.73242
200982_s_at	annexin A6	ANXA6	chr5q32-q34	632.6	P	0.000732	1051.6	P	0.000244	0.5	-0.3	1.2	NC	0.099852	1488.5	P	0.000244	1.3	0.9	1.7	I	2e-05	2011	P	0.000244	1.2	0.7	1.7	I	0.000167	164	21.91	21.96	67.7563	21.9911	20.8024	IPI:IPI00221226.7	Gene_Symbol=ANXA6 Annexin A6	ANXA6	1.27268	0.00106714	1.14658	1.10998	1.45924	1.35047	0.000202315	1.1571	1.16711	1.56264
244250_at	annexin A6	ANXA6	chr5q32-q34	154.4	A	0.129639	24.1	A	0.919434	-4.5	-4.7	-4.2	NC	0.916174	18.4	A	0.943848	-4.9	-5.4	-4.4	NC	0.973302	106.9	A	0.567627	-0.8	-1.9	0.2	NC	0.777251	164	21.91	21.96	67.7563	21.9911	20.8024	IPI:IPI00221226.7	Gene_Symbol=ANXA6 Annexin A6	ANXA6	1.27268	0.00106714	1.14658	1.10998	1.45924	1.35047	0.000202315	1.1571	1.16711	1.56264
201366_at	annexin A7	ANXA7	chr10q21.1-q21.2	2853.9	P	0.000244	2860.2	P	0.000244	-0.8	-1.7	0.1	NC	0.984574	2592	P	0.000244	-0.4	-1.1	0.3	NC	0.975245	2985	P	0.000244	-0.4	-0.8	0	D	0.998514	626	8.25	8.25	51.2876	15.6652	13.3047	IPI:IPI00021771.1	Gene_Symbol=ANXA7 Isoform 2 of Annexin A7	ANXA7	1.30117	0.00224365	1.15768	1.12395	1.50634	1.42033	0.0270149	1.3538	1.04914	1.92285
209860_s_at	annexin A7	ANXA7	chr10q21.1-q21.2	2834.2	P	0.000244	2991.2	P	0.000244	0.1	-0.3	0.6	NC	0.830902	1868.7	P	0.000244	-0.6	-1.1	-0.2	D	0.999226	1847.1	P	0.000244	-0.8	-1.1	-0.5	D	0.999922	626	8.25	8.25	51.2876	15.6652	13.3047	IPI:IPI00021771.1	Gene_Symbol=ANXA7 Isoform 2 of Annexin A7	ANXA7	1.30117	0.00224365	1.15768	1.12395	1.50634	1.42033	0.0270149	1.3538	1.04914	1.92285
205639_at	acyloxyacyl hydrolase (neutrophil)	AOAH	chr7p14-p12	41.9	A	0.432373	88.6	A	0.5	2	1.1	2.9	NC	0.274048	132.7	A	0.303711	1.3	0.6	2	NC	0.5	12.4	A	0.567627	-0.2	-1.1	0.8	NC	0.545234	2342	1.63	1.65	13.7255	1.35747	1.35747	IPI:IPI00925045.1	Gene_Symbol=AOAH Putative uncharacterized protein AOAH	AOAH	1.13018	0.33449	1.51832	0.744361	1.71598	1.22013	0.526536	3.08385	0.395651	3.76268
205423_at	adaptor-related protein complex 1, beta 1 subunit	AP1B1	chr22q12|22q12.2	739.1	P	0.00415	864.1	P	0.000732	0.1	-0.4	0.7	NC	0.5	832.3	P	0.000244	0.1	-0.2	0.4	NC	0.545234	704.7	P	0.00293	-0.1	-0.3	0	NC	0.830902	1411	3.13	9.51	40.5751	6.60277	5.53781	IPI:IPI00940292.1	Gene_Symbol=AP1B1 Isoform C of AP-1 complex subunit beta-1	AP1B1	1.43056	0.111355	1.66448	0.859463	2.38114	0.996347	0.97094	1.34241	0.742206	1.33751
223024_at	adaptor-related protein complex 1, mu 1 subunit	AP1M1	chr19p13.12	557.5	P	0.001953	552.2	P	0.000244	-0.1	-0.7	0.4	NC	0.506476	707.6	P	0.000244	0.4	0	0.8	NC	0.5	1168.5	P	0.000732	0.9	0.4	1.5	NC	0.024755	2124	2.01	2.03	31.954	2.52874	2.52874	IPI:IPI00910088.1	Gene_Symbol=AP1M1 adaptor-related protein complex 1, mu 1 subunit isoform 1	AP1M1	1.15473	0.555095	1.99606	0.578505	2.30492	1.30463	0.211271	1.70584	0.764806	2.22549
223025_s_at	adaptor-related protein complex 1, mu 1 subunit	AP1M1	chr19p13.12	196.1	P	0.030273	472	P	0.030273	0.3	-1.4	1.9	NC	0.493524	290.9	P	0.023926	0.3	-0.3	0.9	NC	0.506476	402.7	A	0.067627	0.5	-0.3	1.3	NC	0.545234	2124	2.01	2.03	31.954	2.52874	2.52874	IPI:IPI00910088.1	Gene_Symbol=AP1M1 adaptor-related protein complex 1, mu 1 subunit isoform 1	AP1M1	1.15473	0.555095	1.99606	0.578505	2.30492	1.30463	0.211271	1.70584	0.764806	2.22549
1558792_x_at	Adaptor-related protein complex 2, alpha 1 subunit	AP2A1	chr19q13.33	117.5	A	0.246094	190.2	A	0.366211	0.6	0	1.3	NC	0.5	61.4	A	0.466064	0.4	-0.3	1.1	NC	0.5	118.8	A	0.432373	0.2	-0.7	1.1	NC	0.5	1426	3.08	3.15	37.2569	1.94473	0.921187	IPI:IPI00953149.1	Gene_Symbol=AP2A1 108 kDa protein	AP2A1	1.18093	0.148621	1.26886	0.930698	1.49843	1.20786	0.190728	1.35241	0.893111	1.63352
223237_x_at	adaptor-related protein complex 2, alpha 1 subunit	AP2A1	chr19q13.33	209.9	A	0.111572	461.4	A	0.080566	1	-0.3	2.2	NC	0.5	125.2	A	0.303711	-0.5	-1.6	0.5	NC	0.767451	198.9	A	0.171387	0.2	-0.7	1	NC	0.814019	1426	3.08	3.15	37.2569	1.94473	0.921187	IPI:IPI00953149.1	Gene_Symbol=AP2A1 108 kDa protein	AP2A1	1.18093	0.148621	1.26886	0.930698	1.49843	1.20786	0.190728	1.35241	0.893111	1.63352
229617_x_at	adaptor-related protein complex 2, alpha 1 subunit	AP2A1	chr19q13.33	101.1	A	0.303711	72.3	A	0.45752	0	-1.8	1.7	NC	0.118009	213.9	A	0.219482	1.3	0.7	1.9	NC	0.138386	229.9	A	0.366211	0.9	-0.2	2	NC	0.37888	1426	3.08	3.15	37.2569	1.94473	0.921187	IPI:IPI00953149.1	Gene_Symbol=AP2A1 108 kDa protein	AP2A1	1.18093	0.148621	1.26886	0.930698	1.49843	1.20786	0.190728	1.35241	0.893111	1.63352
234068_s_at	adaptor-related protein complex 2, alpha 1 subunit	AP2A1	chr19q13.33	194.2	P	0.037598	366.7	P	0.005859	0.8	-0.1	1.7	NC	0.145682	116.7	P	0.005859	-1.1	-1.7	-0.6	NC	0.969033	92	A	0.129639	-0.7	-1.7	0.3	NC	0.934434	1426	3.08	3.15	37.2569	1.94473	0.921187	IPI:IPI00953149.1	Gene_Symbol=AP2A1 108 kDa protein	AP2A1	1.18093	0.148621	1.26886	0.930698	1.49843	1.20786	0.190728	1.35241	0.893111	1.63352
200612_s_at	adaptor-related protein complex 2, beta 1 subunit	AP2B1	chr17q11.2-q12	1360.9	P	0.000732	920.6	P	0.000244	-0.2	-0.7	0.4	NC	0.633407	1737.3	P	0.000732	0.4	0.1	0.6	NC	0.5	2061	P	0.000244	0.6	0.3	1	NC	0.153232	538	9.65	9.67	36.1724	7.04522	5.46793	IPI:IPI00784366.1	Gene_Symbol=AP2B1 Isoform 2 of AP-2 complex subunit beta	AP2B1	1.71721	0.0471987	1.69566	1.01271	2.91181	1.17074	0.072409	1.20233	0.973731	1.40761
200615_s_at	adaptor-related protein complex 2, beta 1 subunit	AP2B1	chr17q11.2-q12	3600.5	P	0.000244	2758	P	0.000244	-0.4	-0.7	-0.1	D	0.999034	2333.8	P	0.000244	-0.7	-1.1	-0.4	D	0.999853	1208.8	P	0.000244	-1.5	-2	-1	D	0.99998	538	9.65	9.67	36.1724	7.04522	5.46793	IPI:IPI00784366.1	Gene_Symbol=AP2B1 Isoform 2 of AP-2 complex subunit beta	AP2B1	1.71721	0.0471987	1.69566	1.01271	2.91181	1.17074	0.072409	1.20233	0.973731	1.40761
203141_s_at	adaptor-related protein complex 3, beta 1 subunit	AP3B1	chr5q14.1	761.7	P	0.000244	1166.1	P	0.005859	0.4	-0.2	1.1	NC	0.583567	720.2	P	0.001221	-0.5	-1.1	0.1	NC	0.993497	364.8	P	0.008057	-0.7	-1.8	0.4	NC	0.997247	2579	1.31	1.36	18.6472	1.00548	0	IPI:IPI00021129.5	Gene_Symbol=AP3B1 Isoform 1 of AP-3 complex subunit beta-1	AP3B1	1.27979	0.174621	1.67102	0.765871	2.13855	1.18587	0.430978	2.11621	0.560377	2.50956
203142_s_at	adaptor-related protein complex 3, beta 1 subunit	AP3B1	chr5q14.1	1772.8	P	0.000244	2098.1	P	0.000244	0.2	0	0.5	NC	0.5	1621.3	P	0.000244	0.1	-0.5	0.7	NC	0.681091	1469.6	P	0.000244	-0.2	-0.6	0.1	NC	0.973302	2579	1.31	1.36	18.6472	1.00548	0	IPI:IPI00021129.5	Gene_Symbol=AP3B1 Isoform 1 of AP-3 complex subunit beta-1	AP3B1	1.27979	0.174621	1.67102	0.765871	2.13855	1.18587	0.430978	2.11621	0.560377	2.50956
204650_s_at	amyloid beta (A4) precursor protein-binding, family B, member 3	APBB3	chr5q31	165.4	P	0.018555	152.1	P	0.037598	0.2	-0.9	1.2	NC	0.5	248.6	P	0.01416	0.4	-0.4	1.3	NC	0.5	118.2	A	0.246094	-0.7	-2	0.6	NC	0.952736	2517	1.38	1.45	25.9635	6.08519	0	IPI:IPI00218296.3	Gene_Symbol=APBB3 Isoform IV of Amyloid beta A4 precursor protein-binding family B member 3	APBB3	0.889178	0.500599	1.6313	0.545073	1.45052	0.924529	0.0115396	1.04602	0.883851	0.967079
205320_at	adenomatosis polyposis coli 2	APC2	chr19p13.3	166.8	A	0.149658	60.7	A	0.665527	-1.4	-3.1	0.4	NC	0.822588	287.1	A	0.067627	0.6	-0.4	1.7	NC	0.318909	351.4	A	0.067627	0.9	-0.2	2	NC	0.441923	2345	1.62	1.92	50.8901	0	0	IPI:IPI00025190.2	Gene_Symbol=APC2 Isoform 1 of Adenomatous polyposis coli protein 2	APC2	0.930443	0.167333	1.10998	0.838249	1.03278	0.971797	0.453628	1.08038	0.899494	1.04991
217174_s_at	adenomatosis polyposis coli 2	APC2	chr19p13.3	11.7	A	0.870361	14.6	A	0.888428	-0.1	-1.8	1.7	NC	0.822588	28.9	A	0.688721	1.4	0	2.7	NC	0.284967	142.4	A	0.246094	3.6	1.8	5.4	NC	0.065566	2345	1.62	1.92	50.8901	0	0	IPI:IPI00025190.2	Gene_Symbol=APC2 Isoform 1 of Adenomatous polyposis coli protein 2	APC2	0.930443	0.167333	1.10998	0.838249	1.03278	0.971797	0.453628	1.08038	0.899494	1.04991
205320_at	adenomatosis polyposis coli 2	APC2	chr19p13.3	166.8	A	0.149658	60.7	A	0.665527	-1.4	-3.1	0.4	NC	0.822588	287.1	A	0.067627	0.6	-0.4	1.7	NC	0.318909	351.4	A	0.067627	0.9	-0.2	2	NC	0.441923	2345	1.62	1.92	50.8901	0	0	IPI:IPI00025190.2	Gene_Symbol=APC2 Isoform 1 of Adenomatous polyposis coli protein 2	APC2	0.930443	0.167333	1.10998	0.838249	1.03278	0.971797	0.453628	1.08038	0.899494	1.04991
217174_s_at	adenomatosis polyposis coli 2	APC2	chr19p13.3	11.7	A	0.870361	14.6	A	0.888428	-0.1	-1.8	1.7	NC	0.822588	28.9	A	0.688721	1.4	0	2.7	NC	0.284967	142.4	A	0.246094	3.6	1.8	5.4	NC	0.065566	2345	1.62	1.92	50.8901	0	0	IPI:IPI00025190.2	Gene_Symbol=APC2 Isoform 1 of Adenomatous polyposis coli protein 2	APC2	0.930443	0.167333	1.10998	0.838249	1.03278	0.971797	0.453628	1.08038	0.899494	1.04991
201284_s_at	N-acylaminoacyl-peptide hydrolase	APEH	chr3p21.31	2563.7	P	0.000244	1991.4	P	0.000244	-0.3	-0.9	0.2	NC	0.981872	1428.2	P	0.000732	-0.7	-1.2	-0.1	D	0.999693	981.1	P	0.000244	-1.4	-1.6	-1.2	D	0.99998	490	10.31	10.33	35.4138	8.2768	8.2768	IPI:IPI00926648.1	Gene_Symbol=APEH Putative uncharacterized protein APEH	APEH	1.2958	2.28e-05	1.08495	1.19434	1.40587	0.834332	0.0571714	1.20646	0.691554	1.00659
242015_x_at	N-acylaminoacyl-peptide hydrolase	APEH	chr3p21.31	104.5	A	0.129639	171.9	A	0.067627	0.4	-0.4	1.1	NC	0.318909	227.1	A	0.246094	0.9	0.2	1.5	NC	0.5	113.9	A	0.334473	-0.1	-1.4	1.2	NC	0.506476	490	10.31	10.33	35.4138	8.2768	8.2768	IPI:IPI00926648.1	Gene_Symbol=APEH Putative uncharacterized protein APEH	APEH	1.2958	2.28e-05	1.08495	1.19434	1.40587	0.834332	0.0571714	1.20646	0.691554	1.00659
210027_s_at	APEX nuclease (multifunctional DNA repair enzyme) 1	APEX1	chr14q11.2-q12	11286.1	P	0.000244	13141.9	P	0.000244	0.4	0	0.9	NC	0.5	9719.3	P	0.000244	0	-0.4	0.4	NC	0.921063	11037.6	P	0.000244	0.4	0.1	0.6	NC	0.5	603	8.56	8.56	66.0377	30.1887	16.9811	IPI:IPI00215911.3	Gene_Symbol=APEX1 DNA-(apurinic or apyrimidinic site) lyase	APEX1	1.09294	0.456623	1.28626	0.849704	1.4058	1.12924	0.18794	1.2112	0.93233	1.36773
201686_x_at	apoptosis inhibitor 5	API5	chr11p11.2	968.9	P	0.000244	1105.1	P	0.000732	0.2	-0.2	0.5	NC	0.5	353.5	P	0.001221	-1.4	-2.2	-0.5	D	0.999932	989.5	P	0.000244	-0.4	-0.8	0	NC	0.961585	529	9.83	9.91	44.4444	15.0794	12.5	IPI:IPI00554742.3	Gene_Symbol=API5 Isoform 2 of Apoptosis inhibitor 5	API5	1.38798	0.000829294	1.17805	1.1782	1.63511	1.09323	0.0849228	1.10876	0.985994	1.21214
201687_s_at	apoptosis inhibitor 5	API5	chr11p11.2	3972.5	P	0.000244	3477.5	P	0.000244	-0.3	-1	0.4	NC	0.934434	4139.9	P	0.000244	0	-0.5	0.4	NC	0.838962	7963.7	P	0.000244	0.9	0.4	1.4	I	0.001832	529	9.83	9.91	44.4444	15.0794	12.5	IPI:IPI00554742.3	Gene_Symbol=API5 Isoform 2 of Apoptosis inhibitor 5	API5	1.38798	0.000829294	1.17805	1.1782	1.63511	1.09323	0.0849228	1.10876	0.985994	1.21214
214959_s_at	apoptosis inhibitor 5	API5	chr11p11.2	951.2	P	0.000244	1188.3	P	0.000732	-0.2	-0.4	0.1	NC	0.978776	280.2	P	0.001953	-1.9	-2.4	-1.3	D	0.99994	730.3	P	0.000244	-0.5	-1	-0.1	NC	0.995927	529	9.83	9.91	44.4444	15.0794	12.5	IPI:IPI00554742.3	Gene_Symbol=API5 Isoform 2 of Apoptosis inhibitor 5	API5	1.38798	0.000829294	1.17805	1.1782	1.63511	1.09323	0.0849228	1.10876	0.985994	1.21214
214960_at	apoptosis inhibitor 5	API5	chr11p11.2	223.1	P	0.000244	154.9	P	0.008057	-0.4	-1.8	1	NC	0.506476	184.1	P	0.010742	0.3	-0.9	1.4	NC	0.633407	278.2	P	0.000732	0.4	-0.4	1.2	NC	0.5	529	9.83	9.91	44.4444	15.0794	12.5	IPI:IPI00554742.3	Gene_Symbol=API5 Isoform 2 of Apoptosis inhibitor 5	API5	1.38798	0.000829294	1.17805	1.1782	1.63511	1.09323	0.0849228	1.10876	0.985994	1.21214
233078_at	apoptosis inhibitor 5	API5	chr11p11.2	429.7	P	0.00293	217.9	A	0.111572	-0.5	-1	-0.1	D	0.99996	490.4	P	0.008057	0.1	-0.3	0.6	NC	0.5	599.6	P	0.005859	0.6	0	1.2	NC	0.467656	529	9.83	9.91	44.4444	15.0794	12.5	IPI:IPI00554742.3	Gene_Symbol=API5 Isoform 2 of Apoptosis inhibitor 5	API5	1.38798	0.000829294	1.17805	1.1782	1.63511	1.09323	0.0849228	1.10876	0.985994	1.21214
205108_s_at	apolipoprotein B (including Ag(x) antigen)	APOB	chr2p24-p23	245.7	P	0.005859	121.4	A	0.129639	-0.4	-1.2	0.3	NC	0.958799	53.2	A	0.219482	-1.8	-2.9	-0.7	NC	0.989865	219.6	P	0.030273	0.3	-0.5	1.1	NC	0.805199	1575	2.55	2.77	22.288	0.657462	0	IPI:IPI00022229.1	Gene_Symbol=APOB Apolipoprotein B-100	APOB	1.06979	0.342211	1.15732	0.924369	1.23809	1.09078	0.223117	1.15643	0.943231	1.26141
223579_s_at	apolipoprotein B (including Ag(x) antigen)	APOB	chr2p24-p23	41.7	A	0.5	45.5	A	0.366211	-0.4	-2.3	1.6	NC	0.5	40.8	A	0.592285	-1	-1.8	-0.2	NC	0.921063	11.1	A	0.533936	-2	-4.1	0.1	NC	0.786812	1575	2.55	2.77	22.288	0.657462	0	IPI:IPI00022229.1	Gene_Symbol=APOB Apolipoprotein B-100	APOB	1.06979	0.342211	1.15732	0.924369	1.23809	1.09078	0.223117	1.15643	0.943231	1.26141
203381_s_at	apolipoprotein E	APOE	chr19q13.2	9951.4	P	0.000244	6820.7	P	0.000244	-0.2	-0.5	0	D	0.999693	5103.7	P	0.000732	-0.6	-0.9	-0.3	D	0.99998	2809.4	P	0.010742	-1.6	-2	-1.3	D	0.99998	456	10.95	10.98	67.1924	27.7603	23.3438	IPI:IPI00021842.1	Gene_Symbol=APOE Apolipoprotein E	APOE	1.24631	0.019294	1.19727	1.04097	1.49217	1.03777	0.612958	1.16523	0.890609	1.20924
203382_s_at	apolipoprotein E	APOE	chr19q13.2	5072.2	P	0.000244	5103	P	0.000732	0	-0.2	0.2	NC	0.930187	4581.3	P	0.000732	-0.1	-0.5	0.2	NC	0.961585	1880.9	P	0.00293	-1.3	-1.6	-1	D	0.99998	456	10.95	10.98	67.1924	27.7603	23.3438	IPI:IPI00021842.1	Gene_Symbol=APOE Apolipoprotein E	APOE	1.24631	0.019294	1.19727	1.04097	1.49217	1.03777	0.612958	1.16523	0.890609	1.20924
212874_at	Apolipoprotein E	APOE	chr19q13.2	5.7	A	0.981445	39.7	A	0.80542	0.7	0.1	1.2	NC	0.013078	9.4	A	0.850342	0.3	-0.3	0.8	NC	0.274048	18.8	A	0.919434	1.4	-0.9	3.6	NC	0.111714	456	10.95	10.98	67.1924	27.7603	23.3438	IPI:IPI00021842.1	Gene_Symbol=APOE Apolipoprotein E	APOE	1.24631	0.019294	1.19727	1.04097	1.49217	1.03777	0.612958	1.16523	0.890609	1.20924
212883_at	Apolipoprotein E	APOE	chr19q13.2	112.8	A	0.080566	239.2	M	0.056152	1.3	0.6	2	NC	0.022932	71	A	0.080566	-1.2	-2	-0.3	NC	0.681091	101.6	A	0.219482	-0.1	-1.2	1	NC	0.429141	456	10.95	10.98	67.1924	27.7603	23.3438	IPI:IPI00021842.1	Gene_Symbol=APOE Apolipoprotein E	APOE	1.24631	0.019294	1.19727	1.04097	1.49217	1.03777	0.612958	1.16523	0.890609	1.20924
212884_x_at	Apolipoprotein E	APOE	chr19q13.2	4463.6	P	0.000732	3311.6	P	0.000732	0.3	-0.2	0.8	NC	0.5	3769.6	P	0.001221	0.4	0.1	0.7	NC	0.5	2415.9	P	0.001221	-0.3	-0.9	0.3	NC	0.991489	456	10.95	10.98	67.1924	27.7603	23.3438	IPI:IPI00021842.1	Gene_Symbol=APOE Apolipoprotein E	APOE	1.24631	0.019294	1.19727	1.04097	1.49217	1.03777	0.612958	1.16523	0.890609	1.20924
221620_s_at	apolipoprotein O	APOO	chrXp22.11	1962.8	P	0.000244	3272.3	P	0.000244	0.5	0.1	1	NC	0.37888	2024.7	P	0.000244	-0.3	-0.9	0.3	NC	0.975245	4232.4	P	0.000244	0.7	0.5	0.9	NC	0.003041	2358	1.6	1.64	18.5393	5.61798	5.61798	IPI:IPI00843886.1	Gene_Symbol=APOO Putative uncharacterized protein APOO	APOO	1.17676					1.11698
203219_s_at	adenine phosphoribosyltransferase	APRT	chr16q24	1682.5	P	0.000244	1498.1	P	0.000244	0	-0.4	0.4	NC	0.854318	1182.8	P	0.000244	-0.4	-0.8	-0.1	MD	0.997968	1651	P	0.000244	0	-0.5	0.4	NC	0.747149	915	5.61	5.61	61.1111	28.3333	21.1111	IPI:IPI00218693.8	Gene_Symbol=APRT Adenine phosphoribosyltransferase	APRT	0.792593	0.03141	1.22741	0.645743	0.972838	0.804214	0.0733285	1.27737	0.629585	1.02728
213892_s_at	adenine phosphoribosyltransferase	APRT	chr16q24	2977.9	P	0.000244	2817.3	P	0.000244	0	-0.5	0.4	NC	0.725952	2733.9	P	0.000244	0	-0.4	0.4	NC	0.830902	3085.4	P	0.000244	0.2	-0.2	0.5	NC	0.5	915	5.61	5.61	61.1111	28.3333	21.1111	IPI:IPI00218693.8	Gene_Symbol=APRT Adenine phosphoribosyltransferase	APRT	0.792593	0.03141	1.22741	0.645743	0.972838	0.804214	0.0733285	1.27737	0.629585	1.02728
212583_at	aquarius homolog (mouse)	AQR	chr15q14	396.9	P	0.000244	400.1	P	0.00293	0.3	-0.9	1.6	NC	0.868657	424.5	P	0.001953	0.3	-0.5	1	NC	0.846768	489.9	P	0.00293	0.5	-0.6	1.5	NC	0.5	1635	2.41	2.47	24.428	1.2786	1.2786	IPI:IPI00297572.5	Gene_Symbol=AQR Intron-binding protein aquarius	AQR	1.08388	0.485609	1.50468	0.720341	1.63089	0.894165	0.251105	1.35146	0.661628	1.20843
212584_at	aquarius homolog (mouse)	AQR	chr15q14	2926.7	P	0.000244	3226.4	P	0.000244	0.3	0.1	0.5	NC	0.5	3072.7	P	0.000244	0.2	0	0.5	NC	0.5	2446.3	P	0.000244	-0.4	-0.7	0	D	0.999135	1635	2.41	2.47	24.428	1.2786	1.2786	IPI:IPI00297572.5	Gene_Symbol=AQR Intron-binding protein aquarius	AQR	1.08388	0.485609	1.50468	0.720341	1.63089	0.894165	0.251105	1.35146	0.661628	1.20843
239895_at	Aquarius homolog (mouse)	AQR	chr15q14	112.3	P	0.000244	91.6	A	0.27417	-0.6	-2.3	1.2	NC	0.938478	104.9	A	0.111572	-0.3	-1.9	1.3	NC	0.506476	88.6	P	0.046143	-0.5	-2	1.1	NC	0.5	1635	2.41	2.47	24.428	1.2786	1.2786	IPI:IPI00297572.5	Gene_Symbol=AQR Intron-binding protein aquarius	AQR	1.08388	0.485609	1.50468	0.720341	1.63089	0.894165	0.251105	1.35146	0.661628	1.20843
201176_s_at	archain 1	ARCN1	chr11q23.3	3061.9	P	0.000244	4534.4	P	0.000244	0.2	-0.5	0.8	NC	0.669411	4530.4	P	0.000244	0	-0.4	0.4	NC	0.830902	5546.9	P	0.000244	0.4	0	0.8	NC	0.307406	509	10.09	10.1	41.8478	12.1377	10.5072	IPI:IPI00298520.4	Gene_Symbol=ARCN1 Coatomer subunit delta variant 2	ARCN1	1.01354	0.823439	1.13525	0.892785	1.15062	1.06401	0.276202	1.12464	0.946096	1.19663
201176_s_at	archain 1	ARCN1	chr11q23.3	3061.9	P	0.000244	4534.4	P	0.000244	0.2	-0.5	0.8	NC	0.669411	4530.4	P	0.000244	0	-0.4	0.4	NC	0.830902	5546.9	P	0.000244	0.4	0	0.8	NC	0.307406	509	10.09	10.1	41.8478	12.1377	10.5072	IPI:IPI00298520.4	Gene_Symbol=ARCN1 Coatomer subunit delta variant 2	ARCN1	1.01354	0.823439	1.13525	0.892785	1.15062	1.06401	0.276202	1.12464	0.946096	1.19663
1565651_at	ADP-ribosylation factor 1	ARF1	chr1q42	153.5	P	0.005859	149.2	A	0.19458	-0.5	-1.6	0.6	NC	0.894337	183.7	A	0.171387	-0.2	-1.3	0.8	NC	0.942324	221.6	A	0.125	-0.1	-0.6	0.5	NC	0.930187	505	10.16	10.17	62.9834	27.6243	27.6243	IPI:IPI00215914.5	Gene_Symbol=ARF1 ADP-ribosylation factor 1	ARF1	1.49958	0.0378068	1.45499	1.03064	2.18187	1.09351	0.313648	1.215	0.900002	1.32861
200065_s_at	ADP-ribosylation factor 1	ARF1	chr1q42	6625.3	P	0.000244	12007.5	P	0.000244	0.5	0.1	0.8	NC	0.5	9660.4	P	0.000244	0.3	0.1	0.6	NC	0.5	16794.4	P	0.000244	0.8	0.4	1.1	NC	0.003355	505	10.16	10.17	62.9834	27.6243	27.6243	IPI:IPI00215914.5	Gene_Symbol=ARF1 ADP-ribosylation factor 1	ARF1	1.49958	0.0378068	1.45499	1.03064	2.18187	1.09351	0.313648	1.215	0.900002	1.32861
208750_s_at	ADP-ribosylation factor 1	ARF1	chr1q42	3091.7	P	0.000244	4621.8	P	0.000244	0.4	0.1	0.8	NC	0.5	1939.2	P	0.000244	-0.6	-0.8	-0.5	D	0.99998	3241.5	P	0.000244	0.1	-0.1	0.3	NC	0.5	505	10.16	10.17	62.9834	27.6243	27.6243	IPI:IPI00215914.5	Gene_Symbol=ARF1 ADP-ribosylation factor 1	ARF1	1.49958	0.0378068	1.45499	1.03064	2.18187	1.09351	0.313648	1.215	0.900002	1.32861
232175_at	ADP-ribosylation factor 1	ARF1	chr1q42	96.5	A	0.129639	69.3	A	0.601074	-0.6	-1.5	0.2	NC	0.633407	201.1	M	0.056152	0.7	0.2	1.3	NC	0.274048	232.9	P	0.046143	1	-0.4	2.4	NC	0.354442	505	10.16	10.17	62.9834	27.6243	27.6243	IPI:IPI00215914.5	Gene_Symbol=ARF1 ADP-ribosylation factor 1	ARF1	1.49958	0.0378068	1.45499	1.03064	2.18187	1.09351	0.313648	1.215	0.900002	1.32861
244504_x_at	ADP-ribosylation factor 1	ARF1	chr1q42	65.4	A	0.246094	258.7	A	0.080566	1.8	0.7	3	NC	0.493524	67.6	A	0.19458	0.1	-0.3	0.5	NC	0.767451	32.1	A	0.432373	-0.7	-1.7	0.3	NC	0.5	505	10.16	10.17	62.9834	27.6243	27.6243	IPI:IPI00215914.5	Gene_Symbol=ARF1 ADP-ribosylation factor 1	ARF1	1.49958	0.0378068	1.45499	1.03064	2.18187	1.09351	0.313648	1.215	0.900002	1.32861
201096_s_at	ADP-ribosylation factor 4	ARF4	chr3p21.2-p21.1	5621.2	P	0.000244	4672	P	0.000244	-0.3	-0.4	-0.1	D	0.99994	3194.3	P	0.000244	-0.8	-1.3	-0.2	D	0.99998	4900.6	P	0.000244	-0.2	-0.4	0	D	0.999034	863	6.01	8.11	48.8889	25.5556	25.5556	IPI:IPI00215918.3	Gene_Symbol=ARF4 ADP-ribosylation factor 4	ARF4	1.72223	0.00158236	1.30718	1.31751	2.25127	1.15294	0.333614	1.38282	0.833761	1.5943
201097_s_at	ADP-ribosylation factor 4	ARF4	chr3p21.2-p21.1	10945.8	P	0.000244	8652.5	P	0.000244	-0.2	-0.7	0.2	NC	0.984574	8606.9	P	0.000244	-0.3	-0.6	-0.1	MD	0.997968	9715.2	P	0.000244	0	-0.3	0.2	NC	0.861614	863	6.01	8.11	48.8889	25.5556	25.5556	IPI:IPI00215918.3	Gene_Symbol=ARF4 ADP-ribosylation factor 4	ARF4	1.72223	0.00158236	1.30718	1.31751	2.25127	1.15294	0.333614	1.38282	0.833761	1.5943
214483_s_at	ADP-ribosylation factor interacting protein 1 (arfaptin 1)	ARFIP1	chr4q31.3	731.1	P	0.000244	692.4	P	0.000244	-0.3	-1.1	0.4	NC	0.905721	318.1	P	0.000244	-1.3	-2.1	-0.5	D	0.999727	378.5	P	0.008057	-1	-2.2	0.2	D	0.999562	1112	4.21	4.25	41.8231	7.7748	7.7748	IPI:IPI00021258.2	Gene_Symbol=ARFIP1 Isoform B of Arfaptin-1	ARFIP1	0.96537	0.891535	2.672	0.361292	2.57947	0.982186	0.912782	1.86763	0.525901	1.83436
218230_at	ADP-ribosylation factor interacting protein 1 (arfaptin 1)	ARFIP1	chr4q31.3	2095.6	P	0.000244	1395.9	P	0.000732	-0.8	-1.8	0.2	NC	0.996301	1179.2	P	0.000244	-0.6	-1	-0.2	D	0.999508	928.3	P	0.000244	-1.1	-1.7	-0.4	D	0.99998	1112	4.21	4.25	41.8231	7.7748	7.7748	IPI:IPI00021258.2	Gene_Symbol=ARFIP1 Isoform B of Arfaptin-1	ARFIP1	0.96537	0.891535	2.672	0.361292	2.57947	0.982186	0.912782	1.86763	0.525901	1.83436
203945_at	arginase, type II	ARG2	chr14q24.1-q24.3	829.9	P	0.001221	1219.9	P	0.000244	0.2	-0.5	0.9	NC	0.5	804.8	P	0.000732	0.1	-0.3	0.4	NC	0.814019	850.5	P	0.000732	-0.1	-0.5	0.4	NC	0.921063	948	5.29	5.33	55.3672	9.88701	7.62712	IPI:IPI00020332.1	Gene_Symbol=ARG2 Arginase-2, mitochondrial	ARG2	0.878137	0.200188	1.25419	0.700162	1.10135	0.799396	0.029193	1.20948	0.660941	0.966854
203946_s_at	arginase, type II	ARG2	chr14q24.1-q24.3	2052.9	P	0.000244	2536.1	P	0.000244	0	-0.2	0.3	NC	0.596188	1922.9	P	0.000244	-0.2	-0.5	0.1	NC	0.995927	1606.7	P	0.000244	-0.7	-0.9	-0.4	D	0.99996	948	5.29	5.33	55.3672	9.88701	7.62712	IPI:IPI00020332.1	Gene_Symbol=ARG2 Arginase-2, mitochondrial	ARG2	0.878137	0.200188	1.25419	0.700162	1.10135	0.799396	0.029193	1.20948	0.660941	0.966854
202117_at	Rho GTPase activating protein 1	ARHGAP1	chr11p12-q12	3070.9	P	0.000244	2165.8	P	0.000244	-0.5	-0.8	-0.1	NC	0.997247	2437.4	P	0.000244	-0.4	-1	0.1	NC	0.987976	3959.6	P	0.000244	0.7	0.4	0.9	NC	0.028766	1275	3.79	3.8	37.1298	6.37813	6.37813	IPI:IPI00020567.3	Gene_Symbol=ARHGAP1 Rho GTPase-activating protein 1	ARHGAP1	1.19942	0.118247	1.28163	0.935859	1.53721	1.22912	0.125062	1.33399	0.921387	1.63963
216689_x_at	Rho GTPase activating protein 1	ARHGAP1	chr11p12-q12	498.9	P	0.023926	324.6	A	0.246094	-1.1	-1.8	-0.4	NC	0.966696	280.9	A	0.27417	-1.2	-2.1	-0.2	NC	0.996301	404.8	A	0.246094	-2	-3.7	-0.2	NC	0.930187	1275	3.79	3.8	37.1298	6.37813	6.37813	IPI:IPI00020567.3	Gene_Symbol=ARHGAP1 Rho GTPase-activating protein 1	ARHGAP1	1.19942	0.118247	1.28163	0.935859	1.53721	1.22912	0.125062	1.33399	0.921387	1.63963
217153_at	Rho GTPase activating protein 1	ARHGAP1	chr11p12-q12	73.6	A	0.398926	119.1	A	0.095215	0.8	0.2	1.5	NC	0.213188	15.7	A	0.466064	-2.5	-4.3	-0.6	NC	0.703911	12.9	A	0.72583	-1.4	-3.1	0.3	NC	0.558077	1275	3.79	3.8	37.1298	6.37813	6.37813	IPI:IPI00020567.3	Gene_Symbol=ARHGAP1 Rho GTPase-activating protein 1	ARHGAP1	1.19942	0.118247	1.28163	0.935859	1.53721	1.22912	0.125062	1.33399	0.921387	1.63963
241419_at	Rho GTPase activating protein 1	ARHGAP1	chr11p12-q12	117.1	A	0.398926	14.6	A	0.943848	-2.5	-3.6	-1.4	NC	0.964215	143.1	A	0.334473	0.3	-1.3	1.8	NC	0.493524	214.4	A	0.303711	1.2	0.1	2.4	NC	0.5	1275	3.79	3.8	37.1298	6.37813	6.37813	IPI:IPI00020567.3	Gene_Symbol=ARHGAP1 Rho GTPase-activating protein 1	ARHGAP1	1.19942	0.118247	1.28163	0.935859	1.53721	1.22912	0.125062	1.33399	0.921387	1.63963
218076_s_at	Rho GTPase activating protein 17	ARHGAP17	chr16p12.1	1279.7	P	0.000732	1273.3	P	0.000732	0.3	-0.2	0.8	NC	0.545234	1158.3	P	0.000244	0.1	-0.3	0.5	NC	0.669411	1477.4	P	0.000244	0.5	0	1	NC	0.138386	793	6.37	6.38	38.706	3.85925	3.85925	IPI:IPI00064767.3	Gene_Symbol=ARHGAP17 Isoform 1 of Rho GTPase-activating protein 17	ARHGAP17	0.738954	0.00831992	1.21114	0.610131	0.894976	0.880834	0.115856	1.18414	0.743859	1.04303
218076_s_at	Rho GTPase activating protein 17	ARHGAP17	chr16p12.1	1279.7	P	0.000732	1273.3	P	0.000732	0.3	-0.2	0.8	NC	0.545234	1158.3	P	0.000244	0.1	-0.3	0.5	NC	0.669411	1477.4	P	0.000244	0.5	0	1	NC	0.138386	793	6.37	6.38	38.706	3.85925	3.85925	IPI:IPI00064767.3	Gene_Symbol=ARHGAP17 Isoform 1 of Rho GTPase-activating protein 17	ARHGAP17	0.738954	0.00831992	1.21114	0.610131	0.894976	0.880834	0.115856	1.18414	0.743859	1.04303
226638_at	Rho GTPase activating protein 23	ARHGAP23	chr17q12	383.7	M	0.056152	266.8	M	0.056152	-0.2	-1.3	1	NC	0.506476	483	A	0.067627	0.6	-0.3	1.4	NC	0.62112	154.8	A	0.303711	-1.5	-2.1	-1	NC	0.936493	1580	2.54	2.75	45.4058	1.54259	0	IPI:IPI00101969.9	Gene_Symbol=ARHGAP23 Isoform 1 of Rho GTPase-activating protein 23	ARHGAP23	1.10122	0.401675	1.27798	0.861689	1.40733	1.06707	0.542761	1.25803	0.84821	1.3424
230013_s_at	Rho GTPase activating protein 23	ARHGAP23	chr17q12	70.9	A	0.19458	215.9	A	0.095215	1.2	0.4	2.1	NC	0.318909	110.1	A	0.334473	0.7	-0.2	1.5	NC	0.949447	92.8	A	0.246094	-0.1	-0.9	0.8	NC	0.596188	1580	2.54	2.75	45.4058	1.54259	0	IPI:IPI00101969.9	Gene_Symbol=ARHGAP23 Isoform 1 of Rho GTPase-activating protein 23	ARHGAP23	1.10122	0.401675	1.27798	0.861689	1.40733	1.06707	0.542761	1.25803	0.84821	1.3424
230196_x_at	Rho GTPase activating protein 23	ARHGAP23	chr17q12	254.9	P	0.008057	269.6	A	0.149658	-0.1	-1.2	1	NC	0.767451	224.1	A	0.080566	0	-0.5	0.4	NC	0.822588	197.1	A	0.303711	-0.8	-1.7	0	NC	0.955851	1580	2.54	2.75	45.4058	1.54259	0	IPI:IPI00101969.9	Gene_Symbol=ARHGAP23 Isoform 1 of Rho GTPase-activating protein 23	ARHGAP23	1.10122	0.401675	1.27798	0.861689	1.40733	1.06707	0.542761	1.25803	0.84821	1.3424
231903_x_at	Rho GTPase activating protein 23	ARHGAP23	chr17q12	167.4	P	0.00415	224.2	M	0.056152	0.8	-0.4	1.9	NC	0.5	139.7	P	0.046143	0	-1.1	1	NC	0.930187	154.7	A	0.095215	0.2	-0.7	1	NC	0.570859	1580	2.54	2.75	45.4058	1.54259	0	IPI:IPI00101969.9	Gene_Symbol=ARHGAP23 Isoform 1 of Rho GTPase-activating protein 23	ARHGAP23	1.10122	0.401675	1.27798	0.861689	1.40733	1.06707	0.542761	1.25803	0.84821	1.3424
201167_x_at	Rho GDP dissociation inhibitor (GDI) alpha	ARHGDIA	chr17q25.3	172.8	A	0.19458	220.2	A	0.303711	0.4	-0.4	1.2	NC	0.5	84.8	A	0.5	-1	-1.8	-0.1	NC	0.838962	60.9	A	0.601074	-0.9	-2.2	0.5	NC	0.545234	306	14.39	14.4	79.5745	40.4255	40.4255	IPI:IPI00796541.1	Gene_Symbol=ARHGDIA 26 kDa protein	ARHGDIA	1.135	0.232163	1.2364	0.917987	1.40332	1.54874	0.00174638	1.29619	1.19484	2.00747
211716_x_at	Rho GDP dissociation inhibitor (GDI) alpha	ARHGDIA	chr17q25.3	1014.7	P	0.023926	1422.3	P	0.010742	0.1	0	0.3	NC	0.5	1032.7	P	0.010742	0.3	-0.1	0.7	NC	0.5	1392.4	P	0.00293	0.6	0.2	0.9	NC	0.011045	306	14.39	14.4	79.5745	40.4255	40.4255	IPI:IPI00796541.1	Gene_Symbol=ARHGDIA 26 kDa protein	ARHGDIA	1.135	0.232163	1.2364	0.917987	1.40332	1.54874	0.00174638	1.29619	1.19484	2.00747
213606_s_at	Rho GDP dissociation inhibitor (GDI) alpha	ARHGDIA	chr17q25.3	114.9	P	0.037598	24.6	A	0.5	-2.2	-4.7	0.2	NC	0.657563	67.3	A	0.219482	-0.7	-1.6	0.3	NC	0.703911	104.3	A	0.219482	0.3	0	0.7	NC	0.5	306	14.39	14.4	79.5745	40.4255	40.4255	IPI:IPI00796541.1	Gene_Symbol=ARHGDIA 26 kDa protein	ARHGDIA	1.135	0.232163	1.2364	0.917987	1.40332	1.54874	0.00174638	1.29619	1.19484	2.00747
1555811_at	Rho GDP dissociation inhibitor (GDI) beta	ARHGDIB	chr12p12.3	47.3	A	0.398926	150.6	A	0.171387	1.8	0.4	3.1	NC	0.62112	96	A	0.27417	1.1	0.2	1.9	NC	0.911062	72.4	A	0.567627	0.4	-0.5	1.2	NC	0.814019	1235	4	4.02	34.0541	21.6216	21.6216	IPI:IPI00792758.1	Gene_Symbol=ARHGDIB 21 kDa protein	ARHGDIB	1.11643	0.240141	1.24832	0.894346	1.39366	2.97536	0.000862529	1.40248	2.1215	4.17288
1555812_a_at	Rho GDP dissociation inhibitor (GDI) beta	ARHGDIB	chr12p12.3	79.4	A	0.111572	110.2	A	0.188721	-0.2	-1.3	0.9	NC	0.506476	33.4	A	0.5	-1.5	-4.1	1	NC	0.830902	67.4	A	0.246094	-0.1	-0.9	0.8	NC	0.5	1235	4	4.02	34.0541	21.6216	21.6216	IPI:IPI00792758.1	Gene_Symbol=ARHGDIB 21 kDa protein	ARHGDIB	1.11643	0.240141	1.24832	0.894346	1.39366	2.97536	0.000862529	1.40248	2.1215	4.17288
201288_at	Rho GDP dissociation inhibitor (GDI) beta	ARHGDIB	chr12p12.3	130.1	A	0.334473	116.5	A	0.390625	0.7	0	1.5	NC	0.916174	44.1	A	0.689209	-1.8	-3.8	0.3	NC	0.942324	86.9	A	0.27417	0.3	-0.5	1	NC	0.354442	1235	4	4.02	34.0541	21.6216	21.6216	IPI:IPI00792758.1	Gene_Symbol=ARHGDIB 21 kDa protein	ARHGDIB	1.11643	0.240141	1.24832	0.894346	1.39366	2.97536	0.000862529	1.40248	2.1215	4.17288
205109_s_at	Rho guanine nucleotide exchange factor (GEF) 4	ARHGEF4	chr2q22	156	P	0.023926	238.5	A	0.067627	0.3	-0.5	1	NC	0.5	300.6	A	0.149658	0.5	-0.4	1.4	NC	0.669411	262.2	M	0.056152	0.5	-0.2	1.2	NC	0.5	2467	1.43	1.53	41.716	0.690335	0	IPI:IPI00915898.1	Gene_Symbol=ARHGEF4 108 kDa protein	ARHGEF4	1.12261	0.418346	1.38507	0.81051	1.55489	1.27627	0.0716516	1.3143	0.971068	1.6774
211891_s_at	Rho guanine nucleotide exchange factor (GEF) 4	ARHGEF4	chr2q22	58.7	A	0.466064	102.7	A	0.111572	1	-0.3	2.3	NC	0.263341	67.9	A	0.567627	-0.9	-1.3	-0.5	NC	0.633407	55.3	A	0.466064	-0.4	-1.3	0.5	NC	0.39129	2467	1.43	1.53	41.716	0.690335	0	IPI:IPI00915898.1	Gene_Symbol=ARHGEF4 108 kDa protein	ARHGEF4	1.12261	0.418346	1.38507	0.81051	1.55489	1.27627	0.0716516	1.3143	0.971068	1.6774
216912_at	Rho guanine nucleotide exchange factor (GEF) 4	ARHGEF4	chr2q22	8.6	A	0.953857	22	A	0.850342	1	-1.2	3.3	NC	0.596188	153	A	0.5	3.5	1	6	NC	0.263341	24.6	A	0.845459	0.2	-0.9	1.4	NC	0.252851	2467	1.43	1.53	41.716	0.690335	0	IPI:IPI00915898.1	Gene_Symbol=ARHGEF4 108 kDa protein	ARHGEF4	1.12261	0.418346	1.38507	0.81051	1.55489	1.27627	0.0716516	1.3143	0.971068	1.6774
1562270_at	Rho guanine nucleotide exchange factor (GEF) 7	ARHGEF7	chr13q34	56.3	A	0.095215	55.4	A	0.19458	-0.6	-2.4	1.3	NC	0.506476	43	A	0.295166	-0.4	-2	1.2	NC	0.194801	7.2	A	0.753906	-2.8	-5.1	-0.4	NC	0.838962	2016	2.05	2.12	27.3994	2.63158	2.63158	IPI:IPI00945115.1	Gene_Symbol=ARHGEF7 Isoform 1 of Rho guanine nucleotide exchange factor 7	ARHGEF7	0.955786	0.69328	1.34444	0.710918	1.28499	1.12147	0.0131019	1.07765	1.04066	1.20855
1562271_x_at	Rho guanine nucleotide exchange factor (GEF) 7	ARHGEF7	chr13q34	170.2	P	0.001953	91	A	0.219482	-0.4	-1.3	0.4	NC	0.983269	186.8	P	0.010742	0.2	-0.3	0.8	NC	0.5	13.9	A	0.334473	-2.6	-5	-0.2	NC	0.996645	2016	2.05	2.12	27.3994	2.63158	2.63158	IPI:IPI00945115.1	Gene_Symbol=ARHGEF7 Isoform 1 of Rho guanine nucleotide exchange factor 7	ARHGEF7	0.955786	0.69328	1.34444	0.710918	1.28499	1.12147	0.0131019	1.07765	1.04066	1.20855
202547_s_at	Rho guanine nucleotide exchange factor (GEF) 7	ARHGEF7	chr13q34	517.9	P	0.001953	677.6	P	0.00415	0.3	-0.6	1.1	NC	0.736659	286.4	P	0.005859	-0.3	-0.9	0.3	D	0.998168	461.2	P	0.000732	-0.6	-1.5	0.2	NC	0.958799	2016	2.05	2.12	27.3994	2.63158	2.63158	IPI:IPI00945115.1	Gene_Symbol=ARHGEF7 Isoform 1 of Rho guanine nucleotide exchange factor 7	ARHGEF7	0.955786	0.69328	1.34444	0.710918	1.28499	1.12147	0.0131019	1.07765	1.04066	1.20855
202548_s_at	Rho guanine nucleotide exchange factor (GEF) 7	ARHGEF7	chr13q34	1931.2	P	0.000244	2064	P	0.000244	0.2	-0.2	0.5	NC	0.5	2350.9	P	0.000244	0.4	0.1	0.7	NC	0.5	1480	P	0.000244	0	-0.6	0.6	NC	0.747149	2016	2.05	2.12	27.3994	2.63158	2.63158	IPI:IPI00945115.1	Gene_Symbol=ARHGEF7 Isoform 1 of Rho guanine nucleotide exchange factor 7	ARHGEF7	0.955786	0.69328	1.34444	0.710918	1.28499	1.12147	0.0131019	1.07765	1.04066	1.20855
229642_at	Rho guanine nucleotide exchange factor (GEF) 7	ARHGEF7	chr13q34	307.1	P	0.008057	449.8	P	0.018555	0.5	-0.3	1.3	NC	0.5	800.6	P	0.001221	1.3	0.7	1.8	I	0.000273	279	P	0.00415	0	-0.7	0.6	NC	0.645558	2016	2.05	2.12	27.3994	2.63158	2.63158	IPI:IPI00945115.1	Gene_Symbol=ARHGEF7 Isoform 1 of Rho guanine nucleotide exchange factor 7	ARHGEF7	0.955786	0.69328	1.34444	0.710918	1.28499	1.12147	0.0131019	1.07765	1.04066	1.20855
235412_at	Rho guanine nucleotide exchange factor (GEF) 7	ARHGEF7	chr13q34	190.4	P	0.018555	148.7	A	0.095215	-0.5	-1.5	0.4	NC	0.5	128.8	P	0.030273	-0.9	-1.3	-0.6	NC	0.980376	131.5	A	0.095215	-0.4	-1.1	0.2	NC	0.796129	2016	2.05	2.12	27.3994	2.63158	2.63158	IPI:IPI00945115.1	Gene_Symbol=ARHGEF7 Isoform 1 of Rho guanine nucleotide exchange factor 7	ARHGEF7	0.955786	0.69328	1.34444	0.710918	1.28499	1.12147	0.0131019	1.07765	1.04066	1.20855
239397_at	Rho guanine nucleotide exchange factor (GEF) 7	ARHGEF7	chr13q34	5	A	0.780518	176.3	A	0.303711	3.9	3	4.8	NC	0.065566	252.1	A	0.111572	4.4	3.1	5.6	NC	0.006503	190	A	0.27417	4.7	4	5.4	NC	0.018128	2016	2.05	2.12	27.3994	2.63158	2.63158	IPI:IPI00945115.1	Gene_Symbol=ARHGEF7 Isoform 1 of Rho guanine nucleotide exchange factor 7	ARHGEF7	0.955786	0.69328	1.34444	0.710918	1.28499	1.12147	0.0131019	1.07765	1.04066	1.20855
242999_at	Rho guanine nucleotide exchange factor (GEF) 7	ARHGEF7	chr13q34	59.8	P	0.00293	117.2	A	0.111572	0.6	-0.6	1.7	NC	0.37888	24.5	A	0.772949	-1.5	-3.9	0.9	NC	0.952736	137.1	A	0.149658	0.3	-1.1	1.8	NC	0.786812	2016	2.05	2.12	27.3994	2.63158	2.63158	IPI:IPI00945115.1	Gene_Symbol=ARHGEF7 Isoform 1 of Rho guanine nucleotide exchange factor 7	ARHGEF7	0.955786	0.69328	1.34444	0.710918	1.28499	1.12147	0.0131019	1.07765	1.04066	1.20855
207591_s_at	AT rich interactive domain 1A (SWI-like)	ARID1A	chr1p35.3	190.3	P	0.023926	191.2	A	0.149658	0.2	-0.7	1	NC	0.736659	135.5	A	0.366211	-0.8	-2.1	0.4	NC	0.984574	44.2	A	0.665527	-2.2	-3.5	-0.8	NC	0.988955	425	11.3	11.39	35.9737	4.55142	2.97593	IPI:IPI00643722.1	Gene_Symbol=ARID1A Isoform 1 of AT-rich interactive domain-containing protein 1A	ARID1A	0.837739	0.0715827	1.21526	0.689352	1.01807	0.940439	0.423327	1.17404	0.80103	1.10411
210649_s_at	AT rich interactive domain 1A (SWI-like)	ARID1A	chr1p35.3	1993.9	P	0.000244	1987.3	P	0.000244	0.3	-0.4	0.9	NC	0.5	2661.5	P	0.000244	0.7	0.3	1.2	NC	0.083826	2444.7	P	0.000244	0.6	0	1.2	NC	0.213188	425	11.3	11.39	35.9737	4.55142	2.97593	IPI:IPI00643722.1	Gene_Symbol=ARID1A Isoform 1 of AT-rich interactive domain-containing protein 1A	ARID1A	0.837739	0.0715827	1.21526	0.689352	1.01807	0.940439	0.423327	1.17404	0.80103	1.10411
212152_x_at	AT rich interactive domain 1A (SWI-like)	ARID1A	chr1p35.3	2690.3	P	0.00293	3615.9	P	0.001221	0.2	-0.3	0.6	NC	0.5	4789.2	P	0.001221	0.7	0.2	1.1	I	0.001832	4284.1	P	0.001221	0.6	0.3	0.9	NC	0.011045	425	11.3	11.39	35.9737	4.55142	2.97593	IPI:IPI00643722.1	Gene_Symbol=ARID1A Isoform 1 of AT-rich interactive domain-containing protein 1A	ARID1A	0.837739	0.0715827	1.21526	0.689352	1.01807	0.940439	0.423327	1.17404	0.80103	1.10411
218917_s_at	AT rich interactive domain 1A (SWI-like)	ARID1A	chr1p35.3	4225	P	0.000244	5705.7	P	0.000732	0.4	-0.1	0.9	NC	0.5	6312.3	P	0.000244	0.6	0.1	1.1	NC	0.185981	7921.4	P	0.000244	0.9	0.4	1.3	NC	0.005409	425	11.3	11.39	35.9737	4.55142	2.97593	IPI:IPI00643722.1	Gene_Symbol=ARID1A Isoform 1 of AT-rich interactive domain-containing protein 1A	ARID1A	0.837739	0.0715827	1.21526	0.689352	1.01807	0.940439	0.423327	1.17404	0.80103	1.10411
1553349_at	AT rich interactive domain 2 (ARID, RFX-like)	ARID2	chr12q12	496	P	0.001221	269.1	P	0.000732	-0.5	-1.6	0.6	NC	0.736659	819.3	P	0.000244	0.8	0.4	1.2	NC	0.006503	291.6	P	0.000732	-0.2	-1.8	1.4	NC	0.5	2210	1.93	1.97	23.4877	0.490463	0.490463	IPI:IPI00470537.2	Gene_Symbol=ARID2 Isoform 1 of AT-rich interactive domain-containing protein 2	ARID2	0.746597	0.106687	1.50289	0.496774	1.12205	0.727633	0.0939563	1.51837	0.479219	1.10482
225486_at	AT rich interactive domain 2 (ARID, RFX-like)	ARID2	chr12q12	1001.9	P	0.000244	596.7	P	0.000244	-0.6	-1.4	0.2	D	0.998664	1339.1	P	0.000244	0.2	-0.5	0.9	NC	0.5	1961.3	P	0.000244	0.5	-0.2	1.2	NC	0.5	2210	1.93	1.97	23.4877	0.490463	0.490463	IPI:IPI00470537.2	Gene_Symbol=ARID2 Isoform 1 of AT-rich interactive domain-containing protein 2	ARID2	0.746597	0.106687	1.50289	0.496774	1.12205	0.727633	0.0939563	1.51837	0.479219	1.10482
225490_at	AT rich interactive domain 2 (ARID, RFX-like)	ARID2	chr12q12	1360.6	P	0.000244	1323.1	P	0.000244	-0.4	-0.9	0.1	NC	0.973302	1808.4	P	0.000244	0.2	-0.5	0.9	NC	0.5	1905.1	P	0.000244	0.1	-0.5	0.7	NC	0.5	2210	1.93	1.97	23.4877	0.490463	0.490463	IPI:IPI00470537.2	Gene_Symbol=ARID2 Isoform 1 of AT-rich interactive domain-containing protein 2	ARID2	0.746597	0.106687	1.50289	0.496774	1.12205	0.727633	0.0939563	1.51837	0.479219	1.10482
231090_s_at	AT rich interactive domain 2 (ARID, RFX-like)	ARID2	chr12q12	1168.5	P	0.000732	487.9	P	0.000732	-0.2	-1	0.7	NC	0.814019	457.8	P	0.00415	-0.6	-1.5	0.3	NC	0.995927	674.7	P	0.010742	-0.4	-1.3	0.6	NC	0.952736	2210	1.93	1.97	23.4877	0.490463	0.490463	IPI:IPI00470537.2	Gene_Symbol=ARID2 Isoform 1 of AT-rich interactive domain-containing protein 2	ARID2	0.746597	0.106687	1.50289	0.496774	1.12205	0.727633	0.0939563	1.51837	0.479219	1.10482
218964_at	AT rich interactive domain 3B (BRIGHT-like)	ARID3B	chr15q24	2456.3	P	0.000244	2567.5	P	0.000244	0.4	-0.3	1	NC	0.5	2494.4	P	0.000244	0.3	-0.1	0.8	NC	0.5	1744.2	P	0.000244	-0.2	-0.8	0.3	NC	0.934434	2209	1.93	1.98	44.4643	4.82143	0	IPI:IPI00793438.1	Gene_Symbol=ARID3B AT rich interactive domain 3B	ARID3B	0.956946	0.612902	1.21726	0.786146	1.16485	1.07132	0.419991	1.20948	0.885771	1.29573
201878_at	ariadne homolog, ubiquitin-conjugating enzyme E2 binding protein, 1 (Drosophila)	ARIH1	chr15q24	842.1	P	0.000244	778.7	P	0.000244	-0.1	-0.6	0.5	NC	0.805199	871.7	P	0.000244	0	-0.6	0.6	NC	0.60871	1089.3	P	0.000244	0.3	-0.3	0.9	NC	0.5	1508	2.79	2.81	15.2603	4.48833	2.51346	IPI:IPI00294943.1	Gene_Symbol=ARIH1 Protein ariadne-1 homolog	ARIH1	1.12024	0.540147	1.68898	0.663263	1.89207	1.30064	0.309976	1.98614	0.65486	2.58326
201879_at	ariadne homolog, ubiquitin-conjugating enzyme E2 binding protein, 1 (Drosophila)	ARIH1	chr15q24	1113	P	0.001221	923.1	P	0.000244	-0.3	-0.9	0.2	NC	0.796129	1400.6	P	0.000244	0.2	-0.3	0.8	NC	0.429141	1341.1	P	0.000244	0.1	-0.5	0.7	NC	0.5	1508	2.79	2.81	15.2603	4.48833	2.51346	IPI:IPI00294943.1	Gene_Symbol=ARIH1 Protein ariadne-1 homolog	ARIH1	1.12024	0.540147	1.68898	0.663263	1.89207	1.30064	0.309976	1.98614	0.65486	2.58326
201880_at	Ariadne homolog, ubiquitin-conjugating enzyme E2 binding protein, 1 (Drosophila)	ARIH1	chr15q24	2602	P	0.000244	2622.5	P	0.000732	0	-0.4	0.4	NC	0.822588	3104	P	0.000244	0.3	0.1	0.6	NC	0.5	3089.7	P	0.000244	0.3	0.1	0.6	NC	0.5	1508	2.79	2.81	15.2603	4.48833	2.51346	IPI:IPI00294943.1	Gene_Symbol=ARIH1 Protein ariadne-1 homolog	ARIH1	1.12024	0.540147	1.68898	0.663263	1.89207	1.30064	0.309976	1.98614	0.65486	2.58326
201881_s_at	ariadne homolog, ubiquitin-conjugating enzyme E2 binding protein, 1 (Drosophila)	ARIH1	chr15q24	1399.8	P	0.000244	1032.5	P	0.000244	0.2	-0.3	0.7	NC	0.747149	1027.4	P	0.000244	-0.4	-0.6	-0.2	NC	0.996645	1310.2	P	0.000244	0.1	-0.1	0.3	NC	0.5	1508	2.79	2.81	15.2603	4.48833	2.51346	IPI:IPI00294943.1	Gene_Symbol=ARIH1 Protein ariadne-1 homolog	ARIH1	1.12024	0.540147	1.68898	0.663263	1.89207	1.30064	0.309976	1.98614	0.65486	2.58326
201657_at	ADP-ribosylation factor-like 1	ARL1	chr12q23.2	1298.4	P	0.000244	546.2	P	0.000244	-1.6	-2.2	-1	D	0.999922	293.6	P	0.001953	-1.7	-2.9	-0.6	D	0.99998	635.8	P	0.000244	-1.4	-2	-0.8	D	0.999786	2121	2.01	2.05	27.0718	7.73481	7.73481	IPI:IPI00219518.7	Gene_Symbol=ARL1 ADP-ribosylation factor-like protein 1	ARL1	1.47167	0.0776204	1.59302	0.923824	2.34439	1.14761	0.130466	1.23594	0.928535	1.41838
201658_at	ADP-ribosylation factor-like 1	ARL1	chr12q23.2	1095.9	P	0.000732	918	P	0.008057	-0.4	-0.9	0.2	D	0.998664	1433.5	P	0.00415	0.2	-0.1	0.4	NC	0.814019	1099.1	P	0.000732	0.1	-0.3	0.5	NC	0.767451	2121	2.01	2.05	27.0718	7.73481	7.73481	IPI:IPI00219518.7	Gene_Symbol=ARL1 ADP-ribosylation factor-like protein 1	ARL1	1.47167	0.0776204	1.59302	0.923824	2.34439	1.14761	0.130466	1.23594	0.928535	1.41838
201659_s_at	ADP-ribosylation factor-like 1	ARL1	chr12q23.2	2393.3	P	0.000244	1449.6	P	0.000244	-0.4	-1	0.2	MD	0.99751	1365.7	P	0.000244	-0.6	-1	-0.3	D	0.99998	1480.6	P	0.000244	-0.5	-1	0	NC	0.996301	2121	2.01	2.05	27.0718	7.73481	7.73481	IPI:IPI00219518.7	Gene_Symbol=ARL1 ADP-ribosylation factor-like protein 1	ARL1	1.47167	0.0776204	1.59302	0.923824	2.34439	1.14761	0.130466	1.23594	0.928535	1.41838
234972_at	ADP-ribosylation factor-like 16	ARL16	chr17q25.3	517.3	P	0.001221	1211.6	P	0.037598	0.9	-0.4	2.2	NC	0.5	1319.6	P	0.001221	0.7	-0.2	1.5	NC	0.124552	1149.8	P	0.005859	0.8	-0.1	1.7	NC	0.5	2509	1.39	1.41	24.3655	5.58376	0	IPI:IPI00242972.2	Gene_Symbol=ARL16 ADP-ribosylation factor-like protein 16	ARL16	1.07519	0.638779	1.55792	0.690148	1.67506	1.11481	0.306651	1.32494	0.841401	1.47706
234972_at	ADP-ribosylation factor-like 16	ARL16	chr17q25.3	517.3	P	0.001221	1211.6	P	0.037598	0.9	-0.4	2.2	NC	0.5	1319.6	P	0.001221	0.7	-0.2	1.5	NC	0.124552	1149.8	P	0.005859	0.8	-0.1	1.7	NC	0.5	2509	1.39	1.41	24.3655	5.58376	0	IPI:IPI00242972.2	Gene_Symbol=ARL16 ADP-ribosylation factor-like protein 16	ARL16	1.07519	0.638779	1.55792	0.690148	1.67506	1.11481	0.306651	1.32494	0.841401	1.47706
202564_x_at	ADP-ribosylation factor-like 2	ARL2	chr11q13	3236.1	P	0.000732	4110.3	P	0.000244	0.4	0.3	0.6	NC	0.094279	2966.4	P	0.000244	0.1	-0.1	0.4	NC	0.5	3664.1	P	0.000244	0.1	-0.2	0.4	NC	0.5	2243	1.82	1.85	32.6087	5.43478	5.43478	IPI:IPI00003326.4	Gene_Symbol=ARL2 ADP-ribosylation factor-like protein 2	ARL2	0.89588	0.490901	3.887	0.230481	3.48228	0.810586	0.130693	1.74297	0.465059	1.41283
1568590_at	ADP-ribosylation factor-like 3	ARL3	chr10q23.3	157.8	A	0.171387	345.3	A	0.111572	0.5	-0.3	1.3	NC	0.930187	60.8	A	0.303711	-0.9	-1.6	-0.3	NC	0.995075	255.5	A	0.095215	0.8	-0.3	1.9	NC	0.5	801	6.32	6.33	42.8571	30.2198	24.7253	IPI:IPI00003327.1	Gene_Symbol=ARL3 ADP-ribosylation factor-like protein 3	ARL3	0.89392	0.126114	1.16504	0.767286	1.04145	0.923504	0.224486	1.15172	0.801845	1.06362
202641_at	ADP-ribosylation factor-like 3	ARL3	chr10q23.3	2823.2	P	0.000244	3283	P	0.000732	0	-0.4	0.4	NC	0.868657	2848.6	P	0.000244	0	-0.4	0.3	NC	0.916174	3152.3	P	0.000244	0.1	-0.4	0.6	NC	0.747149	801	6.32	6.33	42.8571	30.2198	24.7253	IPI:IPI00003327.1	Gene_Symbol=ARL3 ADP-ribosylation factor-like protein 3	ARL3	0.89392	0.126114	1.16504	0.767286	1.04145	0.923504	0.224486	1.15172	0.801845	1.06362
213433_at	ADP-ribosylation factor-like 3	ARL3	chr10q23.3	71.2	A	0.111572	181.2	A	0.239258	1.7	0.3	3.1	NC	0.596188	138.2	A	0.067627	0.4	-0.2	1.1	NC	0.5	171.4	P	0.023926	1.2	0.1	2.3	NC	0.083826	801	6.32	6.33	42.8571	30.2198	24.7253	IPI:IPI00003327.1	Gene_Symbol=ARL3 ADP-ribosylation factor-like protein 3	ARL3	0.89392	0.126114	1.16504	0.767286	1.04145	0.923504	0.224486	1.15172	0.801845	1.06362
217852_s_at	ADP-ribosylation factor-like 8B	ARL8B	chr3p26.2	2643.1	P	0.000244	2640.3	P	0.000244	0.2	-0.4	0.8	NC	0.681091	2711.8	P	0.000244	0	-0.5	0.5	NC	0.692594	2798.2	P	0.000244	0.1	-0.5	0.6	NC	0.51942	1205	4.03	4.07	47.479	15.9664	15.9664	IPI:IPI00018871.2	Gene_Symbol=ARL8B cDNA FLJ56285, highly similar to ADP-ribosylation factor-like protein 8B	ARL8B	2.39251	0.0407803	2.25445	1.06124	5.39379	1.25773	0.11632	1.39552	0.901262	1.75518
222442_s_at	ADP-ribosylation factor-like 8B	ARL8B	chr3p26.2	1371.7	P	0.000244	968.5	P	0.000244	-0.7	-1.4	0	D	0.999693	684.3	P	0.000732	-1.4	-1.9	-0.9	D	0.99994	728	P	0.000244	-1	-1.6	-0.4	D	0.999932	1205	4.03	4.07	47.479	15.9664	15.9664	IPI:IPI00018871.2	Gene_Symbol=ARL8B cDNA FLJ56285, highly similar to ADP-ribosylation factor-like protein 8B	ARL8B	2.39251	0.0407803	2.25445	1.06124	5.39379	1.25773	0.11632	1.39552	0.901262	1.75518
221758_at	armadillo repeat containing 6	ARMC6	chr19p13.11	412.1	P	0.000732	623	P	0.00293	0.3	-0.5	1.1	NC	0.51942	568.2	P	0.018555	-0.4	-0.9	0.1	NC	0.911062	664.2	P	0.008057	-0.3	-1.3	0.8	NC	0.868657	1804	2.18	2.22	25.6303	2.31092	2.31092	IPI:IPI00871811.1	Gene_Symbol=ARMC6 armadillo repeat containing 6	ARMC6	1.06299	0.638155	3.37133	0.315304	3.5837	1.02419	0.734949	1.98717	0.515399	2.03524
203404_at	armadillo repeat containing, X-linked 2	ARMCX2	chrXq21.33-q22.2	8598.1	P	0.000244	7844.3	P	0.000244	-0.2	-0.6	0.2	NC	0.996645	4629.3	P	0.000244	-0.8	-1.1	-0.5	D	0.99998	9012.7	P	0.000244	-0.1	-0.3	0.2	NC	0.930187	1791	2.19	2.25	35.7595	2.21519	2.21519	IPI:IPI00006142.3	Gene_Symbol=ARMCX2 Armadillo repeat-containing X-linked protein 2	ARMCX2	0.915475	0.449827	1.30654	0.700685	1.19611	0.992079	0.912805	1.18577	0.836652	1.17638
217858_s_at	armadillo repeat containing, X-linked 3	ARMCX3	chrXq21.33-q22.2	1676.9	P	0.000244	556.7	P	0.000244	-1.3	-2	-0.5	D	0.99998	607.2	P	0.000244	-1.1	-1.8	-0.4	D	0.999973	1625.5	P	0.000244	0.2	-0.2	0.6	NC	0.5	2283	1.74	1.8	17.6781	4.22164	4.22164	IPI:IPI00009906.5	Gene_Symbol=ARMCX3 Armadillo repeat-containing X-linked protein 3	ARMCX3	0.946556					1.14038
222444_at	armadillo repeat containing, X-linked 3	ARMCX3	chrXq21.33-q22.2	746.9	P	0.000244	428.3	P	0.00293	-1	-1.8	-0.2	D	0.998349	413	P	0.001953	-0.8	-1.2	-0.3	D	0.999562	871.3	P	0.001953	-0.1	-0.6	0.4	NC	0.633407	2283	1.74	1.8	17.6781	4.22164	4.22164	IPI:IPI00009906.5	Gene_Symbol=ARMCX3 Armadillo repeat-containing X-linked protein 3	ARMCX3	0.946556					1.14038
207988_s_at	actin related protein 2/3 complex, subunit 2, 34kDa	ARPC2	chr2q36.1	6504	P	0.000244	4196.5	P	0.000244	-0.1	-0.5	0.4	NC	0.961585	4762.6	P	0.000244	0.1	-0.3	0.5	NC	0.570859	5257.9	P	0.000244	0.1	-0.5	0.7	NC	0.5	1332	3.52	3.52	29	6.66667	6.66667	IPI:IPI00005161.3	Gene_Symbol=ARPC2 Actin-related protein 2/3 complex subunit 2	ARPC2	2.12611	0.0484368	2.10532	1.00987	4.47615	1.61974	0.111794	1.98882	0.814419	3.22137
208679_s_at	actin related protein 2/3 complex, subunit 2, 34kDa	ARPC2	chr2q36.1	14092.2	P	0.000244	11774.1	P	0.000244	0	-0.4	0.3	NC	0.846768	9341.7	P	0.000244	-0.2	-0.6	0.2	NC	0.978776	13698.4	P	0.000244	0.3	-0.1	0.7	NC	0.5	1332	3.52	3.52	29	6.66667	6.66667	IPI:IPI00005161.3	Gene_Symbol=ARPC2 Actin-related protein 2/3 complex subunit 2	ARPC2	2.12611	0.0484368	2.10532	1.00987	4.47615	1.61974	0.111794	1.98882	0.814419	3.22137
213513_x_at	actin related protein 2/3 complex, subunit 2, 34kDa	ARPC2	chr2q36.1	5847.5	P	0.000244	4420	P	0.000244	-0.5	-1.2	0.2	NC	0.964215	4838.2	P	0.000244	-0.5	-1.3	0.3	NC	0.854318	6346.3	P	0.000244	-0.1	-0.7	0.5	NC	0.5	1332	3.52	3.52	29	6.66667	6.66667	IPI:IPI00005161.3	Gene_Symbol=ARPC2 Actin-related protein 2/3 complex subunit 2	ARPC2	2.12611	0.0484368	2.10532	1.00987	4.47615	1.61974	0.111794	1.98882	0.814419	3.22137
207988_s_at	actin related protein 2/3 complex, subunit 2, 34kDa	ARPC2	chr2q36.1	6504	P	0.000244	4196.5	P	0.000244	-0.1	-0.5	0.4	NC	0.961585	4762.6	P	0.000244	0.1	-0.3	0.5	NC	0.570859	5257.9	P	0.000244	0.1	-0.5	0.7	NC	0.5	1332	3.52	3.52	29	6.66667	6.66667	IPI:IPI00005161.3	Gene_Symbol=ARPC2 Actin-related protein 2/3 complex subunit 2	ARPC2	2.12611	0.0484368	2.10532	1.00987	4.47615	1.61974	0.111794	1.98882	0.814419	3.22137
208679_s_at	actin related protein 2/3 complex, subunit 2, 34kDa	ARPC2	chr2q36.1	14092.2	P	0.000244	11774.1	P	0.000244	0	-0.4	0.3	NC	0.846768	9341.7	P	0.000244	-0.2	-0.6	0.2	NC	0.978776	13698.4	P	0.000244	0.3	-0.1	0.7	NC	0.5	1332	3.52	3.52	29	6.66667	6.66667	IPI:IPI00005161.3	Gene_Symbol=ARPC2 Actin-related protein 2/3 complex subunit 2	ARPC2	2.12611	0.0484368	2.10532	1.00987	4.47615	1.61974	0.111794	1.98882	0.814419	3.22137
213513_x_at	actin related protein 2/3 complex, subunit 2, 34kDa	ARPC2	chr2q36.1	5847.5	P	0.000244	4420	P	0.000244	-0.5	-1.2	0.2	NC	0.964215	4838.2	P	0.000244	-0.5	-1.3	0.3	NC	0.854318	6346.3	P	0.000244	-0.1	-0.7	0.5	NC	0.5	1332	3.52	3.52	29	6.66667	6.66667	IPI:IPI00005161.3	Gene_Symbol=ARPC2 Actin-related protein 2/3 complex subunit 2	ARPC2	2.12611	0.0484368	2.10532	1.00987	4.47615	1.61974	0.111794	1.98882	0.814419	3.22137
208736_at	actin related protein 2/3 complex, subunit 3, 21kDa	ARPC3	chr12q24.11	6703.5	P	0.000244	5691.9	P	0.000244	-0.2	-0.4	-0.1	D	0.999811	5880.6	P	0.000244	-0.3	-0.6	0.1	NC	0.994591	7621.1	P	0.000244	0	-0.5	0.5	NC	0.757415	1122	4.2	4.2	39.8876	15.1685	15.1685	IPI:IPI00871870.1	Gene_Symbol=ARPC3 Putative uncharacterized protein ARPC3 (Fragment)	ARPC3	2.72332	0.00112251	1.6709	1.62985	4.55041	1.36532	0.0407602	1.34446	1.01551	1.83561
208736_at	actin related protein 2/3 complex, subunit 3, 21kDa	ARPC3	chr12q24.11	6703.5	P	0.000244	5691.9	P	0.000244	-0.2	-0.4	-0.1	D	0.999811	5880.6	P	0.000244	-0.3	-0.6	0.1	NC	0.994591	7621.1	P	0.000244	0	-0.5	0.5	NC	0.757415	1122	4.2	4.2	39.8876	15.1685	15.1685	IPI:IPI00871870.1	Gene_Symbol=ARPC3 Putative uncharacterized protein ARPC3 (Fragment)	ARPC3	2.72332	0.00112251	1.6709	1.62985	4.55041	1.36532	0.0407602	1.34446	1.01551	1.83561
211672_s_at	actin related protein 2/3 complex, subunit 4, 20kDa	ARPC4	chr3p25.3	952.6	P	0.000244	689.8	P	0.000244	-0.2	-1.1	0.8	NC	0.894337	397.3	P	0.001953	-1.2	-1.9	-0.4	D	0.999965	697.8	P	0.005859	-0.5	-1.1	0	D	0.999654	1420	3.09	3.44	62.4309	16.0221	6.07735	IPI:IPI00925334.1	Gene_Symbol=ARPC4;TTLL3 Putative uncharacterized protein ARPC4	ARPC4	1.13986	0.447979	1.54097	0.739706	1.7565	1.13231	0.316015	1.35152	0.837806	1.53034
217817_at	actin related protein 2/3 complex, subunit 4, 20kDa	ARPC4	chr3p25.3	1328.6	P	0.001953	4105.1	P	0.000732	1.6	0.9	2.3	I	0.000492	1958.8	P	0.001221	0.4	-0.2	1	NC	0.467656	3905.2	P	0.001953	1.2	0.6	1.8	I	0.001486	1420	3.09	3.44	62.4309	16.0221	6.07735	IPI:IPI00925334.1	Gene_Symbol=ARPC4;TTLL3 Putative uncharacterized protein ARPC4	ARPC4	1.13986	0.447979	1.54097	0.739706	1.7565	1.13231	0.316015	1.35152	0.837806	1.53034
217818_s_at	actin related protein 2/3 complex, subunit 4, 20kDa	ARPC4	chr3p25.3	395.4	P	0.030273	238.7	A	0.27417	0.1	-0.5	0.7	NC	0.875448	12.5	A	0.633789	-2.6	-4.5	-0.7	D	0.998799	58.2	A	0.366211	-1.3	-2.5	-0.1	NC	0.99288	1420	3.09	3.44	62.4309	16.0221	6.07735	IPI:IPI00925334.1	Gene_Symbol=ARPC4;TTLL3 Putative uncharacterized protein ARPC4	ARPC4	1.13986	0.447979	1.54097	0.739706	1.7565	1.13231	0.316015	1.35152	0.837806	1.53034
211672_s_at	actin related protein 2/3 complex, subunit 4, 20kDa	ARPC4	chr3p25.3	952.6	P	0.000244	689.8	P	0.000244	-0.2	-1.1	0.8	NC	0.894337	397.3	P	0.001953	-1.2	-1.9	-0.4	D	0.999965	697.8	P	0.005859	-0.5	-1.1	0	D	0.999654	1420	3.09	3.44	62.4309	16.0221	6.07735	IPI:IPI00925334.1	Gene_Symbol=ARPC4;TTLL3 Putative uncharacterized protein ARPC4	ARPC4	1.13986	0.447979	1.54097	0.739706	1.7565	1.13231	0.316015	1.35152	0.837806	1.53034
217817_at	actin related protein 2/3 complex, subunit 4, 20kDa	ARPC4	chr3p25.3	1328.6	P	0.001953	4105.1	P	0.000732	1.6	0.9	2.3	I	0.000492	1958.8	P	0.001221	0.4	-0.2	1	NC	0.467656	3905.2	P	0.001953	1.2	0.6	1.8	I	0.001486	1420	3.09	3.44	62.4309	16.0221	6.07735	IPI:IPI00925334.1	Gene_Symbol=ARPC4;TTLL3 Putative uncharacterized protein ARPC4	ARPC4	1.13986	0.447979	1.54097	0.739706	1.7565	1.13231	0.316015	1.35152	0.837806	1.53034
217818_s_at	actin related protein 2/3 complex, subunit 4, 20kDa	ARPC4	chr3p25.3	395.4	P	0.030273	238.7	A	0.27417	0.1	-0.5	0.7	NC	0.875448	12.5	A	0.633789	-2.6	-4.5	-0.7	D	0.998799	58.2	A	0.366211	-1.3	-2.5	-0.1	NC	0.99288	1420	3.09	3.44	62.4309	16.0221	6.07735	IPI:IPI00925334.1	Gene_Symbol=ARPC4;TTLL3 Putative uncharacterized protein ARPC4	ARPC4	1.13986	0.447979	1.54097	0.739706	1.7565	1.13231	0.316015	1.35152	0.837806	1.53034
220966_x_at	actin related protein 2/3 complex, subunit 5-like	ARPC5L	chr9q33.3	3059.7	P	0.001953	5136.5	P	0.000244	0.5	0.2	0.8	NC	0.5	4912.3	P	0.000244	0.4	0.1	0.8	NC	0.416433	5293.8	P	0.000244	0.6	0.3	0.8	NC	0.078937	1664	2.37	2.38	66.6667	8.49673	8.49673	IPI:IPI00414554.5	Gene_Symbol=ARPC5L Actin-related protein 2/3 complex subunit 5-like protein	ARPC5L	0.886741	0.159154	1.20552	0.735569	1.06898	0.95167	0.309095	1.11911	0.850378	1.06503
223101_s_at	actin related protein 2/3 complex, subunit 5-like	ARPC5L	chr9q33.3	1293.4	P	0.000244	948.8	P	0.005859	0.4	-0.9	1.7	NC	0.5	727	P	0.001221	0.2	-0.9	1.4	NC	0.757415	1743.4	P	0.000244	0.7	0.1	1.3	NC	0.094279	1664	2.37	2.38	66.6667	8.49673	8.49673	IPI:IPI00414554.5	Gene_Symbol=ARPC5L Actin-related protein 2/3 complex subunit 5-like protein	ARPC5L	0.886741	0.159154	1.20552	0.735569	1.06898	0.95167	0.309095	1.11911	0.850378	1.06503
226914_at	actin related protein 2/3 complex, subunit 5-like	ARPC5L	chr9q33.3	960.7	P	0.000244	653.8	P	0.000244	-0.2	-1.1	0.6	NC	0.934434	966.3	P	0.000244	0.4	-0.2	0.9	NC	0.5	1008.9	P	0.000244	0.3	0	0.6	NC	0.5	1664	2.37	2.38	66.6667	8.49673	8.49673	IPI:IPI00414554.5	Gene_Symbol=ARPC5L Actin-related protein 2/3 complex subunit 5-like protein	ARPC5L	0.886741	0.159154	1.20552	0.735569	1.06898	0.95167	0.309095	1.11911	0.850378	1.06503
226915_s_at	actin related protein 2/3 complex, subunit 5-like	ARPC5L	chr9q33.3	2083.8	P	0.001221	1957.1	P	0.001221	0.1	-0.6	0.8	NC	0.805199	2486.6	P	0.000732	0.6	-0.1	1.2	NC	0.366593	2231.4	P	0.000732	0.3	0	0.6	NC	0.5	1664	2.37	2.38	66.6667	8.49673	8.49673	IPI:IPI00414554.5	Gene_Symbol=ARPC5L Actin-related protein 2/3 complex subunit 5-like protein	ARPC5L	0.886741	0.159154	1.20552	0.735569	1.06898	0.95167	0.309095	1.11911	0.850378	1.06503
220966_x_at	actin related protein 2/3 complex, subunit 5-like	ARPC5L	chr9q33.3	3059.7	P	0.001953	5136.5	P	0.000244	0.5	0.2	0.8	NC	0.5	4912.3	P	0.000244	0.4	0.1	0.8	NC	0.416433	5293.8	P	0.000244	0.6	0.3	0.8	NC	0.078937	1664	2.37	2.38	66.6667	8.49673	8.49673	IPI:IPI00414554.5	Gene_Symbol=ARPC5L Actin-related protein 2/3 complex subunit 5-like protein	ARPC5L	0.886741	0.159154	1.20552	0.735569	1.06898	0.95167	0.309095	1.11911	0.850378	1.06503
223101_s_at	actin related protein 2/3 complex, subunit 5-like	ARPC5L	chr9q33.3	1293.4	P	0.000244	948.8	P	0.005859	0.4	-0.9	1.7	NC	0.5	727	P	0.001221	0.2	-0.9	1.4	NC	0.757415	1743.4	P	0.000244	0.7	0.1	1.3	NC	0.094279	1664	2.37	2.38	66.6667	8.49673	8.49673	IPI:IPI00414554.5	Gene_Symbol=ARPC5L Actin-related protein 2/3 complex subunit 5-like protein	ARPC5L	0.886741	0.159154	1.20552	0.735569	1.06898	0.95167	0.309095	1.11911	0.850378	1.06503
226914_at	actin related protein 2/3 complex, subunit 5-like	ARPC5L	chr9q33.3	960.7	P	0.000244	653.8	P	0.000244	-0.2	-1.1	0.6	NC	0.934434	966.3	P	0.000244	0.4	-0.2	0.9	NC	0.5	1008.9	P	0.000244	0.3	0	0.6	NC	0.5	1664	2.37	2.38	66.6667	8.49673	8.49673	IPI:IPI00414554.5	Gene_Symbol=ARPC5L Actin-related protein 2/3 complex subunit 5-like protein	ARPC5L	0.886741	0.159154	1.20552	0.735569	1.06898	0.95167	0.309095	1.11911	0.850378	1.06503
226915_s_at	actin related protein 2/3 complex, subunit 5-like	ARPC5L	chr9q33.3	2083.8	P	0.001221	1957.1	P	0.001221	0.1	-0.6	0.8	NC	0.805199	2486.6	P	0.000732	0.6	-0.1	1.2	NC	0.366593	2231.4	P	0.000732	0.3	0	0.6	NC	0.5	1664	2.37	2.38	66.6667	8.49673	8.49673	IPI:IPI00414554.5	Gene_Symbol=ARPC5L Actin-related protein 2/3 complex subunit 5-like protein	ARPC5L	0.886741	0.159154	1.20552	0.735569	1.06898	0.95167	0.309095	1.11911	0.850378	1.06503
218832_x_at	arrestin, beta 1	ARRB1	chr11q13	7.6	A	0.888428	63.6	A	0.219482	2.7	1.7	3.7	NC	0.069813	8.3	A	0.870361	0	-0.8	0.7	NC	0.570859	308.2	M	0.056152	4.3	4.1	4.6	NC	0.004481	2004	2.06	2.08	25.8993	4.55635	4.55635	IPI:IPI00943289.1	Gene_Symbol=ARRB1 Putative uncharacterized protein ARRB1 (Fragment)	ARRB1	1.09525	0.587165	4.5974	0.238232	5.03531	0.866983	0.0993728	1.33031	0.651713	1.15336
222756_s_at	arrestin, beta 1	ARRB1	chr11q13	183.5	A	0.171387	186.3	A	0.067627	0.7	-0.5	1.8	NC	0.124552	208.2	M	0.056152	0.7	-0.3	1.7	NC	0.069813	424	P	0.023926	2.1	1.2	2.9	I	0.000189	2004	2.06	2.08	25.8993	4.55635	4.55635	IPI:IPI00943289.1	Gene_Symbol=ARRB1 Putative uncharacterized protein ARRB1 (Fragment)	ARRB1	1.09525	0.587165	4.5974	0.238232	5.03531	0.866983	0.0993728	1.33031	0.651713	1.15336
222912_at	arrestin, beta 1	ARRB1	chr11q13	160.2	P	0.023926	291.8	P	0.00415	0.2	-0.5	1	NC	0.5	189.2	P	0.010742	-0.7	-1.1	-0.2	NC	0.981872	742.3	P	0.000244	1.7	0.8	2.7	NC	0.021224	2004	2.06	2.08	25.8993	4.55635	4.55635	IPI:IPI00943289.1	Gene_Symbol=ARRB1 Putative uncharacterized protein ARRB1 (Fragment)	ARRB1	1.09525	0.587165	4.5974	0.238232	5.03531	0.866983	0.0993728	1.33031	0.651713	1.15336
1554627_a_at	activating signal cointegrator 1 complex subunit 1	ASCC1	chr10pter-q25.3	1613.6	P	0.000244	1775.4	P	0.000244	0	-0.5	0.5	NC	0.669411	1166.1	P	0.000244	-0.6	-0.9	-0.2	D	0.999833	824.4	P	0.000732	-1	-1.4	-0.5	D	0.99998	1560	2.61	2.62	24.0106	5.01319	2.63852	IPI:IPI00434390.2	Gene_Symbol=ASCC1 cDNA FLJ55237, highly similar to Homo sapiens activating signal cointegrator 1 complex subunit 1 (ASCC1), mRNA	ASCC1	0.883196	0.484423	1.874	0.471289	1.65511	0.899845	0.65286	2.38089	0.377944	2.14243
219336_s_at	activating signal cointegrator 1 complex subunit 1	ASCC1	chr10pter-q25.3	1081	P	0.001221	930.7	P	0.000244	0.1	-0.8	1	NC	0.263341	1190.7	P	0.001953	0.2	-0.3	0.8	NC	0.5	799.6	P	0.001221	-0.6	-1.1	-0.1	NC	0.994591	1560	2.61	2.62	24.0106	5.01319	2.63852	IPI:IPI00434390.2	Gene_Symbol=ASCC1 cDNA FLJ55237, highly similar to Homo sapiens activating signal cointegrator 1 complex subunit 1 (ASCC1), mRNA	ASCC1	0.883196	0.484423	1.874	0.471289	1.65511	0.899845	0.65286	2.38089	0.377944	2.14243
212815_at	activating signal cointegrator 1 complex subunit 3	ASCC3	chr6q16.1-q16.3	2539.5	P	0.000244	2681.2	P	0.000244	-0.6	-1.2	0	D	0.999226	1723.9	P	0.000732	-0.8	-1.3	-0.3	D	0.99998	853.4	P	0.00293	-2.1	-2.5	-1.7	D	0.99998	1074	4.33	4.45	27.248	1.08992	1.08992	IPI:IPI00430472.2	Gene_Symbol=ASCC3 Activating signal cointegrator 1 complex subunit 3	ASCC3	0.928825	0.399041	1.21466	0.764679	1.12821	0.973704	0.706442	1.17423	0.829227	1.14335
231269_at	activating signal cointegrator 1 complex subunit 3	ASCC3	chr6q16.1-q16.3	957.8	P	0.000732	449.8	P	0.001953	-0.7	-1.8	0.5	NC	0.973302	609.3	P	0.001221	-0.2	-1.1	0.6	NC	0.736659	157.5	P	0.01416	-2	-3.2	-0.7	D	0.999135	1074	4.33	4.45	27.248	1.08992	1.08992	IPI:IPI00430472.2	Gene_Symbol=ASCC3 Activating signal cointegrator 1 complex subunit 3	ASCC3	0.928825	0.399041	1.21466	0.764679	1.12821	0.973704	0.706442	1.17423	0.829227	1.14335
203427_at	ASF1 anti-silencing function 1 homolog A (S. cerevisiae)	ASF1A	chr6q22.31	2005.5	P	0.000244	921.7	P	0.001953	-0.4	-0.9	0.1	D	0.999382	956.7	P	0.00293	-0.2	-0.7	0.3	D	0.999899	526.8	P	0.000244	-1.2	-1.7	-0.8	D	0.99997	2139	2.01	2.02	22.549	7.35294	7.35294	IPI:IPI00292168.3	Gene_Symbol=ASF1A Histone chaperone ASF1A	ASF1A	1.23799					1.35681
203428_s_at	ASF1 anti-silencing function 1 homolog A (S. cerevisiae)	ASF1A	chr6q22.31	2684	P	0.000244	3320.4	P	0.000244	0.2	-0.3	0.8	NC	0.51942	2094.3	P	0.000244	-0.3	-0.7	0.1	D	0.999786	1197	P	0.000244	-1.2	-1.5	-0.8	D	0.99998	2139	2.01	2.02	22.549	7.35294	7.35294	IPI:IPI00292168.3	Gene_Symbol=ASF1A Histone chaperone ASF1A	ASF1A	1.23799					1.35681
213561_at	ASF1 anti-silencing function 1 homolog A (S. cerevisiae)	ASF1A	chr6q22.31	168	P	0.018555	212.2	A	0.067627	0.7	0.1	1.2	NC	0.5	256.7	A	0.095215	0.4	-0.4	1.1	NC	0.60871	41.9	A	0.366211	-1.4	-2.6	-0.3	NC	0.945978	2139	2.01	2.02	22.549	7.35294	7.35294	IPI:IPI00292168.3	Gene_Symbol=ASF1A Histone chaperone ASF1A	ASF1A	1.23799					1.35681
203427_at	ASF1 anti-silencing function 1 homolog A (S. cerevisiae)	ASF1A	chr6q22.31	2005.5	P	0.000244	921.7	P	0.001953	-0.4	-0.9	0.1	D	0.999382	956.7	P	0.00293	-0.2	-0.7	0.3	D	0.999899	526.8	P	0.000244	-1.2	-1.7	-0.8	D	0.99997	2139	2.01	2.02	22.549	7.35294	7.35294	IPI:IPI00292168.3	Gene_Symbol=ASF1A Histone chaperone ASF1A	ASF1A	1.23799					1.35681
203428_s_at	ASF1 anti-silencing function 1 homolog A (S. cerevisiae)	ASF1A	chr6q22.31	2684	P	0.000244	3320.4	P	0.000244	0.2	-0.3	0.8	NC	0.51942	2094.3	P	0.000244	-0.3	-0.7	0.1	D	0.999786	1197	P	0.000244	-1.2	-1.5	-0.8	D	0.99998	2139	2.01	2.02	22.549	7.35294	7.35294	IPI:IPI00292168.3	Gene_Symbol=ASF1A Histone chaperone ASF1A	ASF1A	1.23799					1.35681
213561_at	ASF1 anti-silencing function 1 homolog A (S. cerevisiae)	ASF1A	chr6q22.31	168	P	0.018555	212.2	A	0.067627	0.7	0.1	1.2	NC	0.5	256.7	A	0.095215	0.4	-0.4	1.1	NC	0.60871	41.9	A	0.366211	-1.4	-2.6	-0.3	NC	0.945978	2139	2.01	2.02	22.549	7.35294	7.35294	IPI:IPI00292168.3	Gene_Symbol=ASF1A Histone chaperone ASF1A	ASF1A	1.23799					1.35681
203427_at	ASF1 anti-silencing function 1 homolog A (S. cerevisiae)	ASF1A	chr6q22.31	2005.5	P	0.000244	921.7	P	0.001953	-0.4	-0.9	0.1	D	0.999382	956.7	P	0.00293	-0.2	-0.7	0.3	D	0.999899	526.8	P	0.000244	-1.2	-1.7	-0.8	D	0.99997	2139	2.01	2.02	22.549	7.35294	7.35294	IPI:IPI00292168.3	Gene_Symbol=ASF1A Histone chaperone ASF1A	ASF1A	1.23799					1.35681
203428_s_at	ASF1 anti-silencing function 1 homolog A (S. cerevisiae)	ASF1A	chr6q22.31	2684	P	0.000244	3320.4	P	0.000244	0.2	-0.3	0.8	NC	0.51942	2094.3	P	0.000244	-0.3	-0.7	0.1	D	0.999786	1197	P	0.000244	-1.2	-1.5	-0.8	D	0.99998	2139	2.01	2.02	22.549	7.35294	7.35294	IPI:IPI00292168.3	Gene_Symbol=ASF1A Histone chaperone ASF1A	ASF1A	1.23799					1.35681
213561_at	ASF1 anti-silencing function 1 homolog A (S. cerevisiae)	ASF1A	chr6q22.31	168	P	0.018555	212.2	A	0.067627	0.7	0.1	1.2	NC	0.5	256.7	A	0.095215	0.4	-0.4	1.1	NC	0.60871	41.9	A	0.366211	-1.4	-2.6	-0.3	NC	0.945978	2139	2.01	2.02	22.549	7.35294	7.35294	IPI:IPI00292168.3	Gene_Symbol=ASF1A Histone chaperone ASF1A	ASF1A	1.23799					1.35681
202024_at	arsA arsenite transporter, ATP-binding, homolog 1 (bacterial)	ASNA1	chr19q13.3	1978	P	0.000244	3194.8	P	0.000732	0.5	0.3	0.7	NC	0.169098	1929.3	P	0.001953	-0.2	-0.5	0.1	NC	0.996959	3019.9	P	0.000244	0.3	0.1	0.6	NC	0.37888	1035	4.58	4.58	29.0625	14.6875	11.5625	IPI:IPI00910220.1	Gene_Symbol=ASNA1 cDNA FLJ60230, highly similar to Arsenical pump-driving ATPase	ASNA1	1.18007	0.172468	1.28538	0.918072	1.51684	0.986637	0.871064	1.19988	0.822278	1.18385
205047_s_at	asparagine synthetase	ASNS	chr7q21.3	10604.5	P	0.000244	8856.9	P	0.000244	-0.4	-0.7	-0.2	D	0.999922	6476	P	0.000244	-0.8	-1.1	-0.4	D	0.99998	2483.1	P	0.000244	-2.2	-2.5	-2	D	0.99998	989	4.96	4.96	30.8378	7.84314	5.34759	IPI:IPI00554777.2	Gene_Symbol=ASNS Asparagine synthetase [glutamine-hydrolyzing]	ASNS	1.37882	0.00804101	1.23049	1.12054	1.69662	1.24009	0.101331	1.30983	0.946757	1.62432
241082_at	Asparagine synthetase	ASNS	chr7q21.3	11.7	A	0.884033	15.5	A	0.828613	0.6	-2.4	3.7	NC	0.124552	4.8	A	0.941162	0.3	-1.1	1.7	NC	0.357572	6.7	A	0.919434	0	-2.2	2.2	NC	0.410105	989	4.96	4.96	30.8378	7.84314	5.34759	IPI:IPI00554777.2	Gene_Symbol=ASNS Asparagine synthetase [glutamine-hydrolyzing]	ASNS	1.37882	0.00804101	1.23049	1.12054	1.69662	1.24009	0.101331	1.30983	0.946757	1.62432
205808_at	aspartate beta-hydroxylase	ASPH	chr8q12.1	141.3	M	0.056152	167.9	M	0.056152	0.6	-0.4	1.5	NC	0.5	5.6	A	0.865479	-4.8	-6.3	-3.3	NC	0.994067	50.2	A	0.5	-1.5	-2.8	-0.1	NC	0.961585	1318	3.56	3.6	26.9129	5.01319	1.97889	IPI:IPI00294834.6	Gene_Symbol=ASPH Aspartyl/asparaginyl beta-hydroxylase	ASPH	1.20784	0.160106	1.33416	0.905321	1.61145	1.52389	0.100465	1.71338	0.889408	2.611
207284_s_at	aspartate beta-hydroxylase	ASPH	chr8q12.1	9.8	A	0.753906	42.9	A	0.687988	1.7	-0.2	3.7	NC	0.185981	179.2	A	0.080566	4.3	2.5	6	NC	0.024755	141.6	P	0.037598	3.8	1.8	5.8	I	0.00013	1318	3.56	3.6	26.9129	5.01319	1.97889	IPI:IPI00294834.6	Gene_Symbol=ASPH Aspartyl/asparaginyl beta-hydroxylase	ASPH	1.20784	0.160106	1.33416	0.905321	1.61145	1.52389	0.100465	1.71338	0.889408	2.611
209135_at	aspartate beta-hydroxylase	ASPH	chr8q12.1	724.1	P	0.018555	488.8	P	0.018555	-0.3	-0.7	0.2	NC	0.715033	429.9	P	0.030273	0.3	0	0.5	NC	0.5	408.4	P	0.023926	0.1	-0.4	0.7	NC	0.60871	1318	3.56	3.6	26.9129	5.01319	1.97889	IPI:IPI00294834.6	Gene_Symbol=ASPH Aspartyl/asparaginyl beta-hydroxylase	ASPH	1.20784	0.160106	1.33416	0.905321	1.61145	1.52389	0.100465	1.71338	0.889408	2.611
210896_s_at	aspartate beta-hydroxylase	ASPH	chr8q12.1	708.7	P	0.000244	780.1	P	0.001221	0.2	-0.1	0.4	NC	0.5	850.7	P	0.000732	0.1	-0.3	0.5	NC	0.888286	886.1	P	0.000732	0.2	-0.4	0.7	NC	0.5	1318	3.56	3.6	26.9129	5.01319	1.97889	IPI:IPI00294834.6	Gene_Symbol=ASPH Aspartyl/asparaginyl beta-hydroxylase	ASPH	1.20784	0.160106	1.33416	0.905321	1.61145	1.52389	0.100465	1.71338	0.889408	2.611
207076_s_at	argininosuccinate synthetase 1	ASS1	chr9q34.1	7113.3	P	0.000244	2794.7	P	0.000244	-1.3	-1.7	-1	D	0.99998	4202.2	P	0.000244	-0.8	-1.2	-0.4	D	0.99998	2206.4	P	0.000244	-1.8	-2.2	-1.4	D	0.99998	379	12.23	12.25	50.6667	19.5556	19.5556	IPI:IPI00020632.4	Gene_Symbol=ASS1 Argininosuccinate synthase	ASS1	1.73404	0.00624049	1.40154	1.23723	2.43033	2.27976	0.00808784	1.67957	1.35735	3.82902
207076_s_at	argininosuccinate synthetase 1	ASS1	chr9q34.1	7113.3	P	0.000244	2794.7	P	0.000244	-1.3	-1.7	-1	D	0.99998	4202.2	P	0.000244	-0.8	-1.2	-0.4	D	0.99998	2206.4	P	0.000244	-1.8	-2.2	-1.4	D	0.99998	379	12.23	12.25	50.6667	19.5556	19.5556	IPI:IPI00020632.4	Gene_Symbol=ASS1 Argininosuccinate synthase	ASS1	1.73404	0.00624049	1.40154	1.23723	2.43033	2.27976	0.00808784	1.67957	1.35735	3.82902
219068_x_at	ATPase family, AAA domain containing 3A	ATAD3A	chr1p36.33	975.3	P	0.010742	889.2	P	0.010742	0.1	-0.6	0.8	NC	0.62112	642.7	P	0.023926	-0.4	-1	0.2	NC	0.997247	350.6	A	0.111572	-0.8	-1.2	-0.4	NC	0.996301	514	10.03	10.09	58.3618	14.8464	9.21502	IPI:IPI00295992.4	Gene_Symbol=ATAD3A Isoform 2 of ATPase family AAA domain-containing protein 3A	ATAD3A	1.0854	0.364441	1.21418	0.893939	1.31787	1.02409	0.73348	1.16569	0.878527	1.19378
227700_x_at	ATPase family, AAA domain containing 3A	ATAD3A	chr1p36.33	921	P	0.010742	872.5	P	0.023926	0.1	-0.5	0.6	NC	0.958799	783	P	0.008057	-0.2	-0.6	0.1	NC	0.952736	510.4	A	0.080566	-0.6	-1.3	0.1	D	0.999786	514	10.03	10.09	58.3618	14.8464	9.21502	IPI:IPI00295992.4	Gene_Symbol=ATAD3A Isoform 2 of ATPase family AAA domain-containing protein 3A	ATAD3A	1.0854	0.364441	1.21418	0.893939	1.31787	1.02409	0.73348	1.16569	0.878527	1.19378
225497_at	arginyltransferase 1	ATE1	chr10q26.13	864	P	0.000244	272.1	P	0.001221	-1.3	-1.8	-0.8	D	0.999965	363.7	P	0.001221	-1.2	-1.8	-0.6	D	0.99998	241.4	P	0.001953	-1.3	-1.9	-0.6	D	0.999977	1989	2.07	2.08	24.7104	2.3166	2.3166	IPI:IPI00029472.2	Gene_Symbol=ATE1 Isoform ATE1-1 of Arginyl-tRNA--protein transferase 1	ATE1	1.34091					0.974803
234584_s_at	arginyltransferase 1	ATE1	chr10q26.13	658.3	P	0.010742	220.8	A	0.095215	-1.4	-2.4	-0.4	D	0.999448	164.2	A	0.19458	-1.7	-2.8	-0.6	D	0.99987	222.7	A	0.303711	-1.3	-2.5	0	D	0.999811	1989	2.07	2.08	24.7104	2.3166	2.3166	IPI:IPI00029472.2	Gene_Symbol=ATE1 Isoform ATE1-1 of Arginyl-tRNA--protein transferase 1	ATE1	1.34091					0.974803
234874_at	arginyltransferase 1	ATE1	chr10q26.13	114	A	0.080566	19.7	A	0.850342	-3.1	-5.1	-1	NC	0.894337	7.3	A	0.80542	-4.2	-7.3	-1.1	NC	0.981872	44	A	0.466064	-1	-3	0.9	NC	0.583567	1989	2.07	2.08	24.7104	2.3166	2.3166	IPI:IPI00029472.2	Gene_Symbol=ATE1 Isoform ATE1-1 of Arginyl-tRNA--protein transferase 1	ATE1	1.34091					0.974803
238857_at	Arginyltransferase 1	ATE1	chr10q26.13	5.3	A	0.962402	30.5	A	0.80542	0.9	-1.2	2.9	NC	0.083826	16.4	A	0.932373	0.9	-0.1	1.8	NC	0.111714	57.1	A	0.696289	2	0.4	3.6	NC	0.024755	1989	2.07	2.08	24.7104	2.3166	2.3166	IPI:IPI00029472.2	Gene_Symbol=ATE1 Isoform ATE1-1 of Arginyl-tRNA--protein transferase 1	ATE1	1.34091					0.974803
207728_at	activating transcription factor 7 interacting protein	ATF7IP	chr12p13.1	111.2	P	0.037598	19.3	A	0.601074	-2.3	-3.9	-0.6	NC	0.838962	231	P	0.037598	0.6	-0.2	1.4	NC	0.354442	158.3	A	0.149658	0.3	-0.9	1.4	NC	0.5	2267	1.77	1.82	26.3348	0.81448	0.81448	IPI:IPI00796928.2	Gene_Symbol=ATF7IP Isoform 2 of Activating transcription factor 7-interacting protein 1	ATF7IP	0.711824	0.0362682	1.33164	0.534548	0.947891	0.779094	0.00417374	1.07209	0.726704	0.83526
216197_at	activating transcription factor 7 interacting protein	ATF7IP	chr12p13.1	211.5	P	0.008057	165.1	A	0.095215	-0.5	-1.6	0.6	NC	0.942324	345.8	P	0.008057	0.5	-0.2	1.2	NC	0.318909	254.4	P	0.005859	0.2	-0.6	0.9	NC	0.185981	2267	1.77	1.82	26.3348	0.81448	0.81448	IPI:IPI00796928.2	Gene_Symbol=ATF7IP Isoform 2 of Activating transcription factor 7-interacting protein 1	ATF7IP	0.711824	0.0362682	1.33164	0.534548	0.947891	0.779094	0.00417374	1.07209	0.726704	0.83526
216198_at	activating transcription factor 7 interacting protein	ATF7IP	chr12p13.1	15.9	A	0.5	51.6	A	0.466064	2	-0.9	4.9	NC	0.441923	62.4	A	0.366211	2.3	-0.1	4.6	NC	0.307406	17.2	A	0.696289	0.4	-1.4	2.1	NC	0.645558	2267	1.77	1.82	26.3348	0.81448	0.81448	IPI:IPI00796928.2	Gene_Symbol=ATF7IP Isoform 2 of Activating transcription factor 7-interacting protein 1	ATF7IP	0.711824	0.0362682	1.33164	0.534548	0.947891	0.779094	0.00417374	1.07209	0.726704	0.83526
218987_at	activating transcription factor 7 interacting protein	ATF7IP	chr12p13.1	1762.8	P	0.000244	1007.3	P	0.000244	-0.6	-1.2	-0.1	NC	0.99288	1327.6	P	0.000732	-0.4	-0.7	-0.1	D	0.99998	1812.7	P	0.000244	0.1	-0.1	0.3	NC	0.5	2267	1.77	1.82	26.3348	0.81448	0.81448	IPI:IPI00796928.2	Gene_Symbol=ATF7IP Isoform 2 of Activating transcription factor 7-interacting protein 1	ATF7IP	0.711824	0.0362682	1.33164	0.534548	0.947891	0.779094	0.00417374	1.07209	0.726704	0.83526
231825_x_at	activating transcription factor 7 interacting protein	ATF7IP	chr12p13.1	1682.8	P	0.000244	1879.7	P	0.000244	0.3	0	0.6	NC	0.5	2271.8	P	0.000244	0.7	0.2	1.2	NC	0.019624	2037.2	P	0.000244	0.7	0.3	1.2	NC	0.050553	2267	1.77	1.82	26.3348	0.81448	0.81448	IPI:IPI00796928.2	Gene_Symbol=ATF7IP Isoform 2 of Activating transcription factor 7-interacting protein 1	ATF7IP	0.711824	0.0362682	1.33164	0.534548	0.947891	0.779094	0.00417374	1.07209	0.726704	0.83526
220237_at	ATG3 autophagy related 3 homolog (S. cerevisiae)	ATG3	chr3q13.2	139.4	P	0.005859	207.5	A	0.149658	0.9	0.4	1.5	NC	0.5	114.5	P	0.037598	0.2	-0.8	1.2	NC	0.5	117.7	P	0.008057	0	-1.2	1.1	NC	0.692594	1797	2.19	2.19	29.582	4.18006	4.18006	IPI:IPI00449201.2	Gene_Symbol=ATG3 Isoform 2 of Autophagy-related protein 3	ATG3	1.54533	0.0577813	1.58728	0.973574	2.45287	1.4227	0.000884055	1.08683	1.30904	1.54623
221492_s_at	ATG3 autophagy related 3 homolog (S. cerevisiae)	ATG3	chr3q13.2	6291.6	P	0.000244	4356.8	P	0.000244	-0.3	-0.8	0.2	MD	0.99751	4338.4	P	0.000244	-0.4	-0.9	0.1	NC	0.996645	3913.5	P	0.000244	-0.4	-1	0.3	NC	0.99288	1797	2.19	2.19	29.582	4.18006	4.18006	IPI:IPI00449201.2	Gene_Symbol=ATG3 Isoform 2 of Autophagy-related protein 3	ATG3	1.54533	0.0577813	1.58728	0.973574	2.45287	1.4227	0.000884055	1.08683	1.30904	1.54623
220237_at	ATG3 autophagy related 3 homolog (S. cerevisiae)	ATG3	chr3q13.2	139.4	P	0.005859	207.5	A	0.149658	0.9	0.4	1.5	NC	0.5	114.5	P	0.037598	0.2	-0.8	1.2	NC	0.5	117.7	P	0.008057	0	-1.2	1.1	NC	0.692594	1797	2.19	2.19	29.582	4.18006	4.18006	IPI:IPI00449201.2	Gene_Symbol=ATG3 Isoform 2 of Autophagy-related protein 3	ATG3	1.54533	0.0577813	1.58728	0.973574	2.45287	1.4227	0.000884055	1.08683	1.30904	1.54623
221492_s_at	ATG3 autophagy related 3 homolog (S. cerevisiae)	ATG3	chr3q13.2	6291.6	P	0.000244	4356.8	P	0.000244	-0.3	-0.8	0.2	MD	0.99751	4338.4	P	0.000244	-0.4	-0.9	0.1	NC	0.996645	3913.5	P	0.000244	-0.4	-1	0.3	NC	0.99288	1797	2.19	2.19	29.582	4.18006	4.18006	IPI:IPI00449201.2	Gene_Symbol=ATG3 Isoform 2 of Autophagy-related protein 3	ATG3	1.54533	0.0577813	1.58728	0.973574	2.45287	1.4227	0.000884055	1.08683	1.30904	1.54623
208758_at	5-aminoimidazole-4-carboxamide ribonucleotide formyltransferase/IMP cyclohydrolase	ATIC	chr2q35	8464.7	P	0.000244	9598.1	P	0.000244	0.2	0	0.3	NC	0.5	8123.6	P	0.000244	-0.1	-0.4	0.2	NC	0.911062	12569.3	P	0.000244	0.5	0.4	0.7	NC	0.094279	121	27.16	27.18	71.2838	28.7162	24.4932	IPI:IPI00289499.3	Gene_Symbol=ATIC Bifunctional purine biosynthesis protein PURH	ATIC	1.00734	0.885009	1.10675	0.910181	1.11488	0.872921	0.00207049	1.08711	0.802973	0.948963
218052_s_at	ATPase type 13A1	ATP13A1	chr19p13.11	1462.8	P	0.000244	958.5	P	0.001221	-0.5	-0.9	-0.1	D	0.999562	1247.5	P	0.000244	-0.5	-0.7	-0.2	D	0.999562	1047.7	P	0.000244	-0.4	-0.7	-0.2	D	0.99997	1615	2.44	2.48	15.6977	1.82724	0.996678	IPI:IPI00034277.1	Gene_Symbol=ATP13A1 Isoform A of Probable cation-transporting ATPase 13A1	ATP13A1	1.31897	0.127874	2.04671	0.644435	2.69955	1.01257	0.97258	39.7924	0.0254464	40.2927
220948_s_at	ATPase, Na+/K+ transporting, alpha 1 polypeptide	ATP1A1	chr1p21	4058.1	P	0.000244	3985.1	P	0.000244	0.1	-0.3	0.5	NC	0.715033	3904.8	P	0.000244	0	-0.4	0.3	NC	0.868657	6431.7	P	0.000244	0.8	0.4	1.1	NC	0.016731	211	18.64	18.68	42.4242	14.4673	9.67742	IPI:IPI00646182.5	Gene_Symbol=ATP1A1 Na+/K+ -ATPase alpha 1 subunit isoform c	ATP1A1	1.76512	0.0136529	1.49655	1.17946	2.64159	1.12089	0.24098	1.23943	0.90436	1.38928
214432_at	ATPase, Na+/K+ transporting, alpha 3 polypeptide	ATP1A3	chr19q13.31	195.4	A	0.067627	194.7	A	0.080566	0.4	-1.3	2	NC	0.213188	196.6	A	0.080566	0.5	-0.7	1.6	NC	0.330589	16.5	A	0.657471	-2.8	-5.2	-0.4	NC	0.822588	1604	2.46	14.23	37.1941	8.8907	6.03589	IPI:IPI00788782.1	Gene_Symbol=ATP1A3 cDNA FLJ59513, highly similar to Sodium/potassium-transporting ATPase alpha-3 chain	ATP1A3	1.12279	0.254949	1.23644	0.908082	1.38826	1.00543	0.945004	1.18589	0.847827	1.19232
208836_at	ATPase, Na+/K+ transporting, beta 3 polypeptide	ATP1B3	chr3q23	11764.6	P	0.000244	18530.5	P	0.000244	0.6	0.2	1.1	NC	0.099852	16977.5	P	0.000244	0.5	0.2	0.9	NC	0.153232	15421.5	P	0.000244	0.5	0.1	0.9	NC	0.232549	867	6.01	6.02	37.6344	17.2043	17.2043	IPI:IPI00008167.1	Gene_Symbol=ATP1B3 Sodium/potassium-transporting ATPase subunit beta-3	ATP1B3	1.74745	0.00237073	1.34222	1.30191	2.34546	1.00173	0.984312	1.21718	0.822994	1.21928
226570_at	ATPase, Na+/K+ transporting, beta 3 polypeptide	ATP1B3	chr3q23	62	M	0.056152	149.1	P	0.00415	1.4	1.3	1.6	NC	0.008511	10.6	A	0.828613	-2.6	-4.2	-1.1	NC	0.846768	67.6	A	0.398926	0.1	-1.5	1.8	NC	0.5	867	6.01	6.02	37.6344	17.2043	17.2043	IPI:IPI00008167.1	Gene_Symbol=ATP1B3 Sodium/potassium-transporting ATPase subunit beta-3	ATP1B3	1.74745	0.00237073	1.34222	1.30191	2.34546	1.00173	0.984312	1.21718	0.822994	1.21928
229709_at	ATPase, Na+/K+ transporting, beta 3 polypeptide	ATP1B3	chr3q23	86.6	A	0.149658	34.6	A	0.72583	-1.4	-3.3	0.4	NC	0.814019	59.8	A	0.718506	-1.3	-3.6	1	NC	0.888286	21	A	0.665527	-2.4	-5	0.2	NC	0.5	867	6.01	6.02	37.6344	17.2043	17.2043	IPI:IPI00008167.1	Gene_Symbol=ATP1B3 Sodium/potassium-transporting ATPase subunit beta-3	ATP1B3	1.74745	0.00237073	1.34222	1.30191	2.34546	1.00173	0.984312	1.21718	0.822994	1.21928
209186_at	ATPase, Ca++ transporting, cardiac muscle, slow twitch 2	ATP2A2	chr12q23-q24.1	5592.7	P	0.000244	5113.6	P	0.000244	-0.2	-0.5	0.1	MD	0.99775	5330.3	P	0.000244	-0.2	-0.5	0.1	D	0.998514	6112.2	P	0.000244	0	-0.3	0.3	NC	0.703911	938	5.4	5.42	30.8927	3.20963	3.20963	IPI:IPI00747443.2	Gene_Symbol=ATP2A2 Putative uncharacterized protein ATP2A2	ATP2A2	1.33679	0.12964	1.49861	0.892023	2.00333	1.07529	0.608042	1.40681	0.764346	1.51273
212361_s_at	ATPase, Ca++ transporting, cardiac muscle, slow twitch 2	ATP2A2	chr12q23-q24.1	2551.1	P	0.000244	2110.9	P	0.000244	0	-0.6	0.5	NC	0.934434	2682	P	0.000244	0.1	-0.3	0.5	NC	0.545234	2606.6	P	0.000244	-0.1	-0.5	0.2	NC	0.930187	938	5.4	5.42	30.8927	3.20963	3.20963	IPI:IPI00747443.2	Gene_Symbol=ATP2A2 Putative uncharacterized protein ATP2A2	ATP2A2	1.33679	0.12964	1.49861	0.892023	2.00333	1.07529	0.608042	1.40681	0.764346	1.51273
212362_at	ATPase, Ca++ transporting, cardiac muscle, slow twitch 2	ATP2A2	chr12q23-q24.1	270.3	P	0.01416	100.3	A	0.334473	-1.3	-2.1	-0.6	D	0.999654	210.1	A	0.144775	-0.7	-1.3	0	MD	0.99775	298.2	P	0.030273	0	-0.7	0.6	NC	0.786812	938	5.4	5.42	30.8927	3.20963	3.20963	IPI:IPI00747443.2	Gene_Symbol=ATP2A2 Putative uncharacterized protein ATP2A2	ATP2A2	1.33679	0.12964	1.49861	0.892023	2.00333	1.07529	0.608042	1.40681	0.764346	1.51273
239996_x_at	ATPase, Ca++ transporting, cardiac muscle, slow twitch 2	ATP2A2	chr12q23-q24.1	81.1	A	0.533936	289	A	0.246094	1.6	-0.6	3.8	NC	0.307406	116.9	A	0.398926	0.5	-1	2	NC	0.777251	181.1	A	0.27417	1.5	0.4	2.6	NC	0.318909	938	5.4	5.42	30.8927	3.20963	3.20963	IPI:IPI00747443.2	Gene_Symbol=ATP2A2 Putative uncharacterized protein ATP2A2	ATP2A2	1.33679	0.12964	1.49861	0.892023	2.00333	1.07529	0.608042	1.40681	0.764346	1.51273
1569891_at	ATP synthase, H+ transporting, mitochondrial F1 complex, alpha subunit 1, cardiac muscle	ATP5A1	chr18q12-q21	22.1	A	0.665527	142.3	A	0.366211	2.7	0.6	4.8	NC	0.099852	9.5	A	0.870361	-0.6	-1.1	-0.2	NC	0.964215	73.7	A	0.366211	2.2	1.2	3.2	NC	0.242585	63	38.33	38.34	72.8752	36.8897	36.7089	IPI:IPI00440493.2	Gene_Symbol=ATP5A1 ATP synthase subunit alpha, mitochondrial	ATP5A1	1.01853	0.430551	1.04657	0.973211	1.06596	1.15152	2.01e-06	1.057	1.08943	1.21716
213738_s_at	ATP synthase, H+ transporting, mitochondrial F1 complex, alpha subunit 1, cardiac muscle	ATP5A1	chr18q12-q21	24542.2	P	0.000244	41780.6	P	0.000244	0.8	0.5	1.1	NC	0.038415	39474.1	P	0.000244	0.5	0.2	0.8	NC	0.263341	34956.7	P	0.000244	0.3	0.1	0.6	NC	0.5	63	38.33	38.34	72.8752	36.8897	36.7089	IPI:IPI00440493.2	Gene_Symbol=ATP5A1 ATP synthase subunit alpha, mitochondrial	ATP5A1	1.01853	0.430551	1.04657	0.973211	1.06596	1.15152	2.01e-06	1.057	1.08943	1.21716
201322_at	ATP synthase, H+ transporting, mitochondrial F1 complex, beta polypeptide	ATP5B	chr12q13.13	17240.4	P	0.000244	22039.9	P	0.000244	0.3	0	0.6	NC	0.5	17265.1	P	0.000244	0.1	-0.1	0.3	NC	0.5	20786.2	P	0.000244	0.4	0.1	0.7	NC	0.403812	64	38.27	38.28	80.9074	45.7467	45.7467	IPI:IPI00303476.1	Gene_Symbol=ATP5B ATP synthase subunit beta, mitochondrial	ATP5B	1.12722	7.85e-18	1.02499	1.09974	1.15539	1.03922	0.0253678	1.03403	1.00502	1.07458
203926_x_at	ATP synthase, H+ transporting, mitochondrial F1 complex, delta subunit	ATP5D	chr19p13.3	892.6	P	0.005859	787.7	P	0.023926	0.1	-0.3	0.5	NC	0.5	764	P	0.00415	0	-0.4	0.4	NC	0.5	967.8	P	0.010742	0.4	0	0.8	NC	0.5	1551	2.64	2.64	27.9762	14.881	8.33333	IPI:IPI00024920.1	Gene_Symbol=ATP5D ATP synthase subunit delta, mitochondrial	ATP5D	0.59563	0.00957073	1.2457	0.47815	0.741975	0.704347	0.0733831	1.54146	0.456934	1.08573
213041_s_at	ATP synthase, H+ transporting, mitochondrial F1 complex, delta subunit	ATP5D	chr19p13.3	2239.1	P	0.000732	2090.1	P	0.000244	0.1	-0.3	0.5	NC	0.5	1911	P	0.000732	0	-0.4	0.4	NC	0.949447	1952.3	P	0.000244	0	-0.4	0.4	NC	0.5	1551	2.64	2.64	27.9762	14.881	8.33333	IPI:IPI00024920.1	Gene_Symbol=ATP5D ATP synthase subunit delta, mitochondrial	ATP5D	0.59563	0.00957073	1.2457	0.47815	0.741975	0.704347	0.0733831	1.54146	0.456934	1.08573
1555998_at	ATP synthase, H+ transporting, mitochondrial F0 complex, subunit d	ATP5H	chr17q25	293.3	A	0.080566	285.9	P	0.037598	0	-0.7	0.8	NC	0.854318	371.5	P	0.037598	0.3	-0.7	1.2	NC	0.532344	503.9	P	0.046143	0.2	-0.3	0.7	NC	0.633407	274	15.46	15.46	79.5031	61.4907	61.4907	IPI:IPI00220487.4	Gene_Symbol=ATP5H Isoform 1 of ATP synthase subunit d, mitochondrial	ATP5H	0.865918	0.0941541	1.1861	0.730052	1.02707	0.894114	0.100639	1.14505	0.780848	1.02381
210149_s_at	ATP synthase, H+ transporting, mitochondrial F0 complex, subunit d	ATP5H	chr17q25	19271.5	P	0.000244	33914.9	P	0.000244	0.8	0.6	1.1	I	0.000774	22715.5	P	0.000244	0.2	0	0.4	NC	0.5	32741.5	P	0.000244	0.8	0.6	1	I	0.000865	274	15.46	15.46	79.5031	61.4907	61.4907	IPI:IPI00220487.4	Gene_Symbol=ATP5H Isoform 1 of ATP synthase subunit d, mitochondrial	ATP5H	0.865918	0.0941541	1.1861	0.730052	1.02707	0.894114	0.100639	1.14505	0.780848	1.02381
202325_s_at	ATP synthase, H+ transporting, mitochondrial F0 complex, subunit F6	ATP5J	chr21q21.1	11515.1	P	0.000244	10572.9	P	0.000244	-0.1	-1	0.7	NC	0.747149	12162.4	P	0.000244	0	-0.5	0.5	NC	0.532344	20313.9	P	0.000244	0.9	0.3	1.5	NC	0.01421	869	6.01	6.01	61.2069	29.3103	29.3103	IPI:IPI00456008.1	Gene_Symbol=ATP5J ATP synthase, H+ transporting, mitochondrial F0 complex, subunit F6 isoform b precursor	ATP5J	0.559047	0.00139754	1.32414	0.422195	0.74026	0.772257	0.094085	1.36861	0.564263	1.05692
207573_x_at	ATP synthase, H+ transporting, mitochondrial F0 complex, subunit G	ATP5L	chr11q23.3	12156.3	P	0.000244	14565.3	P	0.001953	0.3	0	0.6	NC	0.5	13374.8	P	0.000732	0.2	-0.1	0.4	NC	0.5	19909.8	P	0.000732	0.8	0.6	0.9	NC	0.003699	971	5.08	5.08	60.1942	35.9223	27.1845	IPI:IPI00027448.3	Gene_Symbol=ATP5L ATP synthase subunit g, mitochondrial	ATP5L	1.34972	0.00060521	1.11853	1.20669	1.50971	0.920059	0.200503	1.15233	0.79843	1.06021
208745_at	ATP synthase, H+ transporting, mitochondrial F0 complex, subunit G	ATP5L	chr11q23.3	2541	P	0.000244	1884.4	P	0.000732	-0.3	-1.1	0.5	NC	0.978776	1958	P	0.000732	-0.4	-0.9	0	D	0.999135	3352.5	P	0.000244	0.6	0.2	0.9	NC	0.153232	971	5.08	5.08	60.1942	35.9223	27.1845	IPI:IPI00027448.3	Gene_Symbol=ATP5L ATP synthase subunit g, mitochondrial	ATP5L	1.34972	0.00060521	1.11853	1.20669	1.50971	0.920059	0.200503	1.15233	0.79843	1.06021
208746_x_at	ATP synthase, H+ transporting, mitochondrial F0 complex, subunit G	ATP5L	chr11q23.3	15166.8	P	0.000244	19223.3	P	0.000244	0.6	0.3	0.9	NC	0.138386	16741.7	P	0.000244	0.5	0.1	0.8	NC	0.5	24335.9	P	0.000244	1	0.7	1.2	I	0.000189	971	5.08	5.08	60.1942	35.9223	27.1845	IPI:IPI00027448.3	Gene_Symbol=ATP5L ATP synthase subunit g, mitochondrial	ATP5L	1.34972	0.00060521	1.11853	1.20669	1.50971	0.920059	0.200503	1.15233	0.79843	1.06021
210453_x_at	ATP synthase, H+ transporting, mitochondrial F0 complex, subunit G	ATP5L	chr11q23.3	14303.8	P	0.000244	18626.9	P	0.000244	0.5	0.2	0.9	NC	0.307406	16699.8	P	0.000244	0.5	0.4	0.6	NC	0.330589	23852.9	P	0.000244	0.9	0.7	1.1	I	0.000552	971	5.08	5.08	60.1942	35.9223	27.1845	IPI:IPI00027448.3	Gene_Symbol=ATP5L ATP synthase subunit g, mitochondrial	ATP5L	1.34972	0.00060521	1.11853	1.20669	1.50971	0.920059	0.200503	1.15233	0.79843	1.06021
1564482_at	ATP synthase, H+ transporting, mitochondrial F1 complex, O subunit (oligomycin sensitivity conferring protein)	ATP5O	chr21q22.1-q22.2|21q22.11	11.7	A	0.696289	7.3	A	0.976074	-1.3	-3.8	1.2	NC	0.822588	39.7	A	0.390625	1.5	0.8	2.1	NC	0.354442	19.6	A	0.753906	0.4	-1	1.8	NC	0.545234	485	10.41	10.43	70.4225	35.2113	30.5164	IPI:IPI00007611.1	Gene_Symbol=ATP5O ATP synthase subunit O, mitochondrial	ATP5O	1.02474	0.713052	1.14642	0.893859	1.17478	1.03365	0.685897	1.18321	0.873595	1.22303
200818_at	ATP synthase, H+ transporting, mitochondrial F1 complex, O subunit (oligomycin sensitivity conferring protein)	ATP5O	chr21q22.1-q22.2|21q22.11	15974.9	P	0.000244	22866.3	P	0.000244	0.7	0.4	1	NC	0.185981	20588.1	P	0.000244	0.6	0.3	0.8	NC	0.330589	31260.9	P	0.000244	1.2	1	1.3	I	0.000438	485	10.41	10.43	70.4225	35.2113	30.5164	IPI:IPI00007611.1	Gene_Symbol=ATP5O ATP synthase subunit O, mitochondrial	ATP5O	1.02474	0.713052	1.14642	0.893859	1.17478	1.03365	0.685897	1.18321	0.873595	1.22303
216954_x_at	ATP synthase, H+ transporting, mitochondrial F1 complex, O subunit (oligomycin sensitivity conferring protein)	ATP5O	chr21q22.1-q22.2|21q22.11	1769	P	0.001221	2779.7	P	0.000244	0.6	-0.7	1.8	NC	0.48058	2511.8	P	0.001221	0.3	-0.4	0.9	NC	0.5	3363.6	P	0.00415	0.8	0	1.6	NC	0.284967	485	10.41	10.43	70.4225	35.2113	30.5164	IPI:IPI00007611.1	Gene_Symbol=ATP5O ATP synthase subunit O, mitochondrial	ATP5O	1.02474	0.713052	1.14642	0.893859	1.17478	1.03365	0.685897	1.18321	0.873595	1.22303
205095_s_at	ATPase, H+ transporting, lysosomal V0 subunit a1	ATP6V0A1	chr17q21	165.8	A	0.219482	114	A	0.5	-1.2	-1.6	-0.7	NC	0.958799	7.1	A	0.904785	-3.3	-4.9	-1.7	NC	0.993497	39.6	A	0.72583	-2.1	-3.7	-0.6	NC	0.981872	1878	2.12	2.15	18.2578	1.31265	1.31265	IPI:IPI00892784.1	Gene_Symbol=ATP6V0A1 ATPase, H+ transporting, lysosomal V0 subunit a1 isoform a	ATP6V0A1	1.70363	0.00656578	1.28421	1.3266	2.18781	1.51619	0.0428239	1.47822	1.02568	2.24126
212383_at	ATPase, H+ transporting, lysosomal V0 subunit a1	ATP6V0A1	chr17q21	782.6	P	0.008057	761.4	P	0.001953	-0.3	-1	0.4	NC	0.861614	648.8	P	0.000244	-0.3	-0.7	0.1	NC	0.911062	683.4	P	0.000732	-0.2	-0.7	0.4	NC	0.830902	1878	2.12	2.15	18.2578	1.31265	1.31265	IPI:IPI00892784.1	Gene_Symbol=ATP6V0A1 ATPase, H+ transporting, lysosomal V0 subunit a1 isoform a	ATP6V0A1	1.70363	0.00656578	1.28421	1.3266	2.18781	1.51619	0.0428239	1.47822	1.02568	2.24126
201971_s_at	ATPase, H+ transporting, lysosomal 70kDa, V1 subunit A	ATP6V1A	chr3q13.2-q13.31	2090.7	P	0.000244	1311.5	P	0.000244	-0.7	-1.2	-0.2	D	0.999382	489.1	P	0.000244	-1.7	-2.2	-1.1	D	0.99998	1118	P	0.000244	-0.7	-1.1	-0.3	D	0.999977	833	6.12	6.14	43.2739	6.80713	6.80713	IPI:IPI00007682.2	Gene_Symbol=ATP6V1A V-type proton ATPase catalytic subunit A	ATP6V1A	1.51264	0.00972637	1.34151	1.12757	2.02923	1.30723	0.0207722	1.24536	1.04968	1.62797
201972_at	ATPase, H+ transporting, lysosomal 70kDa, V1 subunit A	ATP6V1A	chr3q13.2-q13.31	5238.5	P	0.000732	5010.3	P	0.000732	-0.3	-0.6	0	NC	0.942324	3904.2	P	0.000732	-0.2	-0.4	0	NC	0.996959	5216.2	P	0.000732	-0.1	-0.6	0.4	NC	0.62112	833	6.12	6.14	43.2739	6.80713	6.80713	IPI:IPI00007682.2	Gene_Symbol=ATP6V1A V-type proton ATPase catalytic subunit A	ATP6V1A	1.51264	0.00972637	1.34151	1.12757	2.02923	1.30723	0.0207722	1.24536	1.04968	1.62797
201089_at	ATPase, H+ transporting, lysosomal 56/58kDa, V1 subunit B2	ATP6V1B2	chr8p22-p21	1929.2	P	0.000244	1430.8	P	0.000732	-0.3	-0.7	0.2	D	0.998349	1621.2	P	0.000244	-0.3	-1.1	0.4	NC	0.966696	1504.7	P	0.000732	-0.4	-1.3	0.4	NC	0.958799	731	6.93	6.96	44.227	13.5029	11.1546	IPI:IPI00007812.1	Gene_Symbol=ATP6V1B2 V-type proton ATPase subunit B, brain isoform	ATP6V1B2	1.27327	0.115632	1.36394	0.933528	1.73667	1.16872	0.163893	1.25747	0.929421	1.46964
202872_at	ATPase, H+ transporting, lysosomal 42kDa, V1 subunit C1	ATP6V1C1	chr8q22.3	1036.4	P	0.000244	487.3	P	0.000732	-0.8	-2.4	0.7	NC	0.894337	517	P	0.000244	-1.2	-2.8	0.4	D	0.998664	252	P	0.00415	-2.2	-3.8	-0.6	D	0.999611	1905	2.11	2.12	31.9372	3.14136	3.14136	IPI:IPI00007814.3	Gene_Symbol=ATP6V1C1 V-type proton ATPase subunit C 1	ATP6V1C1	1.08679	0.649921	1.69404	0.641538	1.84108	0.846972	0.189834	1.36743	0.61939	1.15817
202873_at	ATPase, H+ transporting, lysosomal 42kDa, V1 subunit C1	ATP6V1C1	chr8q22.3	523.6	P	0.005859	148.4	A	0.27417	-1.2	-2.9	0.4	NC	0.921063	78.9	A	0.246094	-2.4	-4.3	-0.5	NC	0.978776	283.3	P	0.01416	-0.8	-2.2	0.6	NC	0.987976	1905	2.11	2.12	31.9372	3.14136	3.14136	IPI:IPI00007814.3	Gene_Symbol=ATP6V1C1 V-type proton ATPase subunit C 1	ATP6V1C1	1.08679	0.649921	1.69404	0.641538	1.84108	0.846972	0.189834	1.36743	0.61939	1.15817
202874_s_at	ATPase, H+ transporting, lysosomal 42kDa, V1 subunit C1	ATP6V1C1	chr8q22.3	2106.3	P	0.000244	1317.4	P	0.000244	-0.6	-1.1	0	D	0.998799	851.2	P	0.001221	-1.6	-2.3	-1	D	0.99998	672.8	P	0.000732	-1.8	-2.3	-1.3	D	0.99998	1905	2.11	2.12	31.9372	3.14136	3.14136	IPI:IPI00007814.3	Gene_Symbol=ATP6V1C1 V-type proton ATPase subunit C 1	ATP6V1C1	1.08679	0.649921	1.69404	0.641538	1.84108	0.846972	0.189834	1.36743	0.61939	1.15817
226463_at	ATPase, H+ transporting, lysosomal 42kDa, V1 subunit C1	ATP6V1C1	chr8q22.3	1512.1	P	0.001221	853.5	P	0.001953	-0.7	-1	-0.4	D	0.999562	1071.6	P	0.000732	-0.6	-1	-0.2	D	0.999448	506.2	P	0.018555	-1.6	-2	-1.2	D	0.99997	1905	2.11	2.12	31.9372	3.14136	3.14136	IPI:IPI00007814.3	Gene_Symbol=ATP6V1C1 V-type proton ATPase subunit C 1	ATP6V1C1	1.08679	0.649921	1.69404	0.641538	1.84108	0.846972	0.189834	1.36743	0.61939	1.15817
208678_at	ATPase, H+ transporting, lysosomal 31kDa, V1 subunit E1	ATP6V1E1	chr22pter-q11.2|22q11.1	2796.8	P	0.001953	4003.2	P	0.000244	0.4	-0.2	1	NC	0.5	3064	P	0.000244	0.2	-0.2	0.7	NC	0.5	3463.4	P	0.000244	0.5	0.1	1	NC	0.213188	835	6.12	6.14	65.9292	16.8142	16.8142	IPI:IPI00003856.1	Gene_Symbol=ATP6V1E1 V-type proton ATPase subunit E 1	ATP6V1E1	1.01455	0.749318	1.10428	0.918746	1.12035	1.11602	0.230898	1.21316	0.919922	1.35391
208737_at	ATPase, H+ transporting, lysosomal 13kDa, V1 subunit G1	ATP6V1G1	chr9q32	10813.1	P	0.000244	11458.6	P	0.000244	0.1	-0.2	0.4	NC	0.805199	10814.2	P	0.000732	0	-0.4	0.4	NC	0.747149	11758.3	P	0.000244	0.3	0.1	0.6	NC	0.5	1015	4.75	4.77	63.5593	32.2034	24.5763	IPI:IPI00025285.3	Gene_Symbol=ATP6V1G1 V-type proton ATPase subunit G 1	ATP6V1G1	0.794114	0.548607	4.00121	0.198468	3.17741	0.968821	0.901261	13.1191	0.0738484	12.71
238765_at	ATPase, H+ transporting, lysosomal 13kDa, V1 subunit G1	ATP6V1G1	chr9q32	651.3	P	0.000732	270	P	0.01416	-1	-1.8	-0.2	D	0.998799	276.3	P	0.005859	-0.7	-1	-0.5	D	0.999932	480.5	P	0.001953	-0.3	-0.8	0.2	NC	0.978776	1015	4.75	4.77	63.5593	32.2034	24.5763	IPI:IPI00025285.3	Gene_Symbol=ATP6V1G1 V-type proton ATPase subunit G 1	ATP6V1G1	0.794114	0.548607	4.00121	0.198468	3.17741	0.968821	0.901261	13.1191	0.0738484	12.71
1557585_at	ATPase, H+ transporting, lysosomal 50/57kDa, V1 subunit H	ATP6V1H	chr8q11.2	99.2	A	0.067627	30.2	A	0.466064	-1	-2.9	0.9	NC	0.938478	105.8	M	0.056152	0.1	-0.7	0.9	NC	0.222749	61	A	0.303711	-0.4	-1.5	0.8	NC	0.5	1795	2.19	2.23	33.3333	4.94624	4.94624	IPI:IPI00414079.1	Gene_Symbol=ATP6V1H Isoform 2 of V-type proton ATPase subunit H	ATP6V1H	1.47438	0.0722157	1.55152	0.950276	2.28753	1.31139	0.0994782	1.41224	0.928588	1.85199
1557586_s_at	ATPase, H+ transporting, lysosomal 50/57kDa, V1 subunit H	ATP6V1H	chr8q11.2	158.2	P	0.001953	131.9	A	0.171387	-0.2	-0.9	0.5	NC	0.854318	516.8	P	0.001953	0.8	0.3	1.3	NC	0.145682	203.4	P	0.00415	-0.4	-1.2	0.4	NC	0.506476	1795	2.19	2.23	33.3333	4.94624	4.94624	IPI:IPI00414079.1	Gene_Symbol=ATP6V1H Isoform 2 of V-type proton ATPase subunit H	ATP6V1H	1.47438	0.0722157	1.55152	0.950276	2.28753	1.31139	0.0994782	1.41224	0.928588	1.85199
221504_s_at	ATPase, H+ transporting, lysosomal 50/57kDa, V1 subunit H	ATP6V1H	chr8q11.2	1772.8	P	0.000244	1701.8	P	0.000732	-0.5	-1	0.1	D	0.998664	1389.5	P	0.000244	-0.7	-1.1	-0.3	D	0.999977	1810.3	P	0.000244	-0.4	-0.9	0.2	D	0.999034	1795	2.19	2.23	33.3333	4.94624	4.94624	IPI:IPI00414079.1	Gene_Symbol=ATP6V1H Isoform 2 of V-type proton ATPase subunit H	ATP6V1H	1.47438	0.0722157	1.55152	0.950276	2.28753	1.31139	0.0994782	1.41224	0.928588	1.85199
211022_s_at	alpha thalassemia/mental retardation syndrome X-linked (RAD54 homolog, S. cerevisiae)	ATRX	chrXq13.1-q21.1	62	A	0.067627	178.5	P	0.030273	0.8	0.7	1	NC	0.01421	79	A	0.19458	-0.1	-1.7	1.5	NC	0.307406	162.9	A	0.067627	0.5	-0.2	1.3	NC	0.131343	1337	3.49	3.6	25.8026	1.36437	0.722311	IPI:IPI00845355.1	Gene_Symbol=ATRX transcriptional regulator ATRX isoform 1	ATRX	1.25445	0.239813	1.50292	0.83468	1.88534	1.10588	0.427946	1.31555	0.840627	1.45484
202622_s_at	ataxin 2	ATXN2	chr12q24.1	1177	P	0.000244	839.1	P	0.001953	-0.3	-0.9	0.3	NC	0.969033	799.2	P	0.000732	0.3	-0.1	0.8	NC	0.5	1191.3	P	0.000244	0.1	-0.3	0.5	NC	0.5	1676	2.35	3.01	40.5179	1.14242	0	IPI:IPI00180154.4	Gene_Symbol=ATXN2 Isoform 1 of Ataxin-2	ATXN2	0.993369	0.962996	1.72752	0.575025	1.71607	1.04046	0.717975	2.89258	0.3597	3.00961
202622_s_at	ataxin 2	ATXN2	chr12q24.1	1177	P	0.000244	839.1	P	0.001953	-0.3	-0.9	0.3	NC	0.969033	799.2	P	0.000732	0.3	-0.1	0.8	NC	0.5	1191.3	P	0.000244	0.1	-0.3	0.5	NC	0.5	1676	2.35	3.01	40.5179	1.14242	0	IPI:IPI00180154.4	Gene_Symbol=ATXN2 Isoform 1 of Ataxin-2	ATXN2	0.993369	0.962996	1.72752	0.575025	1.71607	1.04046	0.717975	2.89258	0.3597	3.00961
201806_s_at	ataxin 2-like	ATXN2L	chr16p11	151.9	A	0.111572	223.9	A	0.334473	0.6	-0.8	2	NC	0.203871	143.4	A	0.19458	-0.1	-1.2	0.9	NC	0.5	435.3	A	0.080566	1.4	0.6	2.2	NC	0.00712	208	18.84	18.87	55.3327	14.4029	13.4002	IPI:IPI00456363.1	Gene_Symbol=ATXN2L Isoform 3 of Ataxin-2-like protein	ATXN2L	0.886353	0.105981	1.15935	0.764524	1.0276	0.902828	0.0284781	1.09491	0.824572	0.988511
207798_s_at	ataxin 2-like	ATXN2L	chr16p11	187.3	A	0.091553	61.4	A	0.533936	-2.6	-3.4	-1.8	NC	0.838962	168.8	A	0.095215	-0.3	-0.8	0.3	NC	0.5	88.1	A	0.366211	-2	-2.7	-1.2	NC	0.596188	208	18.84	18.87	55.3327	14.4029	13.4002	IPI:IPI00456363.1	Gene_Symbol=ATXN2L Isoform 3 of Ataxin-2-like protein	ATXN2L	0.886353	0.105981	1.15935	0.764524	1.0276	0.902828	0.0284781	1.09491	0.824572	0.988511
201806_s_at	ataxin 2-like	ATXN2L	chr16p11	151.9	A	0.111572	223.9	A	0.334473	0.6	-0.8	2	NC	0.203871	143.4	A	0.19458	-0.1	-1.2	0.9	NC	0.5	435.3	A	0.080566	1.4	0.6	2.2	NC	0.00712	208	18.84	18.87	55.3327	14.4029	13.4002	IPI:IPI00456363.1	Gene_Symbol=ATXN2L Isoform 3 of Ataxin-2-like protein	ATXN2L	0.886353	0.105981	1.15935	0.764524	1.0276	0.902828	0.0284781	1.09491	0.824572	0.988511
207798_s_at	ataxin 2-like	ATXN2L	chr16p11	187.3	A	0.091553	61.4	A	0.533936	-2.6	-3.4	-1.8	NC	0.838962	168.8	A	0.095215	-0.3	-0.8	0.3	NC	0.5	88.1	A	0.366211	-2	-2.7	-1.2	NC	0.596188	208	18.84	18.87	55.3327	14.4029	13.4002	IPI:IPI00456363.1	Gene_Symbol=ATXN2L Isoform 3 of Ataxin-2-like protein	ATXN2L	0.886353	0.105981	1.15935	0.764524	1.0276	0.902828	0.0284781	1.09491	0.824572	0.988511
201806_s_at	ataxin 2-like	ATXN2L	chr16p11	151.9	A	0.111572	223.9	A	0.334473	0.6	-0.8	2	NC	0.203871	143.4	A	0.19458	-0.1	-1.2	0.9	NC	0.5	435.3	A	0.080566	1.4	0.6	2.2	NC	0.00712	208	18.84	18.87	55.3327	14.4029	13.4002	IPI:IPI00456363.1	Gene_Symbol=ATXN2L Isoform 3 of Ataxin-2-like protein	ATXN2L	0.886353	0.105981	1.15935	0.764524	1.0276	0.902828	0.0284781	1.09491	0.824572	0.988511
207798_s_at	ataxin 2-like	ATXN2L	chr16p11	187.3	A	0.091553	61.4	A	0.533936	-2.6	-3.4	-1.8	NC	0.838962	168.8	A	0.095215	-0.3	-0.8	0.3	NC	0.5	88.1	A	0.366211	-2	-2.7	-1.2	NC	0.596188	208	18.84	18.87	55.3327	14.4029	13.4002	IPI:IPI00456363.1	Gene_Symbol=ATXN2L Isoform 3 of Ataxin-2-like protein	ATXN2L	0.886353	0.105981	1.15935	0.764524	1.0276	0.902828	0.0284781	1.09491	0.824572	0.988511
219366_at	apoptosis, caspase activation inhibitor	AVEN	chr15q13.1	890.5	P	0.001221	1203.4	P	0.00293	-0.2	-0.7	0.4	NC	0.975245	624.9	P	0.001953	-0.3	-0.8	0.2	NC	0.995519	498	P	0.01416	-0.8	-2	0.4	NC	0.997247	1276	3.78	3.92	45.0276	13.2597	6.07735	IPI:IPI00006904.1	Gene_Symbol=AVEN Cell death regulator Aven	AVEN	0.971457	0.799816	1.26577	0.767482	1.22964	0.903311	0.205879	1.17719	0.767346	1.06337
214742_at	5-azacytidine induced 1	AZI1	chr17q25.3	309.3	A	0.067627	287.7	A	0.067627	0.3	-0.2	0.8	NC	0.177412	446.7	P	0.037598	0.4	-0.2	1.1	NC	0.39129	351	A	0.27417	0.3	0.1	0.5	NC	0.62112	1059	4.4	4.45	56.9444	3.61111	0.925926	IPI:IPI00896446.2	Gene_Symbol=AZI1 5-azacytidine induced 1 isoform a	AZI1	1.23875	0.0645552	1.25765	0.984966	1.55792	1.24085	0.0859352	1.28636	0.964623	1.59618
209406_at	BCL2-associated athanogene 2	BAG2	chr6p12.3-p11.2	1601	P	0.000732	1582.9	P	0.000244	-0.1	-0.7	0.6	NC	0.570859	569.7	P	0.000732	-1.2	-1.7	-0.6	D	0.999977	1460.5	P	0.000244	0.1	-0.5	0.6	NC	0.570859	763	6.63	6.63	50.7109	27.9621	20.8531	IPI:IPI00000643.1	Gene_Symbol=BAG2 BAG family molecular chaperone regulator 2	BAG2	0.913478	0.305477	1.20731	0.756623	1.10285	0.947111	0.369108	1.13883	0.83165	1.0786
230879_at	BCL2-associated athanogene 2	BAG2	chr6p12.3-p11.2	146.3	P	0.018555	109.6	A	0.149658	-0.1	-1.1	0.9	NC	0.5	216.1	P	0.01416	0.3	-0.5	1.1	NC	0.5	201.6	P	0.001221	0.9	-0.2	1.9	NC	0.024755	763	6.63	6.63	50.7109	27.9621	20.8531	IPI:IPI00000643.1	Gene_Symbol=BAG2 BAG family molecular chaperone regulator 2	BAG2	0.913478	0.305477	1.20731	0.756623	1.10285	0.947111	0.369108	1.13883	0.83165	1.0786
217911_s_at	BCL2-associated athanogene 3	BAG3	chr10q25.2-q26.2	788.2	P	0.000244	846.8	P	0.000732	0.2	0.1	0.4	NC	0.5	855.2	P	0.00293	0.3	-0.6	1.2	NC	0.796129	796.9	P	0.00415	0	-0.3	0.3	NC	0.881991	1963	2.08	2.1	43.3043	2.26087	2.26087	IPI:IPI00641582.1	Gene_Symbol=BAG3 BAG family molecular chaperone regulator 3	BAG3	0.908004	0.572873	1.45225	0.62524	1.31865	1.0932	0.649881	1.53623	0.711613	1.67941
1559048_at	BAH domain and coiled-coil containing 1	BAHCC1	chr17q25.3	278.4	P	0.00293	320.2	P	0.010742	0	-0.6	0.6	NC	0.881991	193.2	P	0.023926	-0.4	-1.4	0.5	NC	0.805199	232.5	P	0.008057	0.2	0	0.4	NC	0.669411	1850	2.14	3.07	36.7331	1.72546	0	IPI:IPI00845508.3	Gene_Symbol=BAHCC1 BAH and coiled-coil domain-containing protein 1	BAHCC1	1.04356	0.476959	1.13126	0.922478	1.18053	1.06885	0.185036	1.10683	0.965684	1.18303
1559049_a_at	BAH domain and coiled-coil containing 1	BAHCC1	chr17q25.3	5.1	A	0.5	179.8	P	0.037598	4	1.5	6.6	NC	0.342437	20.2	A	0.466064	0.5	-2.2	3.1	NC	0.830902	108.6	A	0.080566	2.8	0.6	5	NC	0.506476	1850	2.14	3.07	36.7331	1.72546	0	IPI:IPI00845508.3	Gene_Symbol=BAHCC1 BAH and coiled-coil domain-containing protein 1	BAHCC1	1.04356	0.476959	1.13126	0.922478	1.18053	1.06885	0.185036	1.10683	0.965684	1.18303
1559075_s_at	BAH domain and coiled-coil containing 1	BAHCC1	chr17q25.3	16.5	A	0.904785	63.9	A	0.633789	1.6	-1	4.2	NC	0.153232	10.7	A	0.991943	0.3	-0.5	1.1	NC	0.681091	9.5	A	0.943848	-0.2	-0.9	0.5	NC	0.868657	1850	2.14	3.07	36.7331	1.72546	0	IPI:IPI00845508.3	Gene_Symbol=BAHCC1 BAH and coiled-coil domain-containing protein 1	BAHCC1	1.04356	0.476959	1.13126	0.922478	1.18053	1.06885	0.185036	1.10683	0.965684	1.18303
219218_at	BAH domain and coiled-coil containing 1	BAHCC1	chr17q25.3	102.1	A	0.366211	57.8	A	0.665527	-0.5	-2.3	1.4	NC	0.366593	56	A	0.72583	-0.8	-2.4	0.8	NC	0.51942	168.6	A	0.533936	0.5	0.1	0.9	NC	0.194801	1850	2.14	3.07	36.7331	1.72546	0	IPI:IPI00845508.3	Gene_Symbol=BAHCC1 BAH and coiled-coil domain-containing protein 1	BAHCC1	1.04356	0.476959	1.13126	0.922478	1.18053	1.06885	0.185036	1.10683	0.965684	1.18303
236604_at	BAH domain and coiled-coil containing 1	BAHCC1	chr17q25.3	32	A	0.432373	17.7	A	0.567627	0.3	-2.3	3	NC	0.5	122.8	A	0.246094	2.3	0.7	3.9	NC	0.5	120.6	A	0.19458	2.6	-0.1	5.4	NC	0.153232	1850	2.14	3.07	36.7331	1.72546	0	IPI:IPI00845508.3	Gene_Symbol=BAHCC1 BAH and coiled-coil domain-containing protein 1	BAHCC1	1.04356	0.476959	1.13126	0.922478	1.18053	1.06885	0.185036	1.10683	0.965684	1.18303
205293_x_at	BAI1-associated protein 2	BAIAP2	chr17q25	11.2	A	0.696289	114.7	A	0.366211	2.6	1.1	4.2	NC	0.5	11.9	A	0.850342	-0.3	-2.2	1.6	NC	0.669411	22.7	A	0.753906	0.1	-0.6	0.9	NC	0.814019	2195	1.97	2.01	32.5	2.5	2.5	IPI:IPI00180292.5	Gene_Symbol=BAIAP2 Isoform 5 of Brain-specific angiogenesis inhibitor 1-associated protein 2	BAIAP2	0.808532	0.193324	2.33085	0.346883	1.88457	0.91648	0.454595	2.61266	0.350784	2.39445
205294_at	BAI1-associated protein 2	BAIAP2	chr17q25	18.4	A	0.780518	195.1	A	0.27417	3	1.6	4.5	NC	0.078937	42.2	A	0.533936	1.6	-1.5	4.6	NC	0.284967	44.5	A	0.753906	0.2	-1.5	1.8	NC	0.62112	2195	1.97	2.01	32.5	2.5	2.5	IPI:IPI00180292.5	Gene_Symbol=BAIAP2 Isoform 5 of Brain-specific angiogenesis inhibitor 1-associated protein 2	BAIAP2	0.808532	0.193324	2.33085	0.346883	1.88457	0.91648	0.454595	2.61266	0.350784	2.39445
207832_at	BAI1-associated protein 2	BAIAP2	chr17q25	14.2	A	0.828613	15.4	A	0.601074	1	-0.1	2.2	NC	0.284967	21.7	A	0.665527	0.9	0.3	1.5	NC	0.194801	33	A	0.601074	1.9	0.8	3.1	NC	0.242585	2195	1.97	2.01	32.5	2.5	2.5	IPI:IPI00180292.5	Gene_Symbol=BAIAP2 Isoform 5 of Brain-specific angiogenesis inhibitor 1-associated protein 2	BAIAP2	0.808532	0.193324	2.33085	0.346883	1.88457	0.91648	0.454595	2.61266	0.350784	2.39445
209502_s_at	BAI1-associated protein 2	BAIAP2	chr17q25	90.3	A	0.303711	353.6	P	0.005859	1.4	0.5	2.3	NC	0.028766	270.7	A	0.080566	0.6	0.3	0.9	NC	0.118009	160.7	A	0.171387	0.3	-0.6	1.2	NC	0.5	2195	1.97	2.01	32.5	2.5	2.5	IPI:IPI00180292.5	Gene_Symbol=BAIAP2 Isoform 5 of Brain-specific angiogenesis inhibitor 1-associated protein 2	BAIAP2	0.808532	0.193324	2.33085	0.346883	1.88457	0.91648	0.454595	2.61266	0.350784	2.39445
222675_s_at	BAI1-associated protein 2-like 1	BAIAP2L1	chr7q21.3	333.3	A	0.219482	571.4	A	0.171387	0.6	0	1.2	NC	0.330589	509.2	A	0.095215	0.7	0.1	1.2	NC	0.099852	243.3	A	0.334473	-0.2	-1.1	0.7	NC	0.39129	2460	1.44	1.49	30.9198	2.15264	2.15264	IPI:IPI00179326.7	Gene_Symbol=BAIAP2L1 Brain-specific angiogenesis inhibitor 1-associated protein 2-like protein 1	BAIAP2L1	1.20716					1.33521
227371_at	BAI1-associated protein 2-like 1	BAIAP2L1	chr7q21.3	410.9	P	0.00415	261.3	P	0.01416	-0.2	-1	0.6	NC	0.669411	608.7	P	0.000244	0.4	-0.6	1.5	NC	0.161038	375.9	P	0.037598	-0.5	-1	0	D	0.999786	2460	1.44	1.49	30.9198	2.15264	2.15264	IPI:IPI00179326.7	Gene_Symbol=BAIAP2L1 Brain-specific angiogenesis inhibitor 1-associated protein 2-like protein 1	BAIAP2L1	1.20716					1.33521
227372_s_at	BAI1-associated protein 2-like 1	BAIAP2L1	chr7q21.3	1370.2	P	0.000244	908	P	0.001953	-0.3	-1.3	0.7	NC	0.905721	1455.8	P	0.000244	0.3	-0.2	0.9	NC	0.5	391.9	P	0.001221	-1.6	-2.3	-0.9	D	0.99998	2460	1.44	1.49	30.9198	2.15264	2.15264	IPI:IPI00179326.7	Gene_Symbol=BAIAP2L1 Brain-specific angiogenesis inhibitor 1-associated protein 2-like protein 1	BAIAP2L1	1.20716					1.33521
222675_s_at	BAI1-associated protein 2-like 1	BAIAP2L1	chr7q21.3	333.3	A	0.219482	571.4	A	0.171387	0.6	0	1.2	NC	0.330589	509.2	A	0.095215	0.7	0.1	1.2	NC	0.099852	243.3	A	0.334473	-0.2	-1.1	0.7	NC	0.39129	2460	1.44	1.49	30.9198	2.15264	2.15264	IPI:IPI00179326.7	Gene_Symbol=BAIAP2L1 Brain-specific angiogenesis inhibitor 1-associated protein 2-like protein 1	BAIAP2L1	1.20716					1.33521
227371_at	BAI1-associated protein 2-like 1	BAIAP2L1	chr7q21.3	410.9	P	0.00415	261.3	P	0.01416	-0.2	-1	0.6	NC	0.669411	608.7	P	0.000244	0.4	-0.6	1.5	NC	0.161038	375.9	P	0.037598	-0.5	-1	0	D	0.999786	2460	1.44	1.49	30.9198	2.15264	2.15264	IPI:IPI00179326.7	Gene_Symbol=BAIAP2L1 Brain-specific angiogenesis inhibitor 1-associated protein 2-like protein 1	BAIAP2L1	1.20716					1.33521
227372_s_at	BAI1-associated protein 2-like 1	BAIAP2L1	chr7q21.3	1370.2	P	0.000244	908	P	0.001953	-0.3	-1.3	0.7	NC	0.905721	1455.8	P	0.000244	0.3	-0.2	0.9	NC	0.5	391.9	P	0.001221	-1.6	-2.3	-0.9	D	0.99998	2460	1.44	1.49	30.9198	2.15264	2.15264	IPI:IPI00179326.7	Gene_Symbol=BAIAP2L1 Brain-specific angiogenesis inhibitor 1-associated protein 2-like protein 1	BAIAP2L1	1.20716					1.33521
210125_s_at	barrier to autointegration factor 1	BANF1	chr11q13.1	5671.8	P	0.000244	7693	P	0.000244	0.4	0.1	0.7	NC	0.441923	6821.2	P	0.000244	0.1	-0.3	0.5	NC	0.5	7864	P	0.000244	0.3	0	0.6	NC	0.5	701	7.42	7.44	57.3034	52.809	52.809	IPI:IPI00026087.1	Gene_Symbol=BANF1 Barrier-to-autointegration factor	BANF1	0.626819	1.87e-08	1.12415	0.557596	0.704635	0.682137	6.25e-05	1.17722	0.579448	0.803024
228928_x_at	BTG3 associated nuclear protein	BANP	chr16q24.2-q24.3	1077.4	P	0.001953	1282.8	P	0.001953	0.3	-0.2	0.8	NC	0.454766	1011.2	P	0.001221	0.5	0.2	0.8	NC	0.5	1877.9	P	0.001953	0.9	0.4	1.4	I	0.001336	2562	1.33	1.33	16.6667	4.71014	4.71014	IPI:IPI00853638.2	Gene_Symbol=BANP BTG3 associated nuclear protein, isoform CRA_a	BANP
202391_at	brain abundant, membrane attached signal protein 1	BASP1	chr5p15.1-p14	9064.3	P	0.000244	13417.2	P	0.000244	0.5	0.2	0.9	NC	0.078937	12033.7	P	0.000244	0.4	0.1	0.7	NC	0.403812	7904.2	P	0.000244	-0.2	-0.5	0.1	NC	0.942324	146	23.8	23.8	74.8899	35.6828	35.6828	IPI:IPI00299024.9	Gene_Symbol=BASP1 Isoform 1 of Brain acid soluble protein 1	BASP1	0.527878	1.27e-08	1.18758	0.444497	0.6269	0.652794	1.18e-06	1.15346	0.565943	0.752973
228589_at	Brain abundant, membrane attached signal protein 1	BASP1	chr5p15.1-p14	30	A	0.491211	56.5	A	0.5	0.9	-1.2	2.9	NC	0.342437	150.7	A	0.080566	1.9	0	3.7	NC	0.083826	148.4	A	0.144043	2.2	0.2	4.1	NC	0.284967	146	23.8	23.8	74.8899	35.6828	35.6828	IPI:IPI00299024.9	Gene_Symbol=BASP1 Isoform 1 of Brain acid soluble protein 1	BASP1	0.527878	1.27e-08	1.18758	0.444497	0.6269	0.652794	1.18e-06	1.15346	0.565943	0.752973
202391_at	brain abundant, membrane attached signal protein 1	BASP1	chr5p15.1-p14	9064.3	P	0.000244	13417.2	P	0.000244	0.5	0.2	0.9	NC	0.078937	12033.7	P	0.000244	0.4	0.1	0.7	NC	0.403812	7904.2	P	0.000244	-0.2	-0.5	0.1	NC	0.942324	146	23.8	23.8	74.8899	35.6828	35.6828	IPI:IPI00299024.9	Gene_Symbol=BASP1 Isoform 1 of Brain acid soluble protein 1	BASP1	0.527878	1.27e-08	1.18758	0.444497	0.6269	0.652794	1.18e-06	1.15346	0.565943	0.752973
228589_at	Brain abundant, membrane attached signal protein 1	BASP1	chr5p15.1-p14	30	A	0.491211	56.5	A	0.5	0.9	-1.2	2.9	NC	0.342437	150.7	A	0.080566	1.9	0	3.7	NC	0.083826	148.4	A	0.144043	2.2	0.2	4.1	NC	0.284967	146	23.8	23.8	74.8899	35.6828	35.6828	IPI:IPI00299024.9	Gene_Symbol=BASP1 Isoform 1 of Brain acid soluble protein 1	BASP1	0.527878	1.27e-08	1.18758	0.444497	0.6269	0.652794	1.18e-06	1.15346	0.565943	0.752973
200041_s_at	HLA-B associated transcript 1	BAT1	chr6p21.3	12204.1	P	0.000244	20074.2	P	0.000244	0.7	0.6	0.9	NC	0.024755	17719.4	P	0.000244	0.4	0.2	0.6	NC	0.5	13037.8	P	0.000244	-0.2	-0.3	0	NC	0.996959	345	12.98	12.98	57.5621	23.2506	14.447	IPI:IPI00641829.5	Gene_Symbol=BAT1 Isoform 2 of Spliceosome RNA helicase BAT1	BAT1	1.32418	0.0124786	1.20852	1.0957	1.60029	1.15107	0.0180943	1.11029	1.03673	1.27802
212384_at	HLA-B associated transcript 1	BAT1	chr6p21.3	66.9	A	0.266357	234	A	0.129639	1.2	0.4	2.1	NC	0.050553	172.8	P	0.008057	1.1	0.1	2.1	I	0.001077	88.3	A	0.5	-0.9	-1.7	-0.2	NC	0.5	345	12.98	12.98	57.5621	23.2506	14.447	IPI:IPI00641829.5	Gene_Symbol=BAT1 Isoform 2 of Spliceosome RNA helicase BAT1	BAT1	1.32418	0.0124786	1.20852	1.0957	1.60029	1.15107	0.0180943	1.11029	1.03673	1.27802
208132_x_at	HLA-B associated transcript 2	BAT2	chr6p21.3	903.7	P	0.000244	1270.3	P	0.00415	0.5	0.3	0.8	NC	0.105663	1724.4	P	0.000244	0.9	0.6	1.3	I	0.001832	1405.2	P	0.001221	0.8	0.4	1.3	NC	0.078937	493	10.26	10.42	60.1298	3.75522	1.34446	IPI:IPI00893641.1	Gene_Symbol=BAT2 HLA-B associated transcript 2	BAT2	0.924958	0.0780156	1.09115	0.847693	1.00927	0.966572	0.5004	1.10708	0.873086	1.07007
212081_x_at	HLA-B associated transcript 2	BAT2	chr6p21.3	1013.7	P	0.000244	2188.8	P	0.000732	0.7	0.3	1.1	NC	0.054022	1985.3	P	0.000732	1	0.5	1.4	NC	0.054022	2086.1	P	0.000244	0.7	0.3	1.2	NC	0.021224	493	10.26	10.42	60.1298	3.75522	1.34446	IPI:IPI00893641.1	Gene_Symbol=BAT2 HLA-B associated transcript 2	BAT2	0.924958	0.0780156	1.09115	0.847693	1.00927	0.966572	0.5004	1.10708	0.873086	1.07007
214201_x_at	HLA-B associated transcript 2	BAT2	chr6p21.3	803.5	P	0.001953	903.1	P	0.001221	0.4	-0.2	0.9	NC	0.177412	1203.6	P	0.000244	0.7	0.3	1	I	0.001651	968.6	P	0.001953	0.5	0.2	0.8	NC	0.026698	493	10.26	10.42	60.1298	3.75522	1.34446	IPI:IPI00893641.1	Gene_Symbol=BAT2 HLA-B associated transcript 2	BAT2	0.924958	0.0780156	1.09115	0.847693	1.00927	0.966572	0.5004	1.10708	0.873086	1.07007
201255_x_at	HLA-B associated transcript 3	BAT3	chr6p21.3	2876.9	P	0.000732	4686.5	P	0.000244	0.4	0.1	0.7	NC	0.153232	3916.3	P	0.000244	0.5	0.1	0.9	NC	0.342437	3286.5	P	0.000732	0.2	-0.3	0.6	NC	0.62112	572	8.98	9.09	55.595	5.77265	4.61812	IPI:IPI00894467.1	Gene_Symbol=BAT3 HLA-B associated transcript 3, isoform CRA_a	BAT3	1.23305	0.000160955	1.08826	1.13304	1.34188	1.09146	0.117188	1.11997	0.974541	1.2224
210208_x_at	HLA-B associated transcript 3	BAT3	chr6p21.3	4208.4	P	0.000244	6956.1	P	0.000244	0.4	0	0.8	NC	0.169098	6238.9	P	0.000244	0.5	0	0.9	NC	0.5	4558.2	P	0.000732	0	-0.4	0.4	NC	0.930187	572	8.98	9.09	55.595	5.77265	4.61812	IPI:IPI00894467.1	Gene_Symbol=BAT3 HLA-B associated transcript 3, isoform CRA_a	BAT3	1.23305	0.000160955	1.08826	1.13304	1.34188	1.09146	0.117188	1.11997	0.974541	1.2224
213318_s_at	HLA-B associated transcript 3	BAT3	chr6p21.3	4779.5	P	0.000244	5486.7	P	0.000244	0.4	0.2	0.6	NC	0.318909	6284.1	P	0.000244	0.4	0.3	0.6	NC	0.263341	3504.5	P	0.000244	0	-0.2	0.2	NC	0.861614	572	8.98	9.09	55.595	5.77265	4.61812	IPI:IPI00894467.1	Gene_Symbol=BAT3 HLA-B associated transcript 3, isoform CRA_a	BAT3	1.23305	0.000160955	1.08826	1.13304	1.34188	1.09146	0.117188	1.11997	0.974541	1.2224
230513_at	HLA-B associated transcript 3	BAT3	chr6p21.3	50	A	0.219482	66.3	A	0.533936	-0.4	-2	1.2	NC	0.596188	231.9	P	0.037598	1.9	0.5	3.3	NC	0.124536	80.5	A	0.567627	0.1	-1.6	1.9	NC	0.747149	572	8.98	9.09	55.595	5.77265	4.61812	IPI:IPI00894467.1	Gene_Symbol=BAT3 HLA-B associated transcript 3, isoform CRA_a	BAT3	1.23305	0.000160955	1.08826	1.13304	1.34188	1.09146	0.117188	1.11997	0.974541	1.2224
208478_s_at	BCL2-associated X protein	BAX	chr19q13.3-q13.4	1068.2	P	0.000732	845.5	P	0.001953	-0.2	-1.2	0.8	NC	0.921063	713.7	P	0.001221	-0.4	-1.2	0.3	NC	0.983269	457.2	P	0.001953	-0.7	-1.8	0.4	NC	0.995927	1286	3.74	3.75	59.7561	15.8537	15.8537	IPI:IPI00071059.4	Gene_Symbol=BAX Isoform Epsilon of Apoptosis regulator BAX	BAX	1.53398	0.124485	1.90214	0.80645	2.91784	1.29219	0.222515	1.70169	0.759353	2.19891
211833_s_at	BCL2-associated X protein	BAX	chr19q13.3-q13.4	1109.4	P	0.001221	479.5	P	0.008057	-1.1	-2	-0.2	D	0.999448	552.6	P	0.00415	-0.8	-1	-0.5	D	0.999973	707.6	P	0.023926	-0.9	-1.8	0.1	D	0.998923	1286	3.74	3.75	59.7561	15.8537	15.8537	IPI:IPI00071059.4	Gene_Symbol=BAX Isoform Epsilon of Apoptosis regulator BAX	BAX	1.53398	0.124485	1.90214	0.80645	2.91784	1.29219	0.222515	1.70169	0.759353	2.19891
208445_s_at	bromodomain adjacent to zinc finger domain, 1B	BAZ1B	chr7q11.23	1356.8	P	0.000244	1511.7	P	0.000244	0.5	0.2	0.8	NC	0.5	1756.5	P	0.000244	0.6	0.1	1	NC	0.252851	2054	P	0.000244	0.3	0	0.7	NC	0.330589	400	11.86	11.94	30.0203	6.49087	5.81474	IPI:IPI00216695.1	Gene_Symbol=BAZ1B Isoform 2 of Tyrosine-protein kinase BAZ1B	BAZ1B	1.15899	0.0325756	1.14351	1.01353	1.32532	1.12324	0.0247902	1.10504	1.01647	1.24123
211313_s_at	bromodomain adjacent to zinc finger domain, 1B	BAZ1B	chr7q11.23	17.2	A	0.696289	112.2	A	0.171387	2.5	0.6	4.4	NC	0.5	39.5	A	0.533936	0.6	-1.8	2.9	NC	0.805199	151.2	A	0.080566	2.9	1.5	4.3	NC	0.078937	400	11.86	11.94	30.0203	6.49087	5.81474	IPI:IPI00216695.1	Gene_Symbol=BAZ1B Isoform 2 of Tyrosine-protein kinase BAZ1B	BAZ1B	1.15899	0.0325756	1.14351	1.01353	1.32532	1.12324	0.0247902	1.10504	1.01647	1.24123
213336_at	bromodomain adjacent to zinc finger domain, 1B	BAZ1B	chr7q11.23	34.8	A	0.665527	63.5	A	0.601074	1	0.2	1.9	NC	0.252851	224.9	A	0.27417	2.8	1.4	4.2	NC	0.48058	88.1	A	0.533936	0.8	-0.6	2.1	NC	0.454766	400	11.86	11.94	30.0203	6.49087	5.81474	IPI:IPI00216695.1	Gene_Symbol=BAZ1B Isoform 2 of Tyrosine-protein kinase BAZ1B	BAZ1B	1.15899	0.0325756	1.14351	1.01353	1.32532	1.12324	0.0247902	1.10504	1.01647	1.24123
229658_at	Bromodomain adjacent to zinc finger domain, 1B	BAZ1B	chr7q11.23	5.9	A	0.976074	21.4	A	0.828613	1.1	0.5	1.7	NC	0.088938	5.3	A	0.999268	0.2	-0.3	0.7	NC	0.987976	69.6	A	0.72583	2.6	1.2	4	NC	0.177412	400	11.86	11.94	30.0203	6.49087	5.81474	IPI:IPI00216695.1	Gene_Symbol=BAZ1B Isoform 2 of Tyrosine-protein kinase BAZ1B	BAZ1B	1.15899	0.0325756	1.14351	1.01353	1.32532	1.12324	0.0247902	1.10504	1.01647	1.24123
200837_at	B-cell receptor-associated protein 31	BCAP31	chrXq28	2519.8	P	0.000244	3308.2	P	0.000244	0.3	-0.2	0.8	NC	0.5	3017.2	P	0.000244	0.2	-0.2	0.5	NC	0.570859	2774.8	P	0.000244	-0.2	-0.4	0	NC	0.995519	1660	2.38	2.38	25.2396	10.5431	4.79233	IPI:IPI00642984.2	Gene_Symbol=BCAP31 B-cell receptor-associated protein 31 isoform a	BCAP31	1.3439					1.29941
203053_at	breast carcinoma amplified sequence 2	BCAS2	chr1p21-p13.3	4538.9	P	0.000244	6167.3	P	0.000732	0	-0.6	0.6	NC	0.60871	5113	P	0.000244	0.1	-0.3	0.5	NC	0.657563	5794.6	P	0.000244	0.3	0	0.6	NC	0.5	2094	2.02	2.03	48.4444	10.2222	10.2222	IPI:IPI00025178.3	Gene_Symbol=BCAS2 Pre-mRNA-splicing factor SPF27	BCAS2	0.930855	0.762877	2.44291	0.381043	2.274	0.875448	0.240287	1.414	0.619127	1.23789
214390_s_at	branched chain aminotransferase 1, cytosolic	BCAT1	chr12pter-q12	1110.9	P	0.001221	1692.5	P	0.000244	0.5	0.1	0.8	NC	0.5	675.8	P	0.00293	-0.6	-1	-0.2	D	0.999654	817.1	P	0.00293	-0.2	-0.4	0	D	0.998664	994	4.92	4.94	27.7937	11.1748	8.02292	IPI:IPI00798272.2	Gene_Symbol=BCAT1 Branched-chain-amino-acid aminotransferase	BCAT1	1.02604	0.748652	1.20624	0.850611	1.23766	0.846725	0.125077	1.25672	0.67376	1.06409
214452_at	branched chain aminotransferase 1, cytosolic	BCAT1	chr12pter-q12	1947	P	0.000244	1682.4	P	0.000244	0.4	0	0.8	NC	0.5	965.2	P	0.000244	-0.8	-1.4	-0.2	D	0.99997	1792.3	P	0.000732	-0.3	-1.1	0.6	NC	0.925732	994	4.92	4.94	27.7937	11.1748	8.02292	IPI:IPI00798272.2	Gene_Symbol=BCAT1 Branched-chain-amino-acid aminotransferase	BCAT1	1.02604	0.748652	1.20624	0.850611	1.23766	0.846725	0.125077	1.25672	0.67376	1.06409
225285_at	branched chain aminotransferase 1, cytosolic	BCAT1	chr12pter-q12	8896	P	0.000244	14453.9	P	0.000244	0.6	0.2	0.9	NC	0.213188	13808.2	P	0.000244	0.5	0.2	0.7	NC	0.232549	27408.3	P	0.000244	1.6	1.4	1.9	I	2e-05	994	4.92	4.94	27.7937	11.1748	8.02292	IPI:IPI00798272.2	Gene_Symbol=BCAT1 Branched-chain-amino-acid aminotransferase	BCAT1	1.02604	0.748652	1.20624	0.850611	1.23766	0.846725	0.125077	1.25672	0.67376	1.06409
226517_at	branched chain aminotransferase 1, cytosolic	BCAT1	chr12pter-q12	6554.6	P	0.000244	8276.9	P	0.000244	0.5	0	0.9	NC	0.177412	9014.9	P	0.000244	0.7	0.4	1	NC	0.009292	17238.1	P	0.000244	1.5	1.2	1.8	I	2e-05	994	4.92	4.94	27.7937	11.1748	8.02292	IPI:IPI00798272.2	Gene_Symbol=BCAT1 Branched-chain-amino-acid aminotransferase	BCAT1	1.02604	0.748652	1.20624	0.850611	1.23766	0.846725	0.125077	1.25672	0.67376	1.06409
214390_s_at	branched chain aminotransferase 1, cytosolic	BCAT1	chr12pter-q12	1110.9	P	0.001221	1692.5	P	0.000244	0.5	0.1	0.8	NC	0.5	675.8	P	0.00293	-0.6	-1	-0.2	D	0.999654	817.1	P	0.00293	-0.2	-0.4	0	D	0.998664	994	4.92	4.94	27.7937	11.1748	8.02292	IPI:IPI00798272.2	Gene_Symbol=BCAT1 Branched-chain-amino-acid aminotransferase	BCAT1	1.02604	0.748652	1.20624	0.850611	1.23766	0.846725	0.125077	1.25672	0.67376	1.06409
214452_at	branched chain aminotransferase 1, cytosolic	BCAT1	chr12pter-q12	1947	P	0.000244	1682.4	P	0.000244	0.4	0	0.8	NC	0.5	965.2	P	0.000244	-0.8	-1.4	-0.2	D	0.99997	1792.3	P	0.000732	-0.3	-1.1	0.6	NC	0.925732	994	4.92	4.94	27.7937	11.1748	8.02292	IPI:IPI00798272.2	Gene_Symbol=BCAT1 Branched-chain-amino-acid aminotransferase	BCAT1	1.02604	0.748652	1.20624	0.850611	1.23766	0.846725	0.125077	1.25672	0.67376	1.06409
225285_at	branched chain aminotransferase 1, cytosolic	BCAT1	chr12pter-q12	8896	P	0.000244	14453.9	P	0.000244	0.6	0.2	0.9	NC	0.213188	13808.2	P	0.000244	0.5	0.2	0.7	NC	0.232549	27408.3	P	0.000244	1.6	1.4	1.9	I	2e-05	994	4.92	4.94	27.7937	11.1748	8.02292	IPI:IPI00798272.2	Gene_Symbol=BCAT1 Branched-chain-amino-acid aminotransferase	BCAT1	1.02604	0.748652	1.20624	0.850611	1.23766	0.846725	0.125077	1.25672	0.67376	1.06409
226517_at	branched chain aminotransferase 1, cytosolic	BCAT1	chr12pter-q12	6554.6	P	0.000244	8276.9	P	0.000244	0.5	0	0.9	NC	0.177412	9014.9	P	0.000244	0.7	0.4	1	NC	0.009292	17238.1	P	0.000244	1.5	1.2	1.8	I	2e-05	994	4.92	4.94	27.7937	11.1748	8.02292	IPI:IPI00798272.2	Gene_Symbol=BCAT1 Branched-chain-amino-acid aminotransferase	BCAT1	1.02604	0.748652	1.20624	0.850611	1.23766	0.846725	0.125077	1.25672	0.67376	1.06409
218264_at	BRCA2 and CDKN1A interacting protein	BCCIP	chr10q26.1	928.3	P	0.000244	1609	P	0.00293	0.8	-0.5	2	NC	0.429141	1105.3	P	0.018555	0.6	-0.4	1.6	NC	0.681091	1204.6	P	0.008057	0.6	-0.4	1.5	NC	0.5	1444	3.01	3.01	44.4099	12.1118	4.65838	IPI:IPI00220152.2	Gene_Symbol=BCCIP Isoform 2 of BRCA2 and CDKN1A-interacting protein	BCCIP	1.13072	0.0642809	1.14397	0.98842	1.2935	0.855362	0.0392631	1.15457	0.740847	0.987579
227322_s_at	BRCA2 and CDKN1A interacting protein	BCCIP	chr10q26.1	6287.4	P	0.000732	5957	P	0.000732	0.1	-0.2	0.4	NC	0.875448	6290.6	P	0.000732	-0.1	-0.3	0.2	NC	0.981872	3117.9	P	0.001221	-0.9	-1.1	-0.7	D	0.99998	1444	3.01	3.01	44.4099	12.1118	4.65838	IPI:IPI00220152.2	Gene_Symbol=BCCIP Isoform 2 of BRCA2 and CDKN1A-interacting protein	BCCIP	1.13072	0.0642809	1.14397	0.98842	1.2935	0.855362	0.0392631	1.15457	0.740847	0.987579
227896_at	BRCA2 and CDKN1A interacting protein	BCCIP	chr10q26.1	944.5	P	0.000244	1021.6	P	0.000244	0.2	0	0.5	NC	0.558077	704.3	P	0.000732	-0.3	-0.8	0.2	NC	0.995075	1012.1	P	0.000732	0.2	-0.3	0.7	NC	0.703911	1444	3.01	3.01	44.4099	12.1118	4.65838	IPI:IPI00220152.2	Gene_Symbol=BCCIP Isoform 2 of BRCA2 and CDKN1A-interacting protein	BCCIP	1.13072	0.0642809	1.14397	0.98842	1.2935	0.855362	0.0392631	1.15457	0.740847	0.987579
1557257_at	B-cell CLL/lymphoma 10	BCL10	chr1p22	173.8	P	0.000732	75.9	A	0.432373	-1.3	-2.6	0	NC	0.988955	53.6	A	0.171387	-1	-2.2	0.2	NC	0.990708	28.5	A	0.366211	-1.5	-3	0	D	0.999508	1926	2.1	2.11	40.7725	4.29185	4.29185	IPI:IPI00022477.1	Gene_Symbol=BCL10 B-cell lymphoma/leukemia 10	BCL10	1.12245	0.381288	1.56248	0.718373	1.75381	1.15377	0.187488	1.36648	0.844335	1.5766
1557258_a_at	B-cell CLL/lymphoma 10	BCL10	chr1p22	211.6	P	0.023926	141.9	A	0.303711	-1.1	-2.4	0.1	NC	0.921063	112.7	A	0.246094	-0.9	-2	0.1	NC	0.988955	152.7	A	0.19458	-0.5	-0.9	0	NC	0.996081	1926	2.1	2.11	40.7725	4.29185	4.29185	IPI:IPI00022477.1	Gene_Symbol=BCL10 B-cell lymphoma/leukemia 10	BCL10	1.12245	0.381288	1.56248	0.718373	1.75381	1.15377	0.187488	1.36648	0.844335	1.5766
205263_at	B-cell CLL/lymphoma 10	BCL10	chr1p22	2135.4	P	0.000244	1172.1	P	0.000244	-0.6	-1.5	0.4	D	0.999226	1420.4	P	0.001953	-0.9	-1.5	-0.4	D	0.99998	1891.6	P	0.000244	-0.2	-0.8	0.3	NC	0.930187	1926	2.1	2.11	40.7725	4.29185	4.29185	IPI:IPI00022477.1	Gene_Symbol=BCL10 B-cell lymphoma/leukemia 10	BCL10	1.12245	0.381288	1.56248	0.718373	1.75381	1.15377	0.187488	1.36648	0.844335	1.5766
219072_at	B-cell CLL/lymphoma 7C	BCL7C	chr16p11	87.3	A	0.27417	719.1	P	0.023926	2.5	0.5	4.4	NC	0.161038	527.7	P	0.030273	2.4	0.4	4.5	NC	0.5	77.8	A	0.303711	0.5	-0.5	1.5	NC	0.5	1631	2.42	2.43	52.0661	4.13223	4.13223	IPI:IPI00447051.2	Gene_Symbol=BCL7C Isoform 2 of B-cell CLL/lymphoma 7 protein family member C	BCL7C	0.812654	0.165997	1.38969	0.584775	1.12933	0.904733	0.509145	1.43658	0.629781	1.29973
201083_s_at	BCL2-associated transcription factor 1	BCLAF1	chr6q22-q23	2063.4	P	0.000244	583.1	P	0.005859	-1.7	-2.5	-0.9	D	0.999977	745.3	P	0.000244	-1.1	-1.6	-0.6	D	0.99994	608.4	P	0.001953	-1.1	-1.6	-0.6	D	0.999948	543	9.59	9.66	52.0697	10.6754	6.20915	IPI:IPI00413671.1	Gene_Symbol=BCLAF1 Isoform 2 of Bcl-2-associated transcription factor 1	BCLAF1	0.81112	0.0250239	1.19732	0.677446	0.971171	0.859375	0.0661215	1.17667	0.730348	1.0112
201084_s_at	BCL2-associated transcription factor 1	BCLAF1	chr6q22-q23	12077.6	P	0.000244	8373	P	0.000244	-0.8	-1.2	-0.3	D	0.999693	10117.8	P	0.000244	-0.4	-0.6	-0.1	D	0.999965	8288.1	P	0.000244	-0.7	-1.1	-0.3	D	0.99998	543	9.59	9.66	52.0697	10.6754	6.20915	IPI:IPI00413671.1	Gene_Symbol=BCLAF1 Isoform 2 of Bcl-2-associated transcription factor 1	BCLAF1	0.81112	0.0250239	1.19732	0.677446	0.971171	0.859375	0.0661215	1.17667	0.730348	1.0112
201101_s_at	BCL2-associated transcription factor 1	BCLAF1	chr6q22-q23	2659.6	P	0.000244	2094.6	P	0.000244	-0.5	-0.8	-0.2	D	0.999973	657.2	P	0.000244	-1.9	-2.2	-1.6	D	0.999811	854	P	0.000244	-1.7	-2.1	-1.3	D	0.999965	543	9.59	9.66	52.0697	10.6754	6.20915	IPI:IPI00413671.1	Gene_Symbol=BCLAF1 Isoform 2 of Bcl-2-associated transcription factor 1	BCLAF1	0.81112	0.0250239	1.19732	0.677446	0.971171	0.859375	0.0661215	1.17667	0.730348	1.0112
214499_s_at	BCL2-associated transcription factor 1	BCLAF1	chr6q22-q23	1977.8	P	0.000244	873.6	P	0.001221	-1.4	-2.4	-0.3	D	0.999922	819.3	P	0.000244	-1.6	-2.3	-0.9	D	0.99998	746.1	P	0.000244	-1.6	-2.3	-0.9	D	0.99998	543	9.59	9.66	52.0697	10.6754	6.20915	IPI:IPI00413671.1	Gene_Symbol=BCLAF1 Isoform 2 of Bcl-2-associated transcription factor 1	BCLAF1	0.81112	0.0250239	1.19732	0.677446	0.971171	0.859375	0.0661215	1.17667	0.730348	1.0112
229454_at	BCL2-associated transcription factor 1	BCLAF1	chr6q22-q23	239.6	A	0.095215	172.3	A	0.171387	0.2	-1.2	1.7	NC	0.252851	202.1	A	0.080566	0.2	-1.4	1.8	NC	0.232549	197.5	A	0.111572	-0.3	-0.9	0.2	NC	0.5	543	9.59	9.66	52.0697	10.6754	6.20915	IPI:IPI00413671.1	Gene_Symbol=BCLAF1 Isoform 2 of Bcl-2-associated transcription factor 1	BCLAF1	0.81112	0.0250239	1.19732	0.677446	0.971171	0.859375	0.0661215	1.17667	0.730348	1.0112
239897_at	BCL2-associated transcription factor 1	BCLAF1	chr6q22-q23	352.2	P	0.001221	343.1	P	0.001221	-0.4	-1.2	0.3	NC	0.980376	164.7	A	0.129639	-1.2	-1.8	-0.7	MD	0.997968	369.8	P	0.00415	-0.4	-1.1	0.3	NC	0.973302	543	9.59	9.66	52.0697	10.6754	6.20915	IPI:IPI00413671.1	Gene_Symbol=BCLAF1 Isoform 2 of Bcl-2-associated transcription factor 1	BCLAF1	0.81112	0.0250239	1.19732	0.677446	0.971171	0.859375	0.0661215	1.17667	0.730348	1.0112
202315_s_at	breakpoint cluster region	BCR	chr22q11|22q11.23	963.1	P	0.000244	1149.1	P	0.001953	-0.5	-1.2	0.2	NC	0.987976	1241.5	P	0.000244	0.1	-0.9	1	NC	0.757415	1449.6	P	0.000244	0.8	-0.1	1.7	NC	0.366593	1938	2.09	2.13	16.3651	1.18017	1.18017	IPI:IPI00004497.2	Gene_Symbol=BCR Isoform 1 of Breakpoint cluster region protein	BCR	0.840795	0.617985	2.70573	0.310746	2.27496	0.842055	0.276485	1.5102	0.55758	1.27167
217223_s_at	breakpoint cluster region	BCR	chr22q11|22q11.23	663.9	P	0.005859	733.4	P	0.008057	-0.1	-0.4	0.1	NC	0.725952	814.8	P	0.00415	0	-0.3	0.3	NC	0.881991	522.9	P	0.008057	0.3	-0.2	0.7	NC	0.5	1938	2.09	2.13	16.3651	1.18017	1.18017	IPI:IPI00004497.2	Gene_Symbol=BCR Isoform 1 of Breakpoint cluster region protein	BCR	0.840795	0.617985	2.70573	0.310746	2.27496	0.842055	0.276485	1.5102	0.55758	1.27167
1570336_at	3-hydroxybutyrate dehydrogenase, type 1	BDH1	chr3q29	7	A	0.870361	5.6	A	0.998047	-0.4	-3.5	2.8	NC	0.822588	13.9	A	0.888428	-0.3	-0.6	0.1	NC	0.736659	24.6	A	0.780518	-0.1	-0.8	0.5	NC	0.441923	2071	2.03	2.06	37.6093	3.207	3.207	IPI:IPI00025341.2	Gene_Symbol=BDH1 D-beta-hydroxybutyrate dehydrogenase, mitochondrial	BDH1	1.38164	0.211906	1.91634	0.720975	2.64769	0.974279	0.90801	1.93534	0.503415	1.88556
211715_s_at	3-hydroxybutyrate dehydrogenase, type 1	BDH1	chr3q29	562.9	P	0.005859	633.9	P	0.001953	0.3	0	0.6	NC	0.5	320.2	P	0.01416	-0.6	-1.4	0.2	NC	0.995927	917.7	P	0.046143	0.8	0.6	0.9	NC	0.185981	2071	2.03	2.06	37.6093	3.207	3.207	IPI:IPI00025341.2	Gene_Symbol=BDH1 D-beta-hydroxybutyrate dehydrogenase, mitochondrial	BDH1	1.38164	0.211906	1.91634	0.720975	2.64769	0.974279	0.90801	1.93534	0.503415	1.88556
201261_x_at	biglycan	BGN	chrXq28	9	A	0.533936	331.5	M	0.056152	3.9	1.9	5.9	NC	0.088938	232.9	A	0.149658	3.8	1.7	5.9	NC	0.493524	243.7	A	0.19458	2.6	0.7	4.5	NC	0.203855	2095	2.02	2.03	38.4615	3.38462	3.38462	IPI:IPI00385748.1	Gene_Symbol=BGN cDNA FLJ35635 fis, clone SPLEN2011805, highly similar to BONE/CARTILAGE PROTEOGLYCAN I	BGN	1.92359	0.00148017	1.20196	1.60038	2.31209	2.70967	0.00474694	1.51886	1.78401	4.1156
201262_s_at	biglycan	BGN	chrXq28	66.7	A	0.466064	214	P	0.046143	1.6	1	2.3	NC	0.019624	23.1	A	0.665527	-1.5	-4.1	1	NC	0.5	102.5	A	0.466064	0.6	-0.3	1.6	NC	0.5	2095	2.02	2.03	38.4615	3.38462	3.38462	IPI:IPI00385748.1	Gene_Symbol=BGN cDNA FLJ35635 fis, clone SPLEN2011805, highly similar to BONE/CARTILAGE PROTEOGLYCAN I	BGN	1.92359	0.00148017	1.20196	1.60038	2.31209	2.70967	0.00474694	1.51886	1.78401	4.1156
206119_at	betaine-homocysteine methyltransferase	BHMT	chr5q13.1-q15	136.3	A	0.080566	106	A	0.366211	-1.2	-1.7	-0.6	NC	0.905721	14	A	0.601074	-2.8	-4.7	-0.9	NC	0.989865	65.6	A	0.432373	-0.9	-1.7	-0.1	NC	0.973302	2507	1.39	1.44	22.6601	6.40394	0	IPI:IPI00004101.4	Gene_Symbol=BHMT Betaine--homocysteine S-methyltransferase 1	BHMT	1.02694					0.741582
220580_at	bicaudal C homolog 1 (Drosophila)	BICC1	chr10q21.1	82.2	P	0.018555	159.2	P	0.023926	0.1	-1.5	1.7	NC	0.5	125.8	A	0.107178	-0.1	-1.5	1.4	NC	0.715033	126.5	A	0.219482	-0.2	-1.4	0.9	NC	0.703911	2423	1.49	1.56	29.4661	1.02669	1.02669	IPI:IPI00645643.2	Gene_Symbol=BICC1 Isoform 1 of Protein bicaudal C homolog 1	BICC1	1.00275	0.986966	1.89891	0.528066	1.90414	1.15373	0.49106	2.08742	0.552707	2.40832
204493_at	BH3 interacting domain death agonist	BID	chr22q11.1	571.2	P	0.000244	305.5	P	0.005859	-0.8	-1.7	0.1	D	0.999308	147.2	P	0.030273	-1.7	-3	-0.4	D	0.99998	705.1	P	0.001953	0.4	0	0.9	NC	0.532344	1962	2.08	2.11	55.6017	6.22407	6.22407	IPI:IPI00420084.3	Gene_Symbol=BID Isoform 2 of BH3-interacting domain death agonist	BID	1.05738	0.760083	5.99608	0.176345	6.34011	0.746616	0.37361	11.8114	0.0632117	8.81856
211725_s_at	BH3 interacting domain death agonist	BID	chr22q11.1	1147.3	P	0.000732	1200.5	P	0.001221	0.1	-0.4	0.5	NC	0.900148	826.6	P	0.00293	-0.3	-0.5	-0.1	D	0.99998	1208.6	P	0.00293	-0.1	-0.9	0.7	NC	0.854318	1962	2.08	2.11	55.6017	6.22407	6.22407	IPI:IPI00420084.3	Gene_Symbol=BID Isoform 2 of BH3-interacting domain death agonist	BID	1.05738	0.760083	5.99608	0.176345	6.34011	0.746616	0.37361	11.8114	0.0632117	8.81856
227143_s_at	BH3 interacting domain death agonist	BID	chr22q11.1	650.1	P	0.001221	568.8	P	0.000732	-0.1	-0.8	0.7	NC	0.894337	499.7	P	0.00293	-0.6	-1	-0.1	D	0.998923	943.7	P	0.000244	0.6	0.1	1	NC	0.284967	1962	2.08	2.11	55.6017	6.22407	6.22407	IPI:IPI00420084.3	Gene_Symbol=BID Isoform 2 of BH3-interacting domain death agonist	BID	1.05738	0.760083	5.99608	0.176345	6.34011	0.746616	0.37361	11.8114	0.0632117	8.81856
202179_at	bleomycin hydrolase	BLMH	chr17q11.2	1461.2	P	0.000244	1398.6	P	0.000244	0.2	-0.1	0.5	NC	0.532344	1329.4	P	0.000244	-0.1	-0.7	0.5	NC	0.767451	1625.6	P	0.000732	0.2	0.1	0.4	NC	0.5	1346	3.47	3.47	24.6154	5.49451	3.07692	IPI:IPI00219575.5	Gene_Symbol=BLMH Bleomycin hydrolase	BLMH	1.48761	0.00231815	1.19617	1.24365	1.77943	0.950995	0.279534	1.11244	0.854873	1.05793
203771_s_at	biliverdin reductase A	BLVRA	chr7p14-cen	341.8	P	0.01416	307.4	A	0.149658	-0.1	-0.5	0.3	NC	0.830902	198.3	A	0.171387	-0.3	-0.9	0.3	NC	0.975245	401.3	P	0.000732	0.6	0.2	1.1	NC	0.111714	2336	1.64	1.71	25	3.37838	3.37838	IPI:IPI00294158.1	Gene_Symbol=BLVRA Biliverdin reductase A	BLVRA	1.17563	0.451051	1.81441	0.647938	2.13307	0.992749	0.950761	1.41254	0.702811	1.4023
203772_at	biliverdin reductase A	BLVRA	chr7p14-cen	33	A	0.246094	113.9	A	0.212646	2	1.1	2.9	NC	0.596188	141.2	P	0.028809	2.1	0.6	3.7	NC	0.391283	9.4	A	0.334473	-0.1	-1.6	1.4	NC	0.506476	2336	1.64	1.71	25	3.37838	3.37838	IPI:IPI00294158.1	Gene_Symbol=BLVRA Biliverdin reductase A	BLVRA	1.17563	0.451051	1.81441	0.647938	2.13307	0.992749	0.950761	1.41254	0.702811	1.4023
203773_x_at	biliverdin reductase A	BLVRA	chr7p14-cen	1500.2	P	0.005859	2375.2	P	0.00415	0.4	-0.3	1	NC	0.5	1455.8	P	0.005859	0	-0.6	0.5	NC	0.558077	1877.2	P	0.010742	0	-0.3	0.3	NC	0.633407	2336	1.64	1.71	25	3.37838	3.37838	IPI:IPI00294158.1	Gene_Symbol=BLVRA Biliverdin reductase A	BLVRA	1.17563	0.451051	1.81441	0.647938	2.13307	0.992749	0.950761	1.41254	0.702811	1.4023
211729_x_at	biliverdin reductase A	BLVRA	chr7p14-cen	1390.3	P	0.000732	2437.2	P	0.001221	0.8	0.3	1.3	NC	0.307406	1762.7	P	0.000732	0.3	-0.2	0.9	NC	0.5	1906.3	P	0.000732	0.4	0	0.9	NC	0.5	2336	1.64	1.71	25	3.37838	3.37838	IPI:IPI00294158.1	Gene_Symbol=BLVRA Biliverdin reductase A	BLVRA	1.17563	0.451051	1.81441	0.647938	2.13307	0.992749	0.950761	1.41254	0.702811	1.4023
229109_s_at	Biliverdin reductase A	BLVRA	chr7p14-cen	19.4	A	0.753906	39.7	A	0.633789	1.2	0.2	2.2	NC	0.057676	50.7	A	0.533936	1.4	-0.5	3.2	NC	0.342437	71.3	A	0.366211	1.9	0.1	3.7	NC	0.038415	2336	1.64	1.71	25	3.37838	3.37838	IPI:IPI00294158.1	Gene_Symbol=BLVRA Biliverdin reductase A	BLVRA	1.17563	0.451051	1.81441	0.647938	2.13307	0.992749	0.950761	1.41254	0.702811	1.4023
202201_at	biliverdin reductase B (flavin reductase (NADPH))	BLVRB	chr19q13.1-q13.2	995.6	P	0.001221	1628.7	P	0.000732	0.6	0.1	1.2	NC	0.274048	1544.8	P	0.000244	0.9	0.5	1.2	NC	0.024755	221.6	M	0.056152	-1.7	-2.7	-0.8	D	0.999932	1222	4.01	4.04	47.5728	14.0777	14.0777	IPI:IPI00783862.2	Gene_Symbol=BLVRB Flavin reductase	BLVRB	0.581298	0.000148885	1.11314	0.522216	0.647063	0.599181	0.000677187	1.16092	0.516127	0.695599
203082_at	BMS1 homolog, ribosome assembly protein (yeast)	BMS1	chr10q11.21	2467.6	P	0.000244	2561.5	P	0.000244	0.2	-0.1	0.5	NC	0.5	3342.9	P	0.000244	0.5	0.3	0.6	NC	0.242585	2187	P	0.000732	-0.1	-0.5	0.3	NC	0.986922	1521	2.74	2.8	26.8331	2.10608	1.24805	IPI:IPI00006099.1	Gene_Symbol=BMS1 Ribosome biogenesis protein BMS1 homolog	BMS1	0.989227	0.870829	1.15564	0.855996	1.14319	0.969258	0.737109	1.22329	0.792337	1.18568
212563_at	block of proliferation 1	BOP1	chr8q24.3	1090.8	P	0.018555	1048.7	P	0.00415	0.1	-0.2	0.4	NC		799	P	0.010742	-0.4	-0.7	-0.1	NC	0.990708	832.6	P	0.010742	-0.5	-0.8	-0.3	D	0.999759	1184	4.05	4.08	31.0992	4.55764	4.55764	IPI:IPI00028955.4	Gene_Symbol=BOP1 Ribosome biogenesis protein BOP1	BOP1	1.16038	0.460704	2.02735	0.572363	2.3525	1.03669	0.824948	1.85266	0.559567	1.92064
216397_s_at	block of proliferation 1	BOP1	chr8q24.3	642.1	P	0.008057	1328.3	P	0.010742	0	-1.2	1.1	NC		543.7	P	0.008057	-0.4	-1.6	0.7	NC	0.838962	730.7	P	0.010742	0.2	-0.9	1.4	NC	0.830902	1184	4.05	4.08	31.0992	4.55764	4.55764	IPI:IPI00028955.4	Gene_Symbol=BOP1 Ribosome biogenesis protein BOP1	BOP1	1.16038	0.460704	2.02735	0.572363	2.3525	1.03669	0.824948	1.85266	0.559567	1.92064
207186_s_at	bromodomain PHD finger transcription factor	BPTF	chr17q24.3	3344.6	P	0.001221	5004.3	P	0.001221	0.7	0.2	1.1	NC	0.074268	9866.7	P	0.000732	1.5	1.1	1.9	I	3.5e-05	3418.9	P	0.00415	0	-0.5	0.5	NC	0.786812	1556	2.61	2.88	21.8647	0.558109	0.558109	IPI:IPI00785110.2	Gene_Symbol=BPTF Isoform 1 of Nucleosome-remodeling factor subunit BPTF	BPTF	1.01964	0.824285	1.23826	0.823446	1.26258	1.17694	0.039253	1.16309	1.01191	1.36889
209271_at	bromodomain PHD finger transcription factor	BPTF	chr17q24.3	1946.6	P	0.000732	2261.8	P	0.000732	-0.1	-0.6	0.4	NC	0.975245	2279.3	P	0.000732	0.1	-0.3	0.6	NC	0.916174	1389.7	P	0.00293	-0.7	-1.5	0	D	0.99994	1556	2.61	2.88	21.8647	0.558109	0.558109	IPI:IPI00785110.2	Gene_Symbol=BPTF Isoform 1 of Nucleosome-remodeling factor subunit BPTF	BPTF	1.01964	0.824285	1.23826	0.823446	1.26258	1.17694	0.039253	1.16309	1.01191	1.36889
230056_at	bromodomain PHD finger transcription factor	BPTF	chr17q24.3	326.1	P	0.000244	209.1	P	0.005859	-0.4	-1.4	0.6	NC	0.777251	245.5	P	0.00415	0.1	-0.5	0.7	NC	0.757415	92.1	A	0.067627	-1.5	-2.5	-0.5	D	0.999899	1556	2.61	2.88	21.8647	0.558109	0.558109	IPI:IPI00785110.2	Gene_Symbol=BPTF Isoform 1 of Nucleosome-remodeling factor subunit BPTF	BPTF	1.01964	0.824285	1.23826	0.823446	1.26258	1.17694	0.039253	1.16309	1.01191	1.36889
231953_at	bromodomain PHD finger transcription factor	BPTF	chr17q24.3	620.5	P	0.000244	869.5	P	0.000244	0	-0.6	0.5	NC	0.916174	993.1	P	0.000244	0.5	0.3	0.7	NC	0.5	301.3	P	0.000244	-1.1	-1.9	-0.3	D	0.999899	1556	2.61	2.88	21.8647	0.558109	0.558109	IPI:IPI00785110.2	Gene_Symbol=BPTF Isoform 1 of Nucleosome-remodeling factor subunit BPTF	BPTF	1.01964	0.824285	1.23826	0.823446	1.26258	1.17694	0.039253	1.16309	1.01191	1.36889
232909_s_at	bromodomain PHD finger transcription factor	BPTF	chr17q24.3	3653	P	0.00415	2545.7	P	0.000732	-0.3	-0.9	0.3	NC	0.916174	3102.3	P	0.001953	-0.1	-0.4	0.2	NC	0.925732	1763.4	P	0.008057	-0.8	-1.3	-0.4	D	0.99987	1556	2.61	2.88	21.8647	0.558109	0.558109	IPI:IPI00785110.2	Gene_Symbol=BPTF Isoform 1 of Nucleosome-remodeling factor subunit BPTF	BPTF	1.01964	0.824285	1.23826	0.823446	1.26258	1.17694	0.039253	1.16309	1.01191	1.36889
204520_x_at	bromodomain containing 1	BRD1	chr22q13.33	659.1	P	0.001221	508.8	P	0.030273	-0.7	-1.5	0.2	NC	0.995519	723.6	P	0.00415	-0.3	-0.9	0.2	NC	0.980376	509.3	P	0.00293	-0.4	-1.1	0.4	NC	0.958799	2350	1.61	1.71	41.4538	3.33988	0	IPI:IPI00556201.3	Gene_Symbol=BRD1 Bromodomain containing protein 1 variant	BRD1	0.851328	0.243065	1.34799	0.631555	1.14758	0.821406	0.0985193	1.2767	0.643382	1.04869
215460_x_at	bromodomain containing 1	BRD1	chr22q13.33	686.5	P	0.000244	395.1	P	0.010742	0	-0.9	0.9	NC	0.983269	686.3	P	0.00415	0.2	-0.6	1	NC	0.961585	706.9	P	0.030273	-0.5	-1.5	0.6	D	0.999654	2350	1.61	1.71	41.4538	3.33988	0	IPI:IPI00556201.3	Gene_Symbol=BRD1 Bromodomain containing protein 1 variant	BRD1	0.851328	0.243065	1.34799	0.631555	1.14758	0.821406	0.0985193	1.2767	0.643382	1.04869
1555028_at	bromodomain containing 3	BRD3	chr9q34	7.8	A	0.567627	8.1	A	0.601074	0.7	-0.5	1.9	NC	0.5	6.4	A	0.567627	1	0.3	1.7	NC	0.177412	5.7	A	0.696289	1.2	0.2	2.1	NC	0.62112	1079	4.32	4.35	34.9862	4.54545	4.54545	IPI:IPI00014266.1	Gene_Symbol=BRD3 Isoform 1 of Bromodomain-containing protein 3	BRD3	0.654173	0.185713	2.20229	0.297042	1.44068	0.671394	0.146096	1.91495	0.350606	1.28569
203825_at	bromodomain containing 3	BRD3	chr9q34	3216.2	P	0.000244	2490.1	P	0.000732	-0.2	-0.6	0.3	NC	0.995927	4025.1	P	0.000244	0.6	0.4	0.8	NC	0.194801	5151.9	P	0.000732	0.7	0.4	1.1	NC	0.054022	1079	4.32	4.35	34.9862	4.54545	4.54545	IPI:IPI00014266.1	Gene_Symbol=BRD3 Isoform 1 of Bromodomain-containing protein 3	BRD3	0.654173	0.185713	2.20229	0.297042	1.44068	0.671394	0.146096	1.91495	0.350606	1.28569
202102_s_at	bromodomain containing 4	BRD4	chr19p13.1	1793.9	P	0.000244	2283.6	P	0.000244	0.3	0	0.6	NC	0.5	2901.3	P	0.000244	0.8	0.5	1	I	0.000189	2711.1	P	0.000244	0.8	0.4	1.1	I	0.001832	2035	2.04	4.08	37.1512	2.0558	2.0558	IPI:IPI00440727.1	Gene_Symbol=BRD4 Isoform 1 of Bromodomain-containing protein 4	BRD4	0.93073	0.4633	1.40972	0.660224	1.31207	0.849802	0.29171	1.63811	0.518768	1.39207
202103_at	bromodomain containing 4	BRD4	chr19p13.1	501.4	P	0.000244	321	P	0.010742	-0.4	-1.3	0.4	NC	0.942324	376.2	P	0.018555	-0.2	-0.9	0.4	NC	0.99288	574.5	P	0.008057	0.2	-0.2	0.7	NC	0.596188	2035	2.04	4.08	37.1512	2.0558	2.0558	IPI:IPI00440727.1	Gene_Symbol=BRD4 Isoform 1 of Bromodomain-containing protein 4	BRD4	0.93073	0.4633	1.40972	0.660224	1.31207	0.849802	0.29171	1.63811	0.518768	1.39207
226054_at	bromodomain containing 4	BRD4	chr19p13.1	839.5	P	0.01416	960.7	P	0.001221	0.3	-0.6	1.1	NC	0.37888	1097.6	P	0.000244	0.8	0	1.5	NC	0.007788	1134.9	P	0.001953	1	0.4	1.6	NC	0.030967	2035	2.04	4.08	37.1512	2.0558	2.0558	IPI:IPI00440727.1	Gene_Symbol=BRD4 Isoform 1 of Bromodomain-containing protein 4	BRD4	0.93073	0.4633	1.40972	0.660224	1.31207	0.849802	0.29171	1.63811	0.518768	1.39207
239000_at	Bromodomain containing 4	BRD4	chr19p13.1	15.2	A	0.80542	149.1	A	0.753906	1.8	-0.3	4	NC	0.5	27.8	A	0.904785	0.5	-1	1.9	NC	0.747149	41.7	A	0.72583	1	-0.7	2.7	NC	0.5	2035	2.04	4.08	37.1512	2.0558	2.0558	IPI:IPI00440727.1	Gene_Symbol=BRD4 Isoform 1 of Bromodomain-containing protein 4	BRD4	0.93073	0.4633	1.40972	0.660224	1.31207	0.849802	0.29171	1.63811	0.518768	1.39207
240360_at	bromodomain containing 4	BRD4	chr19p13.1	8.9	A	0.870361	29.7	A	0.80542	0.7	-1.1	2.6	NC	0.177412	100.7	A	0.466064	2.7	1.2	4.2	NC	0.118009	168.5	A	0.27417	3.9	1.7	6.2	NC	0.065566	2035	2.04	4.08	37.1512	2.0558	2.0558	IPI:IPI00440727.1	Gene_Symbol=BRD4 Isoform 1 of Bromodomain-containing protein 4	BRD4	0.93073	0.4633	1.40972	0.660224	1.31207	0.849802	0.29171	1.63811	0.518768	1.39207
1553252_a_at	bromodomain and WD repeat domain containing 3	BRWD3	chrXq21.1	214.2	M	0.056152	245.3	P	0.008057	0.3	-0.8	1.4	NC	0.454766	449.8	P	0.000244	1	-0.1	2.2	NC	0.022932	342.3	P	0.00293	0.9	-0.1	1.9	NC	0.044149	1300	3.64	4	27.303	0.832408	0	IPI:IPI00167547.6	Gene_Symbol=BRWD3 Isoform 1 of Bromodomain and WD repeat-containing protein 3	BRWD3	0.94762	0.298912	1.11058	0.853266	1.05241	1.03723	0.530805	1.12641	0.920827	1.16834
244738_at	bromodomain and WD repeat domain containing 3	BRWD3	chrXq21.1	610.4	P	0.00415	361.7	P	0.030273	-0.6	-1.2	-0.1	NC	0.952736	414.8	P	0.005859	-0.1	-1	0.8	NC	0.570859	522.7	P	0.00415	0.1	-0.8	1	NC	0.5	1300	3.64	4	27.303	0.832408	0	IPI:IPI00167547.6	Gene_Symbol=BRWD3 Isoform 1 of Bromodomain and WD repeat-containing protein 3	BRWD3	0.94762	0.298912	1.11058	0.853266	1.05241	1.03723	0.530805	1.12641	0.920827	1.16834
208677_s_at	basigin (Ok blood group)	BSG	chr19p13.3	3400.1	P	0.000244	7457.6	P	0.000244	0.9	0.8	1	I	0.000966	3485.4	P	0.000244	-0.1	-0.3	0.2	NC	0.905721	4154.9	P	0.000732	0.2	0.1	0.4	NC	0.5	830	6.13	6.13	40.1487	18.2156	18.2156	IPI:IPI00019906.1	Gene_Symbol=BSG Isoform 2 of Basigin	BSG	1.36965	0.0626801	1.39804	0.979693	1.91482	0.971118	0.834793	1.36176	0.713136	1.32243
204586_at	bassoon (presynaptic cytomatrix protein)	BSN	chr3p21.31	48.6	A	0.567627	13.9	A	0.953857	-1.5	-4.2	1.2	NC	0.822588	163.2	A	0.334473	1.7	0.6	2.7	NC	0.342437	18.3	A	0.969727	-1.4	-1.9	-0.9	NC	0.973302	2469	1.42	1.73	40.0153	0.229241	0	IPI:IPI00020153.4	Gene_Symbol=BSN Protein bassoon	BSN	0.957068	0.491659	1.13898	0.840286	1.09008	0.951032	0.12445	1.06736	0.891014	1.01509
209430_at	BTAF1 RNA polymerase II, B-TFIID transcription factor-associated, 170kDa (Mot1 homolog, S. cerevisiae)	BTAF1	chr10q22-q23	1668	P	0.000244	1435.4	P	0.000244	-0.2	-0.6	0.3	NC	0.958799	2334.2	P	0.000244	0.5	0.3	0.8	NC	0.161038	1231	P	0.000244	-0.4	-0.7	-0.1	D	0.999759	2268	1.77	1.8	16.6577	0.973499	0.973499	IPI:IPI00024802.1	Gene_Symbol=BTAF1 TATA-binding protein-associated factor 172	BTAF1	0.866437	0.183608	1.26296	0.686036	1.09428	0.92311	0.138453	1.12143	0.823152	1.03521
208517_x_at	basic transcription factor 3	BTF3	chr5q13.2	21345.3	P	0.000244	44127.7	P	0.000244	1.1	0.8	1.4	I	0.000189	36067.2	P	0.000244	0.7	0.5	0.9	NC	0.004073	36379.9	P	0.001221	0.8	0.6	0.9	NC	0.024755	481	10.46	10.48	75.2427	33.9806	33.9806	IPI:IPI00221035.4	Gene_Symbol=BTF3 Isoform 1 of Transcription factor BTF3	BTF3	0.824411	0.00497419	1.13403	0.726973	0.934908	0.928371	0.180221	1.11901	0.829637	1.03885
211939_x_at	basic transcription factor 3	BTF3	chr5q13.2	23204.6	P	0.000244	41364.1	P	0.000244	0.8	0.5	1.1	NC	0.005933	35944.5	P	0.000244	0.5	0.3	0.8	NC	0.138386	31584	P	0.000244	0.5	0.1	0.8	NC	0.330589	481	10.46	10.48	75.2427	33.9806	33.9806	IPI:IPI00221035.4	Gene_Symbol=BTF3 Isoform 1 of Transcription factor BTF3	BTF3	0.824411	0.00497419	1.13403	0.726973	0.934908	0.928371	0.180221	1.11901	0.829637	1.03885
214800_x_at	basic transcription factor 3	BTF3	chr5q13.2	11543.5	P	0.000244	9657	P	0.000244	-0.2	-1	0.6	NC	0.558077	11143.7	P	0.000244	0.1	-0.5	0.6	NC	0.5	11792	P	0.000244	0.4	-0.2	1	NC	0.5	481	10.46	10.48	75.2427	33.9806	33.9806	IPI:IPI00221035.4	Gene_Symbol=BTF3 Isoform 1 of Transcription factor BTF3	BTF3	0.824411	0.00497419	1.13403	0.726973	0.934908	0.928371	0.180221	1.11901	0.829637	1.03885
217461_x_at	basic transcription factor 3	BTF3	chr5q13.2	357.1	P	0.00415	195.1	P	0.046143	0.6	-0.7	1.9	NC	0.645558	219.8	M	0.056152	-0.2	-1	0.7	NC	0.938478	198.5	P	0.008057	0.2	-0.9	1.3	NC	0.894337	481	10.46	10.48	75.2427	33.9806	33.9806	IPI:IPI00221035.4	Gene_Symbol=BTF3 Isoform 1 of Transcription factor BTF3	BTF3	0.824411	0.00497419	1.13403	0.726973	0.934908	0.928371	0.180221	1.11901	0.829637	1.03885
243165_at	Basic transcription factor 3	BTF3	chr5q13.2	31.1	A	0.432373	3.4	A	0.994141	-2.3	-4.6	0.1	NC	0.949447	33.3	A	0.592041	0.3	-1.4	2.1	NC	0.5	2.2	A	0.962402	-2.4	-4.1	-0.6	NC	0.532344	481	10.46	10.48	75.2427	33.9806	33.9806	IPI:IPI00221035.4	Gene_Symbol=BTF3 Isoform 1 of Transcription factor BTF3	BTF3	0.824411	0.00497419	1.13403	0.726973	0.934908	0.928371	0.180221	1.11901	0.829637	1.03885
225976_at	basic transcription factor 3-like 4	BTF3L4	chr1p32.3	4163.4	P	0.000244	7099.1	P	0.000244	0.7	0.5	0.9	NC	0.185981	4413.6	P	0.000244	0.1	-0.2	0.4	NC	0.725952	3915.3	P	0.000244	-0.1	-0.2	0.1	NC	0.942324	2164	2	4.07	56.962	25.3165	25.3165	IPI:IPI00412792.2	Gene_Symbol=BTF3L4 Transcription factor BTF3 homolog 4	BTF3L4	0.649322	0.00122491	1.20246	0.539995	0.780783	0.78334	0.0589275	1.29284	0.605905	1.01274
226963_at	basic transcription factor 3-like 4	BTF3L4	chr1p32.3	4694.8	P	0.000244	7609.9	P	0.000244	0.3	0.1	0.6	NC	0.252851	6358.2	P	0.000244	0.1	-0.1	0.3	NC	0.5	4356.1	P	0.000244	-0.3	-0.7	0	NC	0.996959	2164	2	4.07	56.962	25.3165	25.3165	IPI:IPI00412792.2	Gene_Symbol=BTF3L4 Transcription factor BTF3 homolog 4	BTF3L4	0.649322	0.00122491	1.20246	0.539995	0.780783	0.78334	0.0589275	1.29284	0.605905	1.01274
225976_at	basic transcription factor 3-like 4	BTF3L4	chr1p32.3	4163.4	P	0.000244	7099.1	P	0.000244	0.7	0.5	0.9	NC	0.185981	4413.6	P	0.000244	0.1	-0.2	0.4	NC	0.725952	3915.3	P	0.000244	-0.1	-0.2	0.1	NC	0.942324	2164	2	4.07	56.962	25.3165	25.3165	IPI:IPI00412792.2	Gene_Symbol=BTF3L4 Transcription factor BTF3 homolog 4	BTF3L4	0.649322	0.00122491	1.20246	0.539995	0.780783	0.78334	0.0589275	1.29284	0.605905	1.01274
226963_at	basic transcription factor 3-like 4	BTF3L4	chr1p32.3	4694.8	P	0.000244	7609.9	P	0.000244	0.3	0.1	0.6	NC	0.252851	6358.2	P	0.000244	0.1	-0.1	0.3	NC	0.5	4356.1	P	0.000244	-0.3	-0.7	0	NC	0.996959	2164	2	4.07	56.962	25.3165	25.3165	IPI:IPI00412792.2	Gene_Symbol=BTF3L4 Transcription factor BTF3 homolog 4	BTF3L4	0.649322	0.00122491	1.20246	0.539995	0.780783	0.78334	0.0589275	1.29284	0.605905	1.01274
201456_s_at	BUB3 budding uninhibited by benzimidazoles 3 homolog (yeast)	BUB3	chr10q26	1765.4	P	0.000244	2482.9	P	0.000244	0.1	-0.4	0.5	NC	0.558077	2157.9	P	0.000244	0.2	-0.3	0.7	NC	0.5	1012.5	P	0.000732	-0.9	-1.6	-0.2	NC	0.992212	865	6.01	6.02	38.9571	13.4969	13.4969	IPI:IPI00514701.1	Gene_Symbol=BUB3 Isoform 2 of Mitotic checkpoint protein BUB3	BUB3	0.836425	0.0244364	1.15934	0.721467	0.9697	0.767363	0.0644734	1.33066	0.57668	1.0211
201457_x_at	BUB3 budding uninhibited by benzimidazoles 3 homolog (yeast)	BUB3	chr10q26	8082.3	P	0.000244	10351.5	P	0.000244	0.4	0.2	0.6	NC	0.354442	7635.7	P	0.000244	0	-0.1	0.1	NC	0.911062	6858.9	P	0.000244	-0.3	-0.4	-0.1	D	0.999977	865	6.01	6.02	38.9571	13.4969	13.4969	IPI:IPI00514701.1	Gene_Symbol=BUB3 Isoform 2 of Mitotic checkpoint protein BUB3	BUB3	0.836425	0.0244364	1.15934	0.721467	0.9697	0.767363	0.0644734	1.33066	0.57668	1.0211
201458_s_at	BUB3 budding uninhibited by benzimidazoles 3 homolog (yeast)	BUB3	chr10q26	3628.9	P	0.000244	3358.6	P	0.001953	-0.4	-1	0.3	NC	0.984574	4192.3	P	0.000244	0.2	-0.4	0.8	NC	0.5	2527.1	P	0.001953	-0.5	-0.9	-0.2	D	0.99998	865	6.01	6.02	38.9571	13.4969	13.4969	IPI:IPI00514701.1	Gene_Symbol=BUB3 Isoform 2 of Mitotic checkpoint protein BUB3	BUB3	0.836425	0.0244364	1.15934	0.721467	0.9697	0.767363	0.0644734	1.33066	0.57668	1.0211
209974_s_at	BUB3 budding uninhibited by benzimidazoles 3 homolog (yeast)	BUB3	chr10q26	6904.8	P	0.000244	6067.3	P	0.000244	-0.2	-0.9	0.5	NC	0.934434	7585.2	P	0.000244	0	-0.7	0.7	NC	0.570859	4905.6	P	0.000244	-0.6	-1.3	0	NC	0.994067	865	6.01	6.02	38.9571	13.4969	13.4969	IPI:IPI00514701.1	Gene_Symbol=BUB3 Isoform 2 of Mitotic checkpoint protein BUB3	BUB3	0.836425	0.0244364	1.15934	0.721467	0.9697	0.767363	0.0644734	1.33066	0.57668	1.0211
229827_at	BUB3 budding uninhibited by benzimidazoles 3 homolog (yeast)	BUB3	chr10q26	17.7	A	0.665527	348.5	A	0.398926	2.3	0.9	3.7	I	0.001486	74.3	A	0.5	1.1	0.8	1.3	NC	0.153232	9.7	A	0.80542	-0.9	-2.1	0.2	NC	0.185981	865	6.01	6.02	38.9571	13.4969	13.4969	IPI:IPI00514701.1	Gene_Symbol=BUB3 Isoform 2 of Mitotic checkpoint protein BUB3	BUB3	0.836425	0.0244364	1.15934	0.721467	0.9697	0.767363	0.0644734	1.33066	0.57668	1.0211
224504_s_at	BUD13 homolog (S. cerevisiae)	BUD13	chr11q23.3	851.2	P	0.000244	1047.8	P	0.000244	0.2	-0.4	0.9	NC	0.5	1020.1	P	0.000732	0	-0.6	0.5	NC	0.777251	989.3	P	0.000244	0.4	0	0.8	NC	0.5	1811	2.17	2.39	53.4733	1.45396	1.45396	IPI:IPI00013743.4	Gene_Symbol=BUD13 Isoform 1 of BUD13 homolog	BUD13	0.931848	0.893682	4.69139	0.198629	4.37166	0.79231	0.380219	2.05794	0.385002	1.63053
203612_at	bystin-like	BYSL	chr6p21.1	1351.8	P	0.001221	1730.6	P	0.000732	0.4	0	0.9	NC	0.203871	1750.9	P	0.000732	0.5	0.2	0.7	NC	0.366593	906.1	P	0.008057	-0.5	-0.8	-0.3	D	0.999562	1514	2.77	2.84	47.8261	6.17849	4.57666	IPI:IPI00328987.3	Gene_Symbol=BYSL Bystin	BYSL	1.20194	0.297035	1.46264	0.821756	1.758	1.33357	0.0698349	1.37682	0.968588	1.83608
205839_s_at	benzodiazapine receptor (peripheral) associated protein 1	BZRAP1	chr17q22-q23	87.1	A	0.129639	122.7	P	0.005859	0.4	-0.6	1.5	NC	0.094279	78	A	0.246094	-0.2	-1	0.6	NC	0.583567	24.9	A	0.943848	-1.7	-3.4	0	NC	0.830902	1839	2.15	2.33	38.1751	1.3634	0	IPI:IPI00397515.2	Gene_Symbol=BZRAP1 Isoform 3 of Peripheral-type benzodiazepine receptor-associated protein 1	BZRAP1	1.1809	0.0347295	1.16487	1.01376	1.3756	1.08283	0.318412	1.17858	0.918755	1.2762
200777_s_at	basic leucine zipper and W2 domains 1	BZW1	chr2q33	9918.2	P	0.000244	9271.2	P	0.000244	0	-0.3	0.4	NC		8859.6	P	0.000244	-0.1	-0.3	0.2	NC	0.942324	11291.4	P	0.000244	0.3	0.1	0.6	NC	0.5	807	6.28	6.3	46.7849	10.8647	4.87805	IPI:IPI00916503.1	Gene_Symbol=BZW1 cDNA FLJ55789, highly similar to Rattus norvegicus basic leucine zipper and W2 domains 1 (Bzw1), mRNA	BZW1	1.34173	0.0432939	1.32761	1.01064	1.78129	1.02153	0.816398	1.21797	0.83872	1.2442
226313_at	chromosome 10 open reading frame 35	C10orf35	chr10q21.3	352.9	P	0.01416	556.9	M	0.056152	0.5	-0.2	1.3	NC	0.596188	546.9	P	0.046143	0.6	-0.6	1.7	NC	0.5	533	P	0.030273	0.8	0.1	1.5	NC	0.5	2039	2.04	2.13	47.2393	8.58896	8.58896	IPI:IPI00477442.2	Gene_Symbol=C10orf35 Chromosome 10 open reading frame 35	C10orf35	1.23907	0.23765	2.90597	0.426388	3.6007	0.976369	0.810986	2.6998	0.361644	2.63601
232456_at	chromosome 10 open reading frame 71	C10orf71	chr10q11.23	95.8	A	0.095215	131.5	A	0.171387	-0.1	-0.7	0.5	NC	0.5	68.6	A	0.27417	-0.4	-1.3	0.4	NC	0.830902	138.8	A	0.334473	0.8	0.4	1.3	NC	0.5	2212	1.92	2.17	28.0139	0.905923	0.905923	IPI:IPI00427808.5	Gene_Symbol=C10orf71 Isoform 1 of Uncharacterized protein C10orf71	C10orf71	1.11161	0.183961	1.20094	0.925613	1.33497	0.968856	0.707129	1.24309	0.779397	1.20437
200084_at	Chromosome 11 open reading frame 58	C11orf58	chr11p15.1	12013.7	P	0.000244	10525.2	P	0.000244	0.1	-0.6	0.8	NC	0.657563	6792.5	P	0.000244	-0.7	-1.1	-0.2	D	0.99996	6762.8	P	0.000244	-0.6	-1.2	-0.1	D	0.999226	1230	4.01	4.01	42.0765	21.3115	21.3115	IPI:IPI00003419.1	Gene_Symbol=C11orf58 Small acidic protein	C11orf58	0.567712	0.010977	1.46482	0.387564	0.831596	0.711005	0.00780482	1.2373	0.574644	0.879724
201784_s_at	chromosome 11 open reading frame 58	C11orf58	chr11p15.1	11578.8	P	0.000244	7311.8	P	0.000244	-0.3	-1	0.4	NC	0.930187	6052	P	0.000244	-0.6	-1	-0.2	D	0.999932	5145.4	P	0.000244	-0.9	-1.4	-0.4	D	0.99996	1230	4.01	4.01	42.0765	21.3115	21.3115	IPI:IPI00003419.1	Gene_Symbol=C11orf58 Small acidic protein	C11orf58	0.567712	0.010977	1.46482	0.387564	0.831596	0.711005	0.00780482	1.2373	0.574644	0.879724
223009_at	chromosome 11 open reading frame 59	C11orf59	chr11q13.4	3956.6	P	0.005859	7418.7	P	0.001953	0	-0.5	0.4	NC	0.5	5293.5	P	0.001953	0.2	-0.1	0.5	NC	0.5	6822.8	P	0.001221	0.5	0.4	0.6	NC	0.161038	2034	2.05	2.05	26.7081	8.07453	8.07453	IPI:IPI00016670.3	Gene_Symbol=C11orf59 RhoA activator C11orf59	C11orf59	1.67392	0.0659176	1.97426	0.84787	3.30475	1.30964	0.127846	2.00916	0.651835	2.63129
218220_at	chromosome 12 open reading frame 10	C12orf10	chr12q13	2040	P	0.010742	1735.9	P	0.005859	0.1	-0.5	0.6	NC	0.5	1620.5	P	0.001953	-0.2	-0.6	0.2	NC	0.888286	1722.1	P	0.00415	-0.1	-0.3	0.2	NC	0.942324	1479	2.9	2.9	41.4894	6.91489	3.7234	IPI:IPI00029444.1	Gene_Symbol=C12orf10 UPF0160 protein MYG1, mitochondrial	C12orf10	1.19952	0.0370627	1.17505	1.02082	1.40949	1.02996	0.708839	1.25698	0.819397	1.29464
224719_s_at	chromosome 12 open reading frame 57	C12orf57	chr12p13.31	5400.3	P	0.000244	4211.7	P	0.000244	-0.1	-0.2	0	NC	0.997247	5401.5	P	0.000244	0.2	0.1	0.3	NC	0.5	18355.2	P	0.000244	1.8	1.7	1.9	I	2e-05	727	7	7	52.381	38.8889	38.8889	IPI:IPI00016925.1	Gene_Symbol=C12orf57 Protein C10	C12orf57	0.624095	0.0107381	1.38194	0.451608	0.86246	0.835246	0.159961	1.31109	0.637064	1.09508
223239_at	chromosome 14 open reading frame 129	C14orf129	chr14q32.2	4696.7	P	0.000244	3537.3	P	0.000244	-0.6	-0.9	-0.3	D	0.999948	3535.6	P	0.000244	-0.5	-0.6	-0.4	D	0.999948	2674.4	P	0.000244	-1.2	-1.5	-0.9	D	0.99998	2091	2.02	2.06	25.8993	7.19424	7.19424	IPI:IPI00009374.4	Gene_Symbol=C14orf129 GSK3-beta interaction protein	C14orf129	0.965944	0.967712	5843.61	0.000165299	5644.59	0.86694	0.762215	102.434	0.00846344	88.8037
221434_s_at	chromosome 14 open reading frame 156	C14orf156	chr14q24.3	14155.6	P	0.000244	29180.7	P	0.000244	1	0.7	1.3	I	8.8e-05	24177.9	P	0.000244	0.8	0.6	1	I	0.001077	19587.2	P	0.000244	0.4	0.1	0.6	NC	0.5	1012	4.76	4.79	63.3027	36.6972	25.6881	IPI:IPI00009922.3	Gene_Symbol=C14orf156 SRA stem-loop-interacting RNA-binding protein, mitochondrial	C14orf156	1.2574	0.124218	1.41034	0.891555	1.77336	1.00013	0.998837	1.30064	0.768953	1.30081
217768_at	chromosome 14 open reading frame 166	C14orf166	chr14q22.1	17148.4	P	0.000244	22517.4	P	0.000244	0.4	0.1	0.6	NC	0.5	19149.4	P	0.000244	0.1	-0.1	0.4	NC	0.5	15035.5	P	0.000244	-0.2	-0.5	0.2	NC	0.930187	800	6.32	6.33	46.3115	16.3934	16.3934	IPI:IPI00792100.1	Gene_Symbol=C14orf166 CLE	C14orf166	0.939049	0.0168743	1.05154	0.893027	0.987443	0.886073	0.00598464	1.08529	0.816443	0.961643
225300_at	chromosome 15 open reading frame 23	C15orf23	chr15q15.1	2077.9	P	0.000244	2628	P	0.000244	0.3	-0.2	0.8	NC	0.5	2227.2	P	0.000244	0.1	-0.2	0.4	NC	0.570859	2442.9	P	0.000244	0.1	-0.3	0.4	NC	0.5	1807	2.18	2.2	34.1772	4.43038	4.43038	IPI:IPI00294680.5	Gene_Symbol=C15orf23 Putative TRAF4-associated factor 1	C15orf23	0.813843	0.0393544	1.17586	0.692125	0.956966	0.726196	0.136513	2.42373	0.299619	1.76011
1553303_at	chromosome 16 open reading frame 46	C16orf46	chr16q23.2	21.7	A	0.696289	19.3	A	0.780518	-0.1	-0.5	0.3	NC	0.454766	6.9	A	0.932373	-0.2	-0.8	0.5	NC	0.657563	75.7	A	0.533936	1.5	0.2	2.7	NC	0.330589	2485	1.41	1.45	14.9367	2.78481	2.78481	IPI:IPI00066620.4	Gene_Symbol=C16orf46 Isoform 1 of Uncharacterized protein C16orf46	C16orf46	1.30872					1.38466
230281_at	chromosome 16 open reading frame 46	C16orf46	chr16q23.2	230	P	0.008057	291.2	P	0.010742	0.2	-0.4	0.7	NC	0.5	355.4	P	0.008057	0.6	0.3	1	NC	0.263341	168.7	A	0.111572	-0.5	-1.2	0.2	NC	0.854318	2485	1.41	1.45	14.9367	2.78481	2.78481	IPI:IPI00066620.4	Gene_Symbol=C16orf46 Isoform 1 of Uncharacterized protein C16orf46	C16orf46	1.30872					1.38466
229660_at	chromosome 16 open reading frame 55	C16orf55	chr16q24.3	115.6	A	0.19458	150.9	A	0.19458	0.1	-0.5	0.8	NC	0.5	246	P	0.023926	1.4	0.6	2.2	NC	0.161038	324.1	P	0.022705	1	0.3	1.6	NC	0.006503	2540	1.35	1.4	42.5926	12.037	12.037	IPI:IPI00384538.1	Gene_Symbol=C16orf55 C16orf55 protein (Fragment)	C16orf55	1.06881	0.584092	1.33988	0.797693	1.43208	0.994103	0.938388	1.20578	0.824451	1.19867
230811_at	chromosome 16 open reading frame 55	C16orf55	chr16q24.3	43.7	A	0.246094	152.6	P	0.010742	2.2	1.1	3.3	NC	0.033304	343.6	P	0.030273	2.5	1.1	4	NC	0.030967	312.5	P	0.001953	2.8	1.2	4.3	NC	0.065566	2540	1.35	1.4	42.5926	12.037	12.037	IPI:IPI00384538.1	Gene_Symbol=C16orf55 C16orf55 protein (Fragment)	C16orf55	1.06881	0.584092	1.33988	0.797693	1.43208	0.994103	0.938388	1.20578	0.824451	1.19867
226456_at	chromosome 16 open reading frame 75	C16orf75	chr16p13.13	2298.6	P	0.000732	5376.4	P	0.000244	0.8	0.3	1.3	NC	0.099852	4057.8	P	0.000244	0.3	-0.2	0.8	NC	0.5	4960.8	P	0.000244	0.8	0.5	1.1	NC	0.041201	2010	2.06	2.06	53.7415	8.84354	8.84354	IPI:IPI00061111.5	Gene_Symbol=C16orf75 Isoform 1 of RecQ-mediated genome instability protein 2	C16orf75	0.811704	0.362118	5.44443	0.149089	4.41927	0.818966	0.0638687	1.29103	0.634353	1.05731
216483_s_at	chromosome 19 open reading frame 10	C19orf10	chr19p13.3	1272.6	P	0.000244	1461.3	P	0.000732	0	-0.4	0.3	NC	0.888286	1361.9	P	0.000244	0	-0.3	0.3	NC	0.715033	2282.2	P	0.000244	0.6	0.4	0.7	I	0.000552	1433	3.05	3.05	16.763	13.8728	8.67052	IPI:IPI00056357.3	Gene_Symbol=C19orf10 UPF0556 protein C19orf10	C19orf10	0.882402	0.466149	1.53978	0.573069	1.35871	1.19379	0.498161	1.93641	0.616496	2.31166
221739_at	chromosome 19 open reading frame 10	C19orf10	chr19p13.3	1279.1	P	0.001953	1880.4	P	0.001221	0.5	0	1.1	NC	0.252851	1875.6	P	0.001953	0.8	0.3	1.3	NC	0.213188	2412	P	0.001953	1.2	0.8	1.5	I	0.001832	1433	3.05	3.05	16.763	13.8728	8.67052	IPI:IPI00056357.3	Gene_Symbol=C19orf10 UPF0556 protein C19orf10	C19orf10	0.882402	0.466149	1.53978	0.573069	1.35871	1.19379	0.498161	1.93641	0.616496	2.31166
226378_s_at	chromosome 19 open reading frame 25	C19orf25	chr19p13.3	718.7	P	0.001221	413.7	P	0.005859	-0.3	-1.3	0.6	NC	0.894337	681.1	P	0.001953	0.3	-0.5	1	NC	0.558077	612.6	P	0.000732	0.1	-0.5	0.8	NC	0.5	1887	2.12	2.13	41.7722	12.6582	12.6582	IPI:IPI00910213.1	Gene_Symbol=C19orf25 cDNA FLJ55618	C19orf25	0.847507	0.00136463	1.0748	0.788527	0.910899	1.10689	0.244351	1.21233	0.913021	1.34192
226379_s_at	chromosome 19 open reading frame 25	C19orf25	chr19p13.3	197.1	A	0.080566	104.1	A	0.246094	-0.7	-2.3	0.9	NC	0.493524	307.8	P	0.023926	0.2	-1.1	1.4	NC	0.5	328.1	M	0.056152	0.2	-0.3	0.6	NC	0.138386	1887	2.12	2.13	41.7722	12.6582	12.6582	IPI:IPI00910213.1	Gene_Symbol=C19orf25 cDNA FLJ55618	C19orf25	0.847507	0.00136463	1.0748	0.788527	0.910899	1.10689	0.244351	1.21233	0.913021	1.34192
223003_at	chromosome 19 open reading frame 43	C19orf43	chr19p13.13	3670	P	0.000244	4642.5	P	0.000244	0.4	0	0.8	NC	0.5	4559	P	0.000244	0.1	-0.3	0.5	NC	0.5	5269.2	P	0.000244	0.4	0	0.7	NC	0.5	1413	3.13	3.19	56.8182	19.8864	13.6364	IPI:IPI00031526.3	Gene_Symbol=C19orf43 Uncharacterized protein C19orf43	C19orf43	1.37445	0.185504	1.68292	0.816702	2.31309	1.19096	0.419839	1.66763	0.714163	1.98608
230213_at	chromosome 19 open reading frame 43	C19orf43	chr19p13.13	48.6	A	0.171387	256.6	A	0.439453	1.7	0.2	3.2	NC	0.5	318.1	A	0.129639	1.5	0.3	2.7	NC	0.105663	164.9	A	0.398926	1.7	0.1	3.2	NC	0.5	1413	3.13	3.19	56.8182	19.8864	13.6364	IPI:IPI00031526.3	Gene_Symbol=C19orf43 Uncharacterized protein C19orf43	C19orf43	1.37445	0.185504	1.68292	0.816702	2.31309	1.19096	0.419839	1.66763	0.714163	1.98608
220235_s_at	chromosome 1 open reading frame 103	C1orf103	chr1p13.3	1165.2	P	0.000732	361.2	P	0.00293	-1.5	-2.3	-0.6	D	0.99998	560.2	P	0.000732	-1	-1.5	-0.4	D	0.999977	1511.8	P	0.000244	0.3	-0.1	0.7	NC	0.5	1572	2.56	2.59	21.3264	3.12094	2.08062	IPI:IPI00479789.2	Gene_Symbol=C1orf103 Isoform 1 of Uncharacterized protein C1orf103	C1orf103	0.768602	0.231316	1.64339	0.467694	1.26311	0.910934	0.532532	1.43039	0.636843	1.30299
225480_at	chromosome 1 open reading frame 122	C1orf122	chr1p34.3	1706	P	0.005859	1802.8	P	0.000244	0.3	-0.3	0.9	NC	0.033304	2192	P	0.000732	0.6	0	1.1	NC	0.105663	1723.1	P	0.001953	0.3	0	0.7	NC	0.5	2347	1.62	1.63	71.8182	29.0909	0	IPI:IPI00394805.4	Gene_Symbol=C1orf122 Uncharacterized protein C1orf122	C1orf122	0.868568	0.375598	1.54029	0.563899	1.33785	0.948824	0.783549	1.74475	0.543816	1.65546
203197_s_at	chromosome 1 open reading frame 123	C1orf123	chr1p32.3	1731	P	0.000244	2727.9	P	0.000732	0.7	0.3	1.1	NC	0.061522	2050.8	P	0.000732	0.2	-0.2	0.7	NC	0.558077	2338.5	P	0.001221	0.3	-0.3	0.9	NC	0.5	1734	2.26	2.26	33.5766	12.4088	12.4088	IPI:IPI00514522.1	Gene_Symbol=C1orf123 Chromosome 1 open reading frame 123	C1orf123	0.786818	0.147666	1.5646	0.502886	1.23106	0.857751	0.332919	1.68438	0.509238	1.44478
219420_s_at	chromosome 1 open reading frame 163	C1orf163	chr1p32.3	1463.2	P	0.000244	2159.3	P	0.000244	0.6	0.2	1	NC	0.252851	1724.5	P	0.000244	0.3	-0.2	0.8	NC	0.5	1698.4	P	0.001953	0.2	-0.2	0.6	NC	0.703911	2304	1.71	1.71	32.9004	3.8961	3.8961	IPI:IPI00303753.6	Gene_Symbol=C1orf163 Hcp beta-lactamase-like protein C1orf163	C1orf163	1.06429	0.784082	1.93854	0.549018	2.06318	1.04191	0.689532	1.34544	0.774403	1.40182
222883_at	chromosome 1 open reading frame 163	C1orf163	chr1p32.3	2182.9	P	0.000244	527.6	P	0.001221	-1.1	-1.9	-0.2	D	0.999226	1564.1	P	0.001953	-0.2	-0.9	0.5	NC	0.681091	2393.5	P	0.000244	0.5	-0.2	1.3	NC	0.105663	2304	1.71	1.71	32.9004	3.8961	3.8961	IPI:IPI00303753.6	Gene_Symbol=C1orf163 Hcp beta-lactamase-like protein C1orf163	C1orf163	1.06429	0.784082	1.93854	0.549018	2.06318	1.04191	0.689532	1.34544	0.774403	1.40182
223063_at	chromosome 1 open reading frame 198	C1orf198	chr1q42.13-q43	1406.7	P	0.00415	1365.1	P	0.010742	-0.4	-1	0.1	NC	0.99288	1524.6	P	0.008057	-0.6	-1.4	0.3	NC	0.984574	1930.5	P	0.005859	-0.2	-0.8	0.3	NC	0.881991	1984	2.07	2.09	51.9878	3.97554	3.97554	IPI:IPI00013912.1	Gene_Symbol=C1orf198 Uncharacterized protein C1orf198	C1orf198	1.04893					0.721766
219063_at	chromosome 1 open reading frame 35	C1orf35	chr1q42.13	694.8	P	0.008057	998.9	P	0.00415	0.3	-0.3	0.9	NC	0.131343	605.4	P	0.018555	0	-1.1	1.1	NC	0.5	959	P	0.00415	0.9	0.2	1.7	NC	0.004925	1697	2.3	2.36	67.7249	6.34921	6.34921	IPI:IPI00642240.1	Gene_Symbol=C1orf35 Isoform 4 of Multiple myeloma tumor-associated protein 2	C1orf35	0.837119	0.231704	1.45984	0.573433	1.22206	0.891446	0.209423	1.25802	0.708607	1.12146
219406_at	chromosome 1 open reading frame 50	C1orf50	chr1p34.2	469.7	P	0.00293	1449	P	0.000732	1	0.7	1.4	I	4.6e-05	1057.8	P	0.001953	1	0.4	1.6	NC	0.016731	750.5	P	0.00293	0.4	-0.2	1	NC	0.5	2553	1.34	1.35	33.6683	8.0402	8.0402	IPI:IPI00012198.4	Gene_Symbol=C1orf50 Uncharacterized protein C1orf50	C1orf50	0.952981	0.602886	1.40306	0.679215	1.33709	1.01612	0.759606	1.2171	0.834872	1.23672
62212_at	chromosome 1 open reading frame 50	C1orf50	chr1p34.2	710	P	0.000219	1211.4	P	0.000219	0.4	0	0.9	NC	0.216123	1177.1	P	0.000265	0.6	0.2	1.1	NC	0.130945	797.7	P	0.000219	0	-0.3	0.4	NC	0.820232	2553	1.34	1.35	33.6683	8.0402	8.0402	IPI:IPI00012198.4	Gene_Symbol=C1orf50 Uncharacterized protein C1orf50	C1orf50	0.952981	0.602886	1.40306	0.679215	1.33709	1.01612	0.759606	1.2171	0.834872	1.23672
223272_s_at	chromosome 1 open reading frame 57	C1orf57	chr1q42.2	2165.4	P	0.000244	3063	P	0.000244	0.5	0.1	0.9	NC	0.51942	3239.8	P	0.000244	0.4	-0.1	0.9	NC	0.5	2680.7	P	0.000732	0.2	-0.1	0.5	NC	0.846768	734	6.9	6.9	59.4737	24.7368	20	IPI:IPI00031570.1	Gene_Symbol=C1orf57 Nucleoside-triphosphatase C1orf57	C1orf57	1.00295	0.975298	1.23737	0.810556	1.24102	0.968646	0.531059	1.11875	0.865827	1.08367
226813_at	chromosome 1 open reading frame 57	C1orf57	chr1q42.2	1866.1	P	0.000244	1977	P	0.000244	0	-0.4	0.4	NC	0.51942	1516.6	P	0.000244	-0.2	-0.5	0.1	NC	0.986922	1939.2	P	0.000244	0	-0.5	0.4	NC	0.681091	734	6.9	6.9	59.4737	24.7368	20	IPI:IPI00031570.1	Gene_Symbol=C1orf57 Nucleoside-triphosphatase C1orf57	C1orf57	1.00295	0.975298	1.23737	0.810556	1.24102	0.968646	0.531059	1.11875	0.865827	1.08367
202559_x_at	chromosome 1 open reading frame 77	C1orf77	chr1q21.3	1356.8	P	0.008057	2724.3	P	0.008057	0.5	0.2	0.9	NC	0.5	2365.2	P	0.008057	0.3	0	0.6	NC	0.5	3794.7	P	0.005859	0.8	0.5	1.2	NC	0.124552	775	6.5	6.81	79.1165	17.6707	15.6627	IPI:IPI00719040.1	Gene_Symbol=C1orf77 Isoform 2 of Uncharacterized protein C1orf77	C1orf77	1.11688	0.185469	1.18203	0.944881	1.32018	1.03042	0.603117	1.12437	0.91644	1.15858
202560_s_at	chromosome 1 open reading frame 77	C1orf77	chr1q21.3	3233.8	P	0.000244	1900.6	P	0.000244	-0.5	-1	0	NC	0.996959	2204.5	P	0.000244	-0.3	-0.7	0.1	NC	0.988955	4730.8	P	0.000244	0.8	0.5	1	NC	0.024755	775	6.5	6.81	79.1165	17.6707	15.6627	IPI:IPI00719040.1	Gene_Symbol=C1orf77 Isoform 2 of Uncharacterized protein C1orf77	C1orf77	1.11688	0.185469	1.18203	0.944881	1.32018	1.03042	0.603117	1.12437	0.91644	1.15858
209927_s_at	chromosome 1 open reading frame 77	C1orf77	chr1q21.3	463.5	P	0.00293	679.1	P	0.000244	0.5	-0.2	1.2	NC	0.203871	374.4	P	0.00415	-0.4	-1.3	0.4	NC	0.911062	987.8	P	0.000732	1.1	0.4	1.7	I	0.000774	775	6.5	6.81	79.1165	17.6707	15.6627	IPI:IPI00719040.1	Gene_Symbol=C1orf77 Isoform 2 of Uncharacterized protein C1orf77	C1orf77	1.11688	0.185469	1.18203	0.944881	1.32018	1.03042	0.603117	1.12437	0.91644	1.15858
208910_s_at	complement component 1, q subcomponent binding protein	C1QBP	chr17p13.3	14871.1	P	0.000244	11803.5	P	0.000244	-0.2	-0.6	0.2	NC	0.925732	7224.3	P	0.000244	-0.9	-1	-0.8	D	0.99998	7635.9	P	0.000244	-0.8	-1	-0.7	D	0.99998	187	20.45	20.46	71.9858	41.1348	41.1348	IPI:IPI00014230.1	Gene_Symbol=C1QBP Complement component 1 Q subcomponent-binding protein, mitochondrial	C1QBP	0.719574	6.62e-11	1.08692	0.66203	0.782119	0.76091	8.16e-08	1.09384	0.695632	0.832314
214214_s_at	complement component 1, q subcomponent binding protein	C1QBP	chr17p13.3	14327.1	P	0.000244	10466.7	P	0.000244	-0.3	-1.1	0.5	NC	0.861614	8020.6	P	0.000244	-0.7	-1.4	0	D	0.998514	7505.3	P	0.000244	-0.8	-1.3	-0.3	NC	0.996959	187	20.45	20.46	71.9858	41.1348	41.1348	IPI:IPI00014230.1	Gene_Symbol=C1QBP Complement component 1 Q subcomponent-binding protein, mitochondrial	C1QBP	0.719574	6.62e-11	1.08692	0.66203	0.782119	0.76091	8.16e-08	1.09384	0.695632	0.832314
218448_at	chromosome 20 open reading frame 11	C20orf11	chr20q13.33	1332	P	0.001221	1239.8	P	0.000732	0.1	-0.3	0.5	NC	0.5	1358.5	P	0.00293	-0.1	-0.6	0.5	NC	0.805199	1296.2	P	0.00415	-0.2	-0.7	0.3	NC	0.969033	1215	4.02	4.02	45.1754	17.1053	17.1053	IPI:IPI00016634.1	Gene_Symbol=C20orf11 Protein C20orf11	C20orf11	0.968031	0.669548	1.21673	0.7956	1.17783	1.15838	0.0258221	1.12521	1.02949	1.30342
225376_at	chromosome 20 open reading frame 11	C20orf11	chr20q13.33	1634.9	P	0.00293	1701.1	P	0.00293	0.1	-0.5	0.7	NC	0.838962	1819.3	P	0.001953	-0.2	-0.8	0.3	NC	0.988955	2160.1	P	0.001953	0.4	-0.1	1	NC	0.5	1215	4.02	4.02	45.1754	17.1053	17.1053	IPI:IPI00016634.1	Gene_Symbol=C20orf11 Protein C20orf11	C20orf11	0.968031	0.669548	1.21673	0.7956	1.17783	1.15838	0.0258221	1.12521	1.02949	1.30342
206656_s_at	chromosome 20 open reading frame 3	C20orf3	chr20p11.22-p11.21	2457.7	P	0.000732	2252.7	P	0.000244	0.2	-0.3	0.8	NC	0.596188	2502.9	P	0.000244	0.4	-0.1	0.9	NC	0.5	2075	P	0.000732	-0.1	-0.6	0.4	NC	0.973302	2049	2.04	2.05	32.2115	2.64423	2.64423	IPI:IPI00031131.4	Gene_Symbol=C20orf3 Isoform 1 of Adipocyte plasma membrane-associated protein	C20orf3	1.76768	0.167124	6.99397	0.252744	12.3631	1.42733	0.12594	2.47491	0.576721	3.53252
202217_at	chromosome 21 open reading frame 33	C21orf33	chr21q22.3	3741.4	P	0.000244	5209.9	P	0.000244	1	0.6	1.4	NC	0.015426	3899.8	P	0.001953	0.6	0.1	1.1	NC	0.429141	4126.9	P	0.000732	0.7	0.4	1	NC	0.222749	1662	2.37	2.39	51.8657	9.32836	9.32836	IPI:IPI00024913.2	Gene_Symbol=C21orf33 Isoform Long of ES1 protein homolog, mitochondrial	C21orf33	1.03373	0.731469	1.2649	0.817242	1.30757	0.982908	0.89384	1.37128	0.716781	1.34784
210667_s_at	chromosome 21 open reading frame 33	C21orf33	chr21q22.3	1082.7	P	0.000244	940.1	P	0.000244	0	-0.7	0.7	NC	0.830902	698.2	P	0.000244	-0.8	-1.1	-0.5	D	0.99994	753.1	P	0.001953	-0.3	-1.2	0.5	NC	0.995075	1662	2.37	2.39	51.8657	9.32836	9.32836	IPI:IPI00024913.2	Gene_Symbol=C21orf33 Isoform Long of ES1 protein homolog, mitochondrial	C21orf33	1.03373	0.731469	1.2649	0.817242	1.30757	0.982908	0.89384	1.37128	0.716781	1.34784
243750_x_at	chromosome 21 open reading frame 70	C21orf70	chr21q22.3	532.6	P	0.001953	566.1	P	0.008057	0.6	-0.2	1.4	NC	0.5	414.1	P	0.008057	0.4	-1	1.8	NC	0.875448	852.3	P	0.001221	0.8	-0.2	1.8	NC	0.37888	1977	2.07	2.14	63.913	6.08696	6.08696	IPI:IPI00027898.3	Gene_Symbol=C21orf70 Isoform A of Uncharacterized protein C21orf70	C21orf70	0.838382	0.344887	1.65128	0.507715	1.38441	0.811609	0.278276	1.65346	0.490857	1.34196
200042_at	chromosome 22 open reading frame 28	C22orf28	chr22q12	4702	P	0.000244	5967.4	P	0.000244	0.3	0	0.6	NC	0.5	4506.7	P	0.000244	-0.1	-0.3	0.1	NC	0.977068	4326.8	P	0.000244	0	-0.1	0.2	NC	0.888286	291	14.81	14.83	47.3267	25.7426	21.9802	IPI:IPI00550689.3	Gene_Symbol=C22orf28 UPF0027 protein C22orf28	C22orf28	0.896845	0.0278427	1.10073	0.814775	0.987181	0.94229	0.172087	1.09118	0.863552	1.02821
234283_at	chromosome 22 open reading frame 28	C22orf28	chr22q12	79.3	A	0.5	63.1	A	0.334473	-0.1	-3	2.7	NC	0.099852	95.2	A	0.171387	0.1	-1.1	1.3	NC	0.213188	31.3	A	0.753906	0.3	-1	1.5	NC	0.467656	291	14.81	14.83	47.3267	25.7426	21.9802	IPI:IPI00550689.3	Gene_Symbol=C22orf28 UPF0027 protein C22orf28	C22orf28	0.896845	0.0278427	1.10073	0.814775	0.987181	0.94229	0.172087	1.09118	0.863552	1.02821
239980_at	Chromosome 22 open reading frame 28	C22orf28	chr22q12	81.7	A	0.27417	110.8	A	0.219482	0.8	0.1	1.5	NC	0.429141	129.2	A	0.303711	0.6	0.1	1.2	NC	0.050553	166.3	A	0.171387	1	0.2	1.8	NC	0.153232	291	14.81	14.83	47.3267	25.7426	21.9802	IPI:IPI00550689.3	Gene_Symbol=C22orf28 UPF0027 protein C22orf28	C22orf28	0.896845	0.0278427	1.10073	0.814775	0.987181	0.94229	0.172087	1.09118	0.863552	1.02821
225794_s_at	chromosome 22 open reading frame 32	C22orf32	chr22q13.2	2149.4	P	0.00293	2491.9	P	0.001953	0.3	0.1	0.5	NC	0.5	1670.5	P	0.001953	-0.1	-0.3	0.2	NC	0.894337	3041.4	P	0.001221	0.9	0.4	1.3	NC	0.050553	2090	2.02	2.06	53.271	11.215	11.215	IPI:IPI00154512.4	Gene_Symbol=C22orf32 UPF0466 protein C22orf32, mitochondrial	C22orf32	1.17687					1.70631
225795_at	chromosome 22 open reading frame 32	C22orf32	chr22q13.2	884.2	P	0.000244	780.9	P	0.00293	-0.6	-1.2	0	D	0.998664	1222.7	P	0.001953	-0.1	-0.8	0.7	NC	0.971234	1563.5	P	0.000732	0.4	-0.2	0.9	NC	0.5	2090	2.02	2.06	53.271	11.215	11.215	IPI:IPI00154512.4	Gene_Symbol=C22orf32 UPF0466 protein C22orf32, mitochondrial	C22orf32	1.17687					1.70631
227648_at	chromosome 22 open reading frame 32	C22orf32	chr22q13.2	9.2	A	0.888428	3.8	A	0.870361	0.5	-1.2	2.3	NC	0.5	5.1	A	0.870361	-0.5	-3	2	NC	0.506476	12.8	A	0.870361	0.1	-3.5	3.7	NC	0.60871	2090	2.02	2.06	53.271	11.215	11.215	IPI:IPI00154512.4	Gene_Symbol=C22orf32 UPF0466 protein C22orf32, mitochondrial	C22orf32	1.17687					1.70631
228117_at	Chromosome 22 open reading frame 32	C22orf32	chr22q13.2	77.8	A	0.466064	74.3	A	0.533936	-0.1	-1.6	1.4	NC	0.5	26.8	A	0.633789	-1.7	-3.6	0.1	NC	0.62112	20.4	A	0.780518	-1.6	-3.5	0.2	NC	0.984574	2090	2.02	2.06	53.271	11.215	11.215	IPI:IPI00154512.4	Gene_Symbol=C22orf32 UPF0466 protein C22orf32, mitochondrial	C22orf32	1.17687					1.70631
209284_s_at	chromosome 3 open reading frame 63	C3orf63	chr3p14.3	1280.1	P	0.001953	847	P	0.000732	0.1	-0.9	1.1	NC	0.5	820	P	0.001953	-0.4	-1.2	0.5	NC	0.868657	779.9	P	0.001953	-0.1	-0.5	0.2	NC	0.945978	2232	1.85	1.89	19.8802	1.1976	0	IPI:IPI00790098.3	Gene_Symbol=C3orf63 Isoform 1 of Uncharacterized protein C3orf63	C3orf63	1.21344	0.38131	1.72702	0.702623	2.09563	1.14229	0.287043	1.35113	0.845433	1.54339
209285_s_at	chromosome 3 open reading frame 63	C3orf63	chr3p14.3	614	P	0.001953	927.7	P	0.001953	0.3	-0.4	1	NC	0.5	962.3	P	0.000732	0.7	0.4	1	I	0.001486	962.6	P	0.000732	0.6	0.2	1	NC	0.054022	2232	1.85	1.89	19.8802	1.1976	0	IPI:IPI00790098.3	Gene_Symbol=C3orf63 Isoform 1 of Uncharacterized protein C3orf63	C3orf63	1.21344	0.38131	1.72702	0.702623	2.09563	1.14229	0.287043	1.35113	0.845433	1.54339
227460_at	Chromosome 3 open reading frame 63	C3orf63	chr3p14.3	21.8	A	0.398926	121.3	A	0.080566	2.4	-0.2	5	NC	0.047264	14.3	A	0.888428	-0.8	-3.9	2.2	NC	0.894337	4.5	A	0.976074	-0.4	-2.4	1.5	NC	0.681091	2232	1.85	1.89	19.8802	1.1976	0	IPI:IPI00790098.3	Gene_Symbol=C3orf63 Isoform 1 of Uncharacterized protein C3orf63	C3orf63	1.21344	0.38131	1.72702	0.702623	2.09563	1.14229	0.287043	1.35113	0.845433	1.54339
1556086_at	Chromosome 4 open reading frame 27	C4orf27	chr4q33	5.6	A	0.633789	57.6	A	0.356934	3.6	0.8	6.4	NC	0.37888	58.2	A	0.266113	3.1	0	6.2	NC	0.330589	4.5	A	0.904785	0.6	-1.6	2.8	NC	0.786812	1541	2.66	2.74	18.2081	7.51445	4.04624	IPI:IPI00016532.3	Gene_Symbol=C4orf27 UPF0609 protein C4orf27	C4orf27	1.01108	0.967075	2.76632	0.365496	2.79696	0.935363	0.865049	4.44956	0.210215	4.16195
218646_at	chromosome 4 open reading frame 27	C4orf27	chr4q33	2810	P	0.000244	2651.8	P	0.000244	0.2	-0.4	0.7	NC	0.5	2374.6	P	0.000244	0.3	-0.2	0.7	NC	0.5	1995	P	0.000732	-0.1	-0.5	0.3	NC	0.989865	1541	2.66	2.74	18.2081	7.51445	4.04624	IPI:IPI00016532.3	Gene_Symbol=C4orf27 UPF0609 protein C4orf27	C4orf27	1.01108	0.967075	2.76632	0.365496	2.79696	0.935363	0.865049	4.44956	0.210215	4.16195
204238_s_at	chromosome 6 open reading frame 108	C6orf108	chr6p21.1	850.7	P	0.037598	818.3	A	0.067627	0.1	-0.3	0.5	NC	0.838962	913.3	M	0.056152	0.2	-0.3	0.6	NC	0.868657	1178.3	P	0.005859	0.8	0.4	1.2	NC	0.185981	1141	4.15	4.15	63.2184	26.4368	20.1149	IPI:IPI00007926.1	Gene_Symbol=C6orf108 Deoxyribonucleoside 5'-monophosphate N-glycosidase	C6orf108	0.628903	0.0640397	1.66037	0.378772	1.04421	0.617094	0.0483411	1.61119	0.383004	0.994259
213871_s_at	Chromosome 6 open reading frame 108	C6orf108	chr6p21.1	106.2	A	0.665527	43.7	A	0.753906	-1.1	-1.5	-0.8	NC	0.441923	18.6	A	0.919434	-1.7	-2.6	-0.8	NC	0.958799	80.2	A	0.5	0.1	-0.9	1	NC	0.099852	1141	4.15	4.15	63.2184	26.4368	20.1149	IPI:IPI00007926.1	Gene_Symbol=C6orf108 Deoxyribonucleoside 5'-monophosphate N-glycosidase	C6orf108	0.628903	0.0640397	1.66037	0.378772	1.04421	0.617094	0.0483411	1.61119	0.383004	0.994259
39817_s_at	chromosome 6 open reading frame 108	C6orf108	chr6p21.1	875.7	P	0.000959	910.8	P	0.006532	0.2	-0.2	0.7	NC	0.433177	722.8	P	0.000322	0.1	-0.4	0.6	NC	0.5	917.8	P	0.000562	0.7	0.3	1.1	MI	0.00224	1141	4.15	4.15	63.2184	26.4368	20.1149	IPI:IPI00007926.1	Gene_Symbol=C6orf108 Deoxyribonucleoside 5'-monophosphate N-glycosidase	C6orf108	0.628903	0.0640397	1.66037	0.378772	1.04421	0.617094	0.0483411	1.61119	0.383004	0.994259
227455_at	chromosome 6 open reading frame 136	C6orf136	chr6p21.33	468.7	P	0.000244	320	M	0.056152	0.2	-0.1	0.6	NC	0.938478	398.5	P	0.01416	0	-0.6	0.7	NC	0.657563	413.5	P	0.018555	0.4	-0.4	1.2	NC	0.583567	1712	2.28	2.35	46.371	2.62097	1.81452	IPI:IPI00872818.2	Gene_Symbol=C6orf136 hypothetical protein LOC221545 isoform 3	C6orf136	1.74748	0.268852	24.2119	0.0721743	42.3098	1.43991
227456_s_at	chromosome 6 open reading frame 136	C6orf136	chr6p21.33	900.3	P	0.018555	585.5	P	0.023926	-0.3	-0.6	0	NC	0.977068	722.6	P	0.000732	0.1	-0.3	0.6	NC	0.5	858.6	P	0.023926	0	-0.3	0.4	NC	0.757415	1712	2.28	2.35	46.371	2.62097	1.81452	IPI:IPI00872818.2	Gene_Symbol=C6orf136 hypothetical protein LOC221545 isoform 3	C6orf136	1.74748	0.268852	24.2119	0.0721743	42.3098	1.43991
1569146_s_at	chromosome 6 open reading frame 174	C6orf174	chr6q22.33	31.6	A	0.828613	28.5	A	0.870361	-0.1	-1.3	1.2	NC	0.945978	53.8	A	0.72583	0.5	-0.5	1.5	NC	0.814019	44.9	A	0.780518	0.3	-0.3	0.8	NC	0.830902	2202	1.95	2.05	38.9652	2.53432	2.53432	IPI:IPI00647205.1	Gene_Symbol=C6orf174 Uncharacterized protein C6orf174	C6orf174	1.07132	0.702058	1.59233	0.672802	1.7059	1.03399	0.781303	1.36678	0.756512	1.41323
233050_at	chromosome 6 open reading frame 174	C6orf174	chr6q22.33	103.8	A	0.149658	112	A	0.246094	-0.3	-1.3	0.8	NC	0.60871	7.4	A	0.753906	-3.6	-5.8	-1.3	NC	0.980376	3.2	A	0.919434	-5	-6.9	-3	NC	0.881991	2202	1.95	2.05	38.9652	2.53432	2.53432	IPI:IPI00647205.1	Gene_Symbol=C6orf174 Uncharacterized protein C6orf174	C6orf174	1.07132	0.702058	1.59233	0.672802	1.7059	1.03399	0.781303	1.36678	0.756512	1.41323
206727_at	complement component 9	C9	chr5p14-p12	28.1	A	0.357666	3.7	A	0.994141	-1.6	-4	0.7	NC	0.966696	68.3	A	0.466064	1.2	-0.4	2.8	NC	0.213188	37.5	A	0.72583	0.4	-0.7	1.5	NC	0.330589	1577	2.55	2.57	26.4758	4.11449	2.14669	IPI:IPI00022395.1	Gene_Symbol=C9 Complement component C9	C9	1.01504	0.91029	1.47381	0.688718	1.49597	1.00676	0.971649	1.7436	0.577406	1.75539
229012_at	chromosome 9 open reading frame 24	C9orf24	chr9p13.3	62.6	A	0.27417	134.7	A	0.19458	1.1	0.1	2.1	NC	0.366593	14.8	A	0.665527	-1.3	-1.9	-0.8	NC	0.532344	15.9	A	0.780518	-1.3	-2	-0.6	NC	0.913661	2447	1.46	1.49	41.9847	8.39695	8.39695	IPI:IPI00386022.2	Gene_Symbol=C9orf24 Isoform 1 of Uncharacterized protein C9orf24	C9orf24	1.14358					1.23939
229012_at	chromosome 9 open reading frame 24	C9orf24	chr9p13.3	62.6	A	0.27417	134.7	A	0.19458	1.1	0.1	2.1	NC	0.366593	14.8	A	0.665527	-1.3	-1.9	-0.8	NC	0.532344	15.9	A	0.780518	-1.3	-2	-0.6	NC	0.913661	2447	1.46	1.49	41.9847	8.39695	8.39695	IPI:IPI00386022.2	Gene_Symbol=C9orf24 Isoform 1 of Uncharacterized protein C9orf24	C9orf24	1.14358					1.23939
1558414_at	chromosome 9 open reading frame 4	C9orf4	chr9q31	153.7	A	0.129639	16.6	A	0.633789	-1.7	-4.1	0.8	NC	0.958799	8.1	A	0.845215	-3	-4.7	-1.4	D	0.998514	18	A	0.80542	-2.8	-6	0.4	NC	0.894337	1257	3.88	3.99	39.8256	9.59302	4.06977	IPI:IPI00292304.2	Gene_Symbol=C9orf4 Uncharacterized protein C9orf4	C9orf4	1.01871	0.783165	1.15316	0.883404	1.17474	1.01837	0.774073	1.14357	0.890519	1.16458
239097_at	chromosome 9 open reading frame 4	C9orf4	chr9q31	9.4	A	0.72583	25.4	A	0.72583	0.8	-0.1	1.7	NC	0.416433	11.5	A	0.904785	-0.7	-2.4	1	NC	0.692594	17.8	A	0.932373	0	-2.4	2.4	NC	0.900148	1257	3.88	3.99	39.8256	9.59302	4.06977	IPI:IPI00292304.2	Gene_Symbol=C9orf4 Uncharacterized protein C9orf4	C9orf4	1.01871	0.783165	1.15316	0.883404	1.17474	1.01837	0.774073	1.14357	0.890519	1.16458
1558414_at	chromosome 9 open reading frame 4	C9orf4	chr9q31	153.7	A	0.129639	16.6	A	0.633789	-1.7	-4.1	0.8	NC	0.958799	8.1	A	0.845215	-3	-4.7	-1.4	D	0.998514	18	A	0.80542	-2.8	-6	0.4	NC	0.894337	1257	3.88	3.99	39.8256	9.59302	4.06977	IPI:IPI00292304.2	Gene_Symbol=C9orf4 Uncharacterized protein C9orf4	C9orf4	1.01871	0.783165	1.15316	0.883404	1.17474	1.01837	0.774073	1.14357	0.890519	1.16458
239097_at	chromosome 9 open reading frame 4	C9orf4	chr9q31	9.4	A	0.72583	25.4	A	0.72583	0.8	-0.1	1.7	NC	0.416433	11.5	A	0.904785	-0.7	-2.4	1	NC	0.692594	17.8	A	0.932373	0	-2.4	2.4	NC	0.900148	1257	3.88	3.99	39.8256	9.59302	4.06977	IPI:IPI00292304.2	Gene_Symbol=C9orf4 Uncharacterized protein C9orf4	C9orf4	1.01871	0.783165	1.15316	0.883404	1.17474	1.01837	0.774073	1.14357	0.890519	1.16458
1552755_at	chromosome 9 open reading frame 66	C9orf66	chr9p24.3	14	A	0.828613	6.3	A	0.99707	-0.6	-1.6	0.4	NC	0.900148	12	A	0.981445	-0.1	-1.7	1.5	NC	0.725952	11.4	A	0.953857	0.4	-0.7	1.5	NC	0.5	2352	1.61	1.67	78.3051	7.45763	0	IPI:IPI00043562.2	Gene_Symbol=C9orf66 Uncharacterized protein C9orf66	C9orf66	1.17165	0.2472	1.3531	0.865896	1.58536	1.18184	0.378085	1.53672	0.769062	1.81616
1552757_s_at	chromosome 9 open reading frame 66	C9orf66	chr9p24.3	5.9	A	0.870361	109.5	A	0.55835	4	1.9	6	NC	0.441923	14.1	A	0.696289	1.1	-2.6	4.8	NC	0.703911	48	A	0.601074	2.8	0.5	5.1	NC	0.342437	2352	1.61	1.67	78.3051	7.45763	0	IPI:IPI00043562.2	Gene_Symbol=C9orf66 Uncharacterized protein C9orf66	C9orf66	1.17165	0.2472	1.3531	0.865896	1.58536	1.18184	0.378085	1.53672	0.769062	1.81616
1552755_at	chromosome 9 open reading frame 66	C9orf66	chr9p24.3	14	A	0.828613	6.3	A	0.99707	-0.6	-1.6	0.4	NC	0.900148	12	A	0.981445	-0.1	-1.7	1.5	NC	0.725952	11.4	A	0.953857	0.4	-0.7	1.5	NC	0.5	2352	1.61	1.67	78.3051	7.45763	0	IPI:IPI00043562.2	Gene_Symbol=C9orf66 Uncharacterized protein C9orf66	C9orf66	1.17165	0.2472	1.3531	0.865896	1.58536	1.18184	0.378085	1.53672	0.769062	1.81616
1552757_s_at	chromosome 9 open reading frame 66	C9orf66	chr9p24.3	5.9	A	0.870361	109.5	A	0.55835	4	1.9	6	NC	0.441923	14.1	A	0.696289	1.1	-2.6	4.8	NC	0.703911	48	A	0.601074	2.8	0.5	5.1	NC	0.342437	2352	1.61	1.67	78.3051	7.45763	0	IPI:IPI00043562.2	Gene_Symbol=C9orf66 Uncharacterized protein C9orf66	C9orf66	1.17165	0.2472	1.3531	0.865896	1.58536	1.18184	0.378085	1.53672	0.769062	1.81616
1560558_at	chromosome 9 open reading frame 80	C9orf80	chr9q32	13.2	A	0.601074	107.4	A	0.398926	2.6	1	4.2	NC	0.015426	152.1	A	0.246094	3.4	0.6	6.2	NC	0.284967	17.8	A	0.80542	0.3	-1.1	1.7	NC	0.5	2504	1.4	1.4	37.5	10.5769	10.5769	IPI:IPI00000330.5	Gene_Symbol=C9orf80 Isoform 1 of SOSS complex subunit C	C9orf80	0.709321	0.0841548	1.58116	0.448609	1.12155	0.871235	0.095617	1.21883	0.714811	1.06189
223558_at	chromosome 9 open reading frame 80	C9orf80	chr9q32	296.3	P	0.046143	289.4	P	0.018555	0.4	-0.5	1.2	NC	0.805199	112	A	0.398926	-1.1	-2.2	0.1	NC	0.995519	311.5	A	0.111572	0.6	0.1	1.1	NC	0.5	2504	1.4	1.4	37.5	10.5769	10.5769	IPI:IPI00000330.5	Gene_Symbol=C9orf80 Isoform 1 of SOSS complex subunit C	C9orf80	0.709321	0.0841548	1.58116	0.448609	1.12155	0.871235	0.095617	1.21883	0.714811	1.06189
223559_s_at	chromosome 9 open reading frame 80	C9orf80	chr9q32	3350.2	P	0.000244	2100	P	0.000244	-0.7	-1.3	-0.1	D	0.999899	2084.4	P	0.000244	-0.8	-1.1	-0.6	D	0.999911	2014	P	0.000244	-0.8	-1.2	-0.3	D	0.999786	2504	1.4	1.4	37.5	10.5769	10.5769	IPI:IPI00000330.5	Gene_Symbol=C9orf80 Isoform 1 of SOSS complex subunit C	C9orf80	0.709321	0.0841548	1.58116	0.448609	1.12155	0.871235	0.095617	1.21883	0.714811	1.06189
1560558_at	chromosome 9 open reading frame 80	C9orf80	chr9q32	13.2	A	0.601074	107.4	A	0.398926	2.6	1	4.2	NC	0.015426	152.1	A	0.246094	3.4	0.6	6.2	NC	0.284967	17.8	A	0.80542	0.3	-1.1	1.7	NC	0.5	2504	1.4	1.4	37.5	10.5769	10.5769	IPI:IPI00000330.5	Gene_Symbol=C9orf80 Isoform 1 of SOSS complex subunit C	C9orf80	0.709321	0.0841548	1.58116	0.448609	1.12155	0.871235	0.095617	1.21883	0.714811	1.06189
223558_at	chromosome 9 open reading frame 80	C9orf80	chr9q32	296.3	P	0.046143	289.4	P	0.018555	0.4	-0.5	1.2	NC	0.805199	112	A	0.398926	-1.1	-2.2	0.1	NC	0.995519	311.5	A	0.111572	0.6	0.1	1.1	NC	0.5	2504	1.4	1.4	37.5	10.5769	10.5769	IPI:IPI00000330.5	Gene_Symbol=C9orf80 Isoform 1 of SOSS complex subunit C	C9orf80	0.709321	0.0841548	1.58116	0.448609	1.12155	0.871235	0.095617	1.21883	0.714811	1.06189
223559_s_at	chromosome 9 open reading frame 80	C9orf80	chr9q32	3350.2	P	0.000244	2100	P	0.000244	-0.7	-1.3	-0.1	D	0.999899	2084.4	P	0.000244	-0.8	-1.1	-0.6	D	0.999911	2014	P	0.000244	-0.8	-1.2	-0.3	D	0.999786	2504	1.4	1.4	37.5	10.5769	10.5769	IPI:IPI00000330.5	Gene_Symbol=C9orf80 Isoform 1 of SOSS complex subunit C	C9orf80	0.709321	0.0841548	1.58116	0.448609	1.12155	0.871235	0.095617	1.21883	0.714811	1.06189
1558944_at	Calcium channel, voltage-dependent, P/Q type, alpha 1A subunit	CACNA1A	chr19p13.2-p13.1	7	A	0.633789	17.9	A	0.753906	0.5	-1.9	2.8	NC	0.736659	110.1	A	0.171387	4	0.6	7.4	NC	0.416433	6.6	A	0.870361	1.3	-1	3.6	NC	0.416433	1761	2.22	2.4	34.1045	0.279218	0	IPI:IPI00217498.16	Gene_Symbol=CACNA1A Isoform 4 of Voltage-dependent P/Q-type calcium channel subunit alpha-1A	CACNA1A	1.08432	0.474229	1.26631	0.85628	1.37308	1.09394	0.469584	1.29738	0.843189	1.41926
1558945_s_at	Calcium channel, voltage-dependent, P/Q type, alpha 1A subunit	CACNA1A	chr19p13.2-p13.1	6.5	A	0.601074	6.5	A	0.633789	0.4	-0.3	1	NC	0.545234	7.1	A	0.625244	0.5	-1.5	2.5	NC	0.545234	25.8	A	0.334473	1.5	-0.6	3.7	NC	0.284967	1761	2.22	2.4	34.1045	0.279218	0	IPI:IPI00217498.16	Gene_Symbol=CACNA1A Isoform 4 of Voltage-dependent P/Q-type calcium channel subunit alpha-1A	CACNA1A	1.08432	0.474229	1.26631	0.85628	1.37308	1.09394	0.469584	1.29738	0.843189	1.41926
206399_x_at	calcium channel, voltage-dependent, P/Q type, alpha 1A subunit	CACNA1A	chr19p13.2-p13.1	27.9	A	0.888428	39	A	0.870361	0.3	-0.3	1	NC	0.558077	27.6	A	0.904785	0.2	-0.4	0.8	NC	0.60871	16.9	A	0.828613	0.4	-0.9	1.7	NC	0.37888	1761	2.22	2.4	34.1045	0.279218	0	IPI:IPI00217498.16	Gene_Symbol=CACNA1A Isoform 4 of Voltage-dependent P/Q-type calcium channel subunit alpha-1A	CACNA1A	1.08432	0.474229	1.26631	0.85628	1.37308	1.09394	0.469584	1.29738	0.843189	1.41926
210770_s_at	calcium channel, voltage-dependent, P/Q type, alpha 1A subunit	CACNA1A	chr19p13.2-p13.1	11.5	A	0.953857	36.7	A	0.850342	0.7	-0.3	1.6	NC	0.307406	166.4	A	0.366211	3.3	1.2	5.4	NC	0.074268	30.3	A	0.633789	0.7	-0.6	2	NC	0.138386	1761	2.22	2.4	34.1045	0.279218	0	IPI:IPI00217498.16	Gene_Symbol=CACNA1A Isoform 4 of Voltage-dependent P/Q-type calcium channel subunit alpha-1A	CACNA1A	1.08432	0.474229	1.26631	0.85628	1.37308	1.09394	0.469584	1.29738	0.843189	1.41926
214933_at	calcium channel, voltage-dependent, P/Q type, alpha 1A subunit	CACNA1A	chr19p13.2-p13.1	337.2	P	0.001221	438.3	P	0.000732	0.1	-0.7	0.9	NC	0.493524	540.3	P	0.000244	0.7	0.1	1.3	NC	0.050553	292	P	0.000244	-0.4	-1.2	0.4	NC	0.767451	1761	2.22	2.4	34.1045	0.279218	0	IPI:IPI00217498.16	Gene_Symbol=CACNA1A Isoform 4 of Voltage-dependent P/Q-type calcium channel subunit alpha-1A	CACNA1A	1.08432	0.474229	1.26631	0.85628	1.37308	1.09394	0.469584	1.29738	0.843189	1.41926
208432_s_at	calcium channel, voltage-dependent, R type, alpha 1E subunit	CACNA1E	chr1q25-q31	10	A	0.828613	183.2	A	0.567627	4	2.4	5.6	NC	0.284967	83.7	A	0.633789	2.3	0.7	3.9	NC	0.284967	131.6	A	0.27417	3.5	1.4	5.7	NC	0.015426	2545	1.34	1.56	26.1217	0.533096	0	IPI:IPI00218338.5	Gene_Symbol=CACNA1E Isoform 2 of Voltage-dependent R-type calcium channel subunit alpha-1E	CACNA1E	0.955276	0.669688	1.26911	0.752712	1.21235	0.957974	0.485073	1.14484	0.836778	1.09672
236013_at	calcium channel, voltage-dependent, R type, alpha 1E subunit	CACNA1E	chr1q25-q31	7.4	A	0.828613	54.6	A	0.491699	2.2	0.2	4.2	NC	0.194801	17.7	A	0.850342	0.4	-2.6	3.4	NC	0.5	8.1	A	0.72583	0.5	0.3	0.8	NC	0.5	2545	1.34	1.56	26.1217	0.533096	0	IPI:IPI00218338.5	Gene_Symbol=CACNA1E Isoform 2 of Voltage-dependent R-type calcium channel subunit alpha-1E	CACNA1E	0.955276	0.669688	1.26911	0.752712	1.21235	0.957974	0.485073	1.14484	0.836778	1.09672
240650_at	Calcium channel, voltage-dependent, R type, alpha 1E subunit	CACNA1E	chr1q25-q31	30	A	0.432373	5.5	A	0.953857	-2.1	-3.8	-0.4	NC	0.971234	7.3	A	0.753906	-1.7	-3.6	0.2	NC	0.805199	60.8	A	0.567627	0.3	-1	1.7	NC	0.506476	2545	1.34	1.56	26.1217	0.533096	0	IPI:IPI00218338.5	Gene_Symbol=CACNA1E Isoform 2 of Voltage-dependent R-type calcium channel subunit alpha-1E	CACNA1E	0.955276	0.669688	1.26911	0.752712	1.21235	0.957974	0.485073	1.14484	0.836778	1.09672
242410_s_at	calcium channel, voltage-dependent, R type, alpha 1E subunit	CACNA1E	chr1q25-q31	35.9	A	0.398926	93.9	A	0.466064	1.4	0.3	2.5	NC	0.284954	4.2	A	0.888428	-3.6	-5.5	-1.7	NC	0.930187	8.5	A	0.870361	-2.1	-4.9	0.8	NC	0.596188	2545	1.34	1.56	26.1217	0.533096	0	IPI:IPI00218338.5	Gene_Symbol=CACNA1E Isoform 2 of Voltage-dependent R-type calcium channel subunit alpha-1E	CACNA1E	0.955276	0.669688	1.26911	0.752712	1.21235	0.957974	0.485073	1.14484	0.836778	1.09672
244256_at	Calcium channel, voltage-dependent, R type, alpha 1E subunit	CACNA1E	chr1q25-q31	29.9	A	0.398926	62.8	A	0.533936	0.9	-1.3	3.1	NC	0.48058	2.4	A	0.994141	-3.1	-5.8	-0.5	NC	0.961585	8.4	A	0.850342	-1.5	-2.2	-0.9	NC	0.875448	2545	1.34	1.56	26.1217	0.533096	0	IPI:IPI00218338.5	Gene_Symbol=CACNA1E Isoform 2 of Voltage-dependent R-type calcium channel subunit alpha-1E	CACNA1E	0.955276	0.669688	1.26911	0.752712	1.21235	0.957974	0.485073	1.14484	0.836778	1.09672
217515_s_at	calcium channel, voltage-dependent, L type, alpha 1S subunit	CACNA1S	chr1q32	164.9	A	0.246094	112.3	A	0.533936	-0.2	-1.4	0.9	NC	0.930187	214.4	A	0.45752	0.1	-0.5	0.8	NC	0.51942	28.9	A	0.80542	-3.2	-4.5	-1.9	NC	0.977068	2519	1.38	1.43	18.8781	1.2945	0	IPI:IPI00642897.3	Gene_Symbol=CACNA1S Calcium channel, voltage-dependent, L type, alpha 1S subunit	CACNA1S	0.712757	0.359627	2.71456	0.262568	1.93482	1.06551	0.816727	2.22233	0.479455	2.36792
234750_at	calcium channel, voltage-dependent, gamma subunit 8	CACNG8	chr19q13.4	144.7	A	0.19458	100.4	A	0.27417	-0.7	-1.2	-0.1	NC	0.921063	96.5	A	0.303711	-0.5	-0.9	-0.1	NC	0.980376	149.3	A	0.111572	-0.1	-1	0.9	NC	0.558077	2566	1.32	1.35	29.6471	3.05882	0	IPI:IPI00103604.2	Gene_Symbol=CACNG8 Voltage-dependent calcium channel gamma-8 subunit	CACNG8	1.27222	0.071273	1.30901	0.9719	1.66535	1.10298	0.2534	1.20911	0.912228	1.33363
234756_at	calcium channel, voltage-dependent, gamma subunit 8	CACNG8	chr19q13.4	127.4	A	0.601074	17.3	A	0.943848	-2.7	-4	-1.3	NC	0.814019	9.2	A	0.884033	-2.5	-4	-1	NC	0.786812	11.4	A	0.919434	-2.7	-4.6	-0.7	NC	0.657563	2566	1.32	1.35	29.6471	3.05882	0	IPI:IPI00103604.2	Gene_Symbol=CACNG8 Voltage-dependent calcium channel gamma-8 subunit	CACNG8	1.27222	0.071273	1.30901	0.9719	1.66535	1.10298	0.2534	1.20911	0.912228	1.33363
201381_x_at	calcyclin binding protein	CACYBP	chr1q24-q25	7865.1	P	0.000244	8724.5	P	0.000244	0.4	-0.3	1	NC	0.5	6585.6	P	0.000244	-0.1	-0.4	0.2	NC	0.861614	11239.5	P	0.000244	0.7	0.3	1	NC	0.030967	588	8.78	8.78	64.4737	39.0351	28.9474	IPI:IPI00395627.3	Gene_Symbol=CACYBP Isoform 1 of Calcyclin-binding protein	CACYBP	0.712106	0.00116017	1.18755	0.599644	0.845661	0.738784	0.0020813	1.1812	0.625451	0.872651
201382_at	calcyclin binding protein	CACYBP	chr1q24-q25	180.4	P	0.000732	175.8	A	0.095215	-0.6	-2.7	1.4	NC	0.981872	147.9	P	0.001953	-1	-2.5	0.6	NC	0.830902	258.8	P	0.010742	0.3	-0.7	1.2	NC	0.5	588	8.78	8.78	64.4737	39.0351	28.9474	IPI:IPI00395627.3	Gene_Symbol=CACYBP Isoform 1 of Calcyclin-binding protein	CACYBP	0.712106	0.00116017	1.18755	0.599644	0.845661	0.738784	0.0020813	1.1812	0.625451	0.872651
210691_s_at	calcyclin binding protein	CACYBP	chr1q24-q25	5390.4	P	0.000244	3940.2	P	0.000244	-0.3	-0.9	0.2	NC	0.942324	2803.7	P	0.000244	-0.6	-1.1	0	NC	0.996959	6720.4	P	0.000244	0.1	-0.3	0.6	NC	0.5	588	8.78	8.78	64.4737	39.0351	28.9474	IPI:IPI00395627.3	Gene_Symbol=CACYBP Isoform 1 of Calcyclin-binding protein	CACYBP	0.712106	0.00116017	1.18755	0.599644	0.845661	0.738784	0.0020813	1.1812	0.625451	0.872651
211761_s_at	calcyclin binding protein	CACYBP	chr1q24-q25	4301.1	P	0.000244	6163.2	P	0.000244	0.5	-0.2	1.2	NC	0.5	4909.5	P	0.000244	0.1	-0.5	0.7	NC	0.5	8792.1	P	0.000244	0.9	0.3	1.5	NC	0.008511	588	8.78	8.78	64.4737	39.0351	28.9474	IPI:IPI00395627.3	Gene_Symbol=CACYBP Isoform 1 of Calcyclin-binding protein	CACYBP	0.712106	0.00116017	1.18755	0.599644	0.845661	0.738784	0.0020813	1.1812	0.625451	0.872651
1564084_at	Carbamoyl-phosphate synthetase 2, aspartate transcarbamylase, and dihydroorotase	CAD	chr2p22-p21	68.3	A	0.149658	191.1	A	0.149658	0.9	-0.6	2.4	NC	0.48058	245.2	P	0.046143	1.4	0	2.8	NC	0.242585	132.7	A	0.219482	0.6	-0.6	1.8	NC	0.570859	292	14.76	14.86	39.4157	5.16854	3.59551	IPI:IPI00301263.2	Gene_Symbol=CAD CAD protein	CAD	1.18427	0.0124432	1.13733	1.04127	1.34692	1.02395	0.630703	1.10617	0.925671	1.13266
202715_at	carbamoyl-phosphate synthetase 2, aspartate transcarbamylase, and dihydroorotase	CAD	chr2p22-p21	2449.3	P	0.000732	2602	P	0.000732	0	-0.5	0.5	NC	0.5	2130.9	P	0.001221	-0.1	-0.3	0.1	NC	0.978776	2935.1	P	0.001221	0.3	0.2	0.4	NC	0.5	292	14.76	14.86	39.4157	5.16854	3.59551	IPI:IPI00301263.2	Gene_Symbol=CAD CAD protein	CAD	1.18427	0.0124432	1.13733	1.04127	1.34692	1.02395	0.630703	1.10617	0.925671	1.13266
201615_x_at	caldesmon 1	CALD1	chr7q33	893.9	P	0.001953	709.9	P	0.00415	-0.1	-0.7	0.5	NC	0.5	648.4	P	0.001953	-0.2	-1	0.6	NC	0.633407	425.8	P	0.023926	-0.7	-1.9	0.5	NC	0.916174	118	27.45	27.49	67.1053	32.5188	31.015	IPI:IPI00333771.1	Gene_Symbol=CALD1 Isoform 5 of Caldesmon	CALD1	0.765213	1.38e-05	1.11802	0.684439	0.85552	1.05138	0.487154	1.15465	0.910564	1.21398
201616_s_at	caldesmon 1	CALD1	chr7q33	3178.3	P	0.000732	2499.9	P	0.000732	-0.3	-0.7	0	D	0.999308	1616.7	P	0.001221	-1	-1.4	-0.7	D	0.99998	1220.3	P	0.005859	-1.5	-1.8	-1.1	D	0.99998	118	27.45	27.49	67.1053	32.5188	31.015	IPI:IPI00333771.1	Gene_Symbol=CALD1 Isoform 5 of Caldesmon	CALD1	0.765213	1.38e-05	1.11802	0.684439	0.85552	1.05138	0.487154	1.15465	0.910564	1.21398
201617_x_at	caldesmon 1	CALD1	chr7q33	3856.6	P	0.000244	812.7	P	0.000244	-2	-2.6	-1.4	D	0.99998	443.3	P	0.000732	-2.9	-3.4	-2.3	D	0.99998	581.1	P	0.000732	-2.8	-3.4	-2.3	D	0.99998	118	27.45	27.49	67.1053	32.5188	31.015	IPI:IPI00333771.1	Gene_Symbol=CALD1 Isoform 5 of Caldesmon	CALD1	0.765213	1.38e-05	1.11802	0.684439	0.85552	1.05138	0.487154	1.15465	0.910564	1.21398
205525_at	caldesmon 1	CALD1	chr7q33	268.4	P	0.000732	308.6	P	0.001953	0.2	-0.6	1.1	NC	0.5	441.4	P	0.000244	0.9	0.4	1.5	I	0.000692	282.3	P	0.001221	-0.2	-1.3	0.9	NC	0.645558	118	27.45	27.49	67.1053	32.5188	31.015	IPI:IPI00333771.1	Gene_Symbol=CALD1 Isoform 5 of Caldesmon	CALD1	0.765213	1.38e-05	1.11802	0.684439	0.85552	1.05138	0.487154	1.15465	0.910564	1.21398
212077_at	caldesmon 1	CALD1	chr7q33	9891.5	P	0.000244	5627.7	P	0.000244	-0.7	-1.3	-0.2	D	0.999886	4739	P	0.000244	-1.1	-1.6	-0.6	D	0.99998	3494.3	P	0.000244	-1.4	-1.9	-0.9	D	0.99998	118	27.45	27.49	67.1053	32.5188	31.015	IPI:IPI00333771.1	Gene_Symbol=CALD1 Isoform 5 of Caldesmon	CALD1	0.765213	1.38e-05	1.11802	0.684439	0.85552	1.05138	0.487154	1.15465	0.910564	1.21398
214880_x_at	caldesmon 1	CALD1	chr7q33	528.3	A	0.111572	1318.8	M	0.056152	0.6	-1.1	2.2	NC	0.969033	427.6	P	0.023926	-1.3	-3	0.5	NC	0.978776	482.4	P	0.005859	-1.1	-2.2	0	NC	0.969033	118	27.45	27.49	67.1053	32.5188	31.015	IPI:IPI00333771.1	Gene_Symbol=CALD1 Isoform 5 of Caldesmon	CALD1	0.765213	1.38e-05	1.11802	0.684439	0.85552	1.05138	0.487154	1.15465	0.910564	1.21398
215198_s_at	caldesmon 1	CALD1	chr7q33	276.9	P	0.008057	248.9	A	0.171387	0.1	-0.7	0.8	NC	0.868657	466.4	P	0.005859	0.6	0.3	1	NC	0.274048	243.6	A	0.149658	0.1	-0.2	0.4	NC	0.921063	118	27.45	27.49	67.1053	32.5188	31.015	IPI:IPI00333771.1	Gene_Symbol=CALD1 Isoform 5 of Caldesmon	CALD1	0.765213	1.38e-05	1.11802	0.684439	0.85552	1.05138	0.487154	1.15465	0.910564	1.21398
215199_at	caldesmon 1	CALD1	chr7q33	173.4	P	0.030273	155.4	P	0.023926	0.2	-0.6	0.9	NC	0.5	217.3	P	0.046143	0.1	-0.7	1	NC	0.213188	138	A	0.149658	-0.2	-0.9	0.5	NC	0.558077	118	27.45	27.49	67.1053	32.5188	31.015	IPI:IPI00333771.1	Gene_Symbol=CALD1 Isoform 5 of Caldesmon	CALD1	0.765213	1.38e-05	1.11802	0.684439	0.85552	1.05138	0.487154	1.15465	0.910564	1.21398
231881_at	caldesmon 1	CALD1	chr7q33	12.3	A	0.5	13.5	A	0.633789	0.7	-3.1	4.4	NC	0.5	42.3	A	0.303711	1.9	0.6	3.2	NC	0.203871	7.9	A	0.91626	-0.7	-4	2.6	NC	0.854318	118	27.45	27.49	67.1053	32.5188	31.015	IPI:IPI00333771.1	Gene_Symbol=CALD1 Isoform 5 of Caldesmon	CALD1	0.765213	1.38e-05	1.11802	0.684439	0.85552	1.05138	0.487154	1.15465	0.910564	1.21398
235834_at	Caldesmon 1	CALD1	chr7q33	267.7	P	0.01416	211.6	P	0.010742	-0.1	-1.3	1	NC	0.5	243	M	0.056152	-0.1	-1.7	1.5	NC	0.008511	162.3	A	0.095215	-0.2	-0.6	0.2	NC	0.558077	118	27.45	27.49	67.1053	32.5188	31.015	IPI:IPI00333771.1	Gene_Symbol=CALD1 Isoform 5 of Caldesmon	CALD1	0.765213	1.38e-05	1.11802	0.684439	0.85552	1.05138	0.487154	1.15465	0.910564	1.21398
243084_at	caldesmon 1	CALD1	chr7q33	260.3	A	0.080566	240.1	A	0.188477	0	-0.9	0.9	NC	0.822588	239.4	P	0.046143	-0.2	-1.1	0.8	NC	0.767451	14.8	A	0.5	-2.6	-4.9	-0.3	NC	0.990708	118	27.45	27.49	67.1053	32.5188	31.015	IPI:IPI00333771.1	Gene_Symbol=CALD1 Isoform 5 of Caldesmon	CALD1	0.765213	1.38e-05	1.11802	0.684439	0.85552	1.05138	0.487154	1.15465	0.910564	1.21398
200935_at	calreticulin	CALR	chr19p13.3-p13.2	453.2	P	0.001953	449.9	P	0.001221	0.2	-0.3	0.7	NC	0.5	350	P	0.00415	-0.6	-1.2	0	NC	0.99288	571.3	P	0.008057	0.1	-0.4	0.7	NC	0.5	52	41.56	41.56	77.458	70.2638	48.6811	IPI:IPI00020599.1	Gene_Symbol=CALR Calreticulin	CALR	0.862178	4.37e-07	1.05686	0.815794	0.911198	1.0371	0.185888	1.05521	0.982833	1.09436
212952_at	Calreticulin	CALR	chr19p13.3-p13.2	2743.4	P	0.001953	16158.6	P	0.000244	2.6	2.2	3	I	2e-05	5252.7	P	0.000732	1	0.7	1.2	I	0.000167	14856.5	P	0.000244	2.4	2.1	2.8	I	2.7e-05	52	41.56	41.56	77.458	70.2638	48.6811	IPI:IPI00020599.1	Gene_Symbol=CALR Calreticulin	CALR	0.862178	4.37e-07	1.05686	0.815794	0.911198	1.0371	0.185888	1.05521	0.982833	1.09436
212953_x_at	calreticulin	CALR	chr19p13.3-p13.2	2807.7	P	0.046143	9548.3	P	0.001953	1.4	1.1	1.7	I	2e-05	5441.6	P	0.010742	0.7	0.4	1	NC	0.011045	7664.6	P	0.00415	1.2	0.9	1.6	I	2.3e-05	52	41.56	41.56	77.458	70.2638	48.6811	IPI:IPI00020599.1	Gene_Symbol=CALR Calreticulin	CALR	0.862178	4.37e-07	1.05686	0.815794	0.911198	1.0371	0.185888	1.05521	0.982833	1.09436
214315_x_at	calreticulin	CALR	chr19p13.3-p13.2	2697.4	P	0.000244	5490.3	P	0.000244	1.2	0.8	1.5	I	0.001651	4228.8	P	0.000244	0.8	0.6	0.9	NC	0.015426	5216.9	P	0.000244	0.9	0.7	1.1	I	0.001201	52	41.56	41.56	77.458	70.2638	48.6811	IPI:IPI00020599.1	Gene_Symbol=CALR Calreticulin	CALR	0.862178	4.37e-07	1.05686	0.815794	0.911198	1.0371	0.185888	1.05521	0.982833	1.09436
214316_x_at	Calreticulin	CALR	chr19p13.3-p13.2	602.2	P	0.000244	2031.3	P	0.000244	1.4	0.3	2.5	I	0.001336	1361.5	P	0.000244	1.1	0.4	1.8	NC	0.007788	1511.2	P	0.000244	1.3	0.5	2	I	0.001832	52	41.56	41.56	77.458	70.2638	48.6811	IPI:IPI00020599.1	Gene_Symbol=CALR Calreticulin	CALR	0.862178	4.37e-07	1.05686	0.815794	0.911198	1.0371	0.185888	1.05521	0.982833	1.09436
200755_s_at	calumenin	CALU	chr7q32	2650.9	P	0.000244	2838.8	P	0.000244	0.2	-0.3	0.7	NC	0.5	2092.9	P	0.000244	-0.4	-0.8	0.1	NC	0.969033	1176	P	0.000244	-1.1	-1.5	-0.7	D	0.999886	212	18.62	18.62	59.4427	39.6285	37.1517	IPI:IPI00789155.1	Gene_Symbol=CALU cDNA FLJ31776 fis, clone NT2RI2008141, highly similar to CALUMENIN	CALU	0.69113	0.00539713	1.2771	0.541172	0.88264	0.888293	0.345984	1.29415	0.686392	1.14958
200756_x_at	calumenin	CALU	chr7q32	2054.1	P	0.001953	1354.7	P	0.000244	-0.2	-0.6	0.3	NC	0.786812	750.7	P	0.00415	-1.4	-2.1	-0.7	D	0.999611	689.9	M	0.056152	-1.4	-2.1	-0.7	D	0.999308	212	18.62	18.62	59.4427	39.6285	37.1517	IPI:IPI00789155.1	Gene_Symbol=CALU cDNA FLJ31776 fis, clone NT2RI2008141, highly similar to CALUMENIN	CALU	0.69113	0.00539713	1.2771	0.541172	0.88264	0.888293	0.345984	1.29415	0.686392	1.14958
200757_s_at	calumenin	CALU	chr7q32	3288.1	P	0.000244	4379.4	P	0.000244	0.2	-0.1	0.5	NC	0.5	3268.1	P	0.000244	0	-0.2	0.2	NC	0.60871	2420.4	P	0.000732	-0.6	-0.8	-0.3	D	0.999973	212	18.62	18.62	59.4427	39.6285	37.1517	IPI:IPI00789155.1	Gene_Symbol=CALU cDNA FLJ31776 fis, clone NT2RI2008141, highly similar to CALUMENIN	CALU	0.69113	0.00539713	1.2771	0.541172	0.88264	0.888293	0.345984	1.29415	0.686392	1.14958
214845_s_at	calumenin	CALU	chr7q32	2046.6	P	0.000244	1888.4	P	0.000244	-0.5	-0.9	-0.1	NC	0.987976	1030.3	P	0.000244	-1.4	-1.8	-1	D	0.99998	699.7	P	0.005859	-2	-2.9	-1	D	0.99998	212	18.62	18.62	59.4427	39.6285	37.1517	IPI:IPI00789155.1	Gene_Symbol=CALU cDNA FLJ31776 fis, clone NT2RI2008141, highly similar to CALUMENIN	CALU	0.69113	0.00539713	1.2771	0.541172	0.88264	0.888293	0.345984	1.29415	0.686392	1.14958
238908_at	Calumenin	CALU	chr7q32	375	P	0.005859	657.7	P	0.018555	0.1	-0.8	1	NC	0.5	677.9	P	0.001953	1.2	0.4	2.1	NC	0.028766	279.3	P	0.018555	-0.3	-1.4	0.7	NC	0.921063	212	18.62	18.62	59.4427	39.6285	37.1517	IPI:IPI00789155.1	Gene_Symbol=CALU cDNA FLJ31776 fis, clone NT2RI2008141, highly similar to CALUMENIN	CALU	0.69113	0.00539713	1.2771	0.541172	0.88264	0.888293	0.345984	1.29415	0.686392	1.14958
200755_s_at	calumenin	CALU	chr7q32	2650.9	P	0.000244	2838.8	P	0.000244	0.2	-0.3	0.7	NC	0.5	2092.9	P	0.000244	-0.4	-0.8	0.1	NC	0.969033	1176	P	0.000244	-1.1	-1.5	-0.7	D	0.999886	212	18.62	18.62	59.4427	39.6285	37.1517	IPI:IPI00789155.1	Gene_Symbol=CALU cDNA FLJ31776 fis, clone NT2RI2008141, highly similar to CALUMENIN	CALU	0.69113	0.00539713	1.2771	0.541172	0.88264	0.888293	0.345984	1.29415	0.686392	1.14958
200756_x_at	calumenin	CALU	chr7q32	2054.1	P	0.001953	1354.7	P	0.000244	-0.2	-0.6	0.3	NC	0.786812	750.7	P	0.00415	-1.4	-2.1	-0.7	D	0.999611	689.9	M	0.056152	-1.4	-2.1	-0.7	D	0.999308	212	18.62	18.62	59.4427	39.6285	37.1517	IPI:IPI00789155.1	Gene_Symbol=CALU cDNA FLJ31776 fis, clone NT2RI2008141, highly similar to CALUMENIN	CALU	0.69113	0.00539713	1.2771	0.541172	0.88264	0.888293	0.345984	1.29415	0.686392	1.14958
200757_s_at	calumenin	CALU	chr7q32	3288.1	P	0.000244	4379.4	P	0.000244	0.2	-0.1	0.5	NC	0.5	3268.1	P	0.000244	0	-0.2	0.2	NC	0.60871	2420.4	P	0.000732	-0.6	-0.8	-0.3	D	0.999973	212	18.62	18.62	59.4427	39.6285	37.1517	IPI:IPI00789155.1	Gene_Symbol=CALU cDNA FLJ31776 fis, clone NT2RI2008141, highly similar to CALUMENIN	CALU	0.69113	0.00539713	1.2771	0.541172	0.88264	0.888293	0.345984	1.29415	0.686392	1.14958
214845_s_at	calumenin	CALU	chr7q32	2046.6	P	0.000244	1888.4	P	0.000244	-0.5	-0.9	-0.1	NC	0.987976	1030.3	P	0.000244	-1.4	-1.8	-1	D	0.99998	699.7	P	0.005859	-2	-2.9	-1	D	0.99998	212	18.62	18.62	59.4427	39.6285	37.1517	IPI:IPI00789155.1	Gene_Symbol=CALU cDNA FLJ31776 fis, clone NT2RI2008141, highly similar to CALUMENIN	CALU	0.69113	0.00539713	1.2771	0.541172	0.88264	0.888293	0.345984	1.29415	0.686392	1.14958
238908_at	Calumenin	CALU	chr7q32	375	P	0.005859	657.7	P	0.018555	0.1	-0.8	1	NC	0.5	677.9	P	0.001953	1.2	0.4	2.1	NC	0.028766	279.3	P	0.018555	-0.3	-1.4	0.7	NC	0.921063	212	18.62	18.62	59.4427	39.6285	37.1517	IPI:IPI00789155.1	Gene_Symbol=CALU cDNA FLJ31776 fis, clone NT2RI2008141, highly similar to CALUMENIN	CALU	0.69113	0.00539713	1.2771	0.541172	0.88264	0.888293	0.345984	1.29415	0.686392	1.14958
224994_at	calcium/calmodulin-dependent protein kinase (CaM kinase) II delta	CAMK2D	chr4q26	476.8	P	0.000732	252.1	P	0.046143	-1.2	-2.1	-0.2	NC	0.98579	233.2	P	0.018555	-0.5	-1.2	0.3	NC	0.822588	341.8	P	0.000732	-0.7	-1	-0.3	NC	0.980376	2310	1.7	1.8	24.2972	1.80723	1.80723	IPI:IPI00828139.2	Gene_Symbol=CAMK2D Isoform Delta 8 of Calcium/calmodulin-dependent protein kinase type II subunit delta	CAMK2D	0.871749	0.381796	1.47416	0.591354	1.2851	0.901192	0.44661	1.40851	0.639822	1.26933
225019_at	calcium/calmodulin-dependent protein kinase (CaM kinase) II delta	CAMK2D	chr4q26	907.5	P	0.000244	785.1	P	0.001953	-0.1	-1.2	1	NC	0.888286	965.4	P	0.001953	-0.2	-0.7	0.3	NC	0.949447	432.8	P	0.00415	-0.7	-1.7	0.4	D	0.999034	2310	1.7	1.8	24.2972	1.80723	1.80723	IPI:IPI00828139.2	Gene_Symbol=CAMK2D Isoform Delta 8 of Calcium/calmodulin-dependent protein kinase type II subunit delta	CAMK2D	0.871749	0.381796	1.47416	0.591354	1.2851	0.901192	0.44661	1.40851	0.639822	1.26933
228555_at	Calcium/calmodulin-dependent protein kinase (CaM kinase) II delta	CAMK2D	chr4q26	190.7	P	0.000244	238	P	0.030273	-0.3	-1.5	0.8	NC	0.952736	216.6	P	0.010742	0.3	-0.5	1.2	NC	0.757415	292	P	0.01416	0	-0.2	0.2	NC	0.5	2310	1.7	1.8	24.2972	1.80723	1.80723	IPI:IPI00828139.2	Gene_Symbol=CAMK2D Isoform Delta 8 of Calcium/calmodulin-dependent protein kinase type II subunit delta	CAMK2D	0.871749	0.381796	1.47416	0.591354	1.2851	0.901192	0.44661	1.40851	0.639822	1.26933
230749_s_at	calcium/calmodulin-dependent protein kinase (CaM kinase) II delta	CAMK2D	chr4q26	45.9	A	0.533936	305.4	A	0.19458	2.7	1.7	3.6	NC	0.007788	132.6	A	0.334473	1.6	0.8	2.4	NC	0.194801	265.8	A	0.095215	2.5	1.5	3.6	NC	0.016731	2310	1.7	1.8	24.2972	1.80723	1.80723	IPI:IPI00828139.2	Gene_Symbol=CAMK2D Isoform Delta 8 of Calcium/calmodulin-dependent protein kinase type II subunit delta	CAMK2D	0.871749	0.381796	1.47416	0.591354	1.2851	0.901192	0.44661	1.40851	0.639822	1.26933
231042_s_at	Calcium/calmodulin-dependent protein kinase (CaM kinase) II delta	CAMK2D	chr4q26	59.2	P	0.001953	95.4	A	0.334473	0.2	-1.5	2	NC	0.657563	3.4	A	0.999268	-4.4	-6.5	-2.2	D	0.998799	159.6	P	0.001953	1.6	0.2	3.1	NC	0.026698	2310	1.7	1.8	24.2972	1.80723	1.80723	IPI:IPI00828139.2	Gene_Symbol=CAMK2D Isoform Delta 8 of Calcium/calmodulin-dependent protein kinase type II subunit delta	CAMK2D	0.871749	0.381796	1.47416	0.591354	1.2851	0.901192	0.44661	1.40851	0.639822	1.26933
231793_s_at	calcium/calmodulin-dependent protein kinase (CaM kinase) II delta	CAMK2D	chr4q26	297.7	P	0.000244	313.2	P	0.008057	0.2	-0.7	1.2	NC	0.5	259.3	P	0.008057	0.1	-0.8	1	NC	0.703911	141.2	P	0.01416	-0.7	-2	0.5	NC	0.854318	2310	1.7	1.8	24.2972	1.80723	1.80723	IPI:IPI00828139.2	Gene_Symbol=CAMK2D Isoform Delta 8 of Calcium/calmodulin-dependent protein kinase type II subunit delta	CAMK2D	0.871749	0.381796	1.47416	0.591354	1.2851	0.901192	0.44661	1.40851	0.639822	1.26933
207483_s_at	cullin-associated and neddylation-dissociated 1	CAND1	chr12q14	4021.7	P	0.000244	2602.6	P	0.000244	-0.7	-1	-0.4	D	0.999654	1713.2	P	0.000244	-1.1	-1.5	-0.8	D	0.99998	2599.1	P	0.000244	-0.7	-0.9	-0.5	D	0.999833	318	13.98	14.12	38.374	7.80488	7.80488	IPI:IPI00100160.3	Gene_Symbol=CAND1 Isoform 1 of Cullin-associated NEDD8-dissociated protein 1	CAND1	1.4454	0.00555633	1.27968	1.1295	1.84965	1.09932	0.226804	1.17194	0.93803	1.28833
208838_at	cullin-associated and neddylation-dissociated 1	CAND1	chr12q14	3798.2	P	0.000244	1843	P	0.000244	-1	-1.7	-0.3	D	0.999833	2307.5	P	0.000244	-0.8	-1.2	-0.4	D	0.99998	3093.8	P	0.000244	-0.2	-0.5	0.1	NC	0.988955	318	13.98	14.12	38.374	7.80488	7.80488	IPI:IPI00100160.3	Gene_Symbol=CAND1 Isoform 1 of Cullin-associated NEDD8-dissociated protein 1	CAND1	1.4454	0.00555633	1.27968	1.1295	1.84965	1.09932	0.226804	1.17194	0.93803	1.28833
208839_s_at	cullin-associated and neddylation-dissociated 1	CAND1	chr12q14	3239.2	P	0.000244	2118.6	P	0.000244	-0.6	-0.9	-0.2	D	0.999759	1588.1	P	0.000244	-0.9	-1.4	-0.5	D	0.99998	2513.3	P	0.000244	-0.6	-1	-0.1	D	0.998799	318	13.98	14.12	38.374	7.80488	7.80488	IPI:IPI00100160.3	Gene_Symbol=CAND1 Isoform 1 of Cullin-associated NEDD8-dissociated protein 1	CAND1	1.4454	0.00555633	1.27968	1.1295	1.84965	1.09932	0.226804	1.17194	0.93803	1.28833
239771_at	cullin-associated and neddylation-dissociated 1	CAND1	chr12q14	147.2	P	0.000244	150.2	A	0.067627	-0.2	-1	0.6	NC	0.681091	423	P	0.000244	1.7	0.9	2.5	I	0.000492	143.5	P	0.023926	0.4	-0.6	1.4	NC	0.493524	318	13.98	14.12	38.374	7.80488	7.80488	IPI:IPI00100160.3	Gene_Symbol=CAND1 Isoform 1 of Cullin-associated NEDD8-dissociated protein 1	CAND1	1.4454	0.00555633	1.27968	1.1295	1.84965	1.09932	0.226804	1.17194	0.93803	1.28833
200068_s_at	calnexin	CANX	chr5q35	9557.1	P	0.000244	14313.9	P	0.000244	0.6	0.2	1	NC	0.026698	11984.7	P	0.000244	0.4	-0.1	0.8	NC	0.5	9104.7	P	0.000244	0.1	-0.3	0.4	NC	0.725952	334	13.4	13.41	43.7002	15.949	15.949	IPI:IPI00020984.2	Gene_Symbol=CANX cDNA FLJ55574, highly similar to Calnexin	CANX	1.48785	4.76e-07	1.14588	1.29844	1.7049	1.24599	1.99e-05	1.09653	1.1363	1.36626
208852_s_at	calnexin	CANX	chr5q35	5315.5	P	0.000244	6157.9	P	0.000244	-0.1	-0.8	0.7	NC	0.60871	2518.7	P	0.000244	-1.4	-2.1	-0.7	D	0.99998	2192.4	P	0.000244	-1.2	-1.7	-0.7	D	0.99998	334	13.4	13.41	43.7002	15.949	15.949	IPI:IPI00020984.2	Gene_Symbol=CANX cDNA FLJ55574, highly similar to Calnexin	CANX	1.48785	4.76e-07	1.14588	1.29844	1.7049	1.24599	1.99e-05	1.09653	1.1363	1.36626
208853_s_at	calnexin	CANX	chr5q35	3369.6	P	0.000244	4001.9	P	0.000244	0.4	0	0.8	NC	0.5	1456.4	P	0.001953	-1.5	-2	-1	D	0.99998	979	P	0.000244	-1.9	-2.6	-1.2	D	0.99998	334	13.4	13.41	43.7002	15.949	15.949	IPI:IPI00020984.2	Gene_Symbol=CANX cDNA FLJ55574, highly similar to Calnexin	CANX	1.48785	4.76e-07	1.14588	1.29844	1.7049	1.24599	1.99e-05	1.09653	1.1363	1.36626
238034_at	calnexin	CANX	chr5q35	641.1	P	0.00415	1025	P	0.001953	0.8	0	1.5	NC	0.5	1026.6	P	0.00415	0.5	-0.2	1.2	NC	0.5	506.2	P	0.001953	-0.5	-1.4	0.4	NC	0.969033	334	13.4	13.41	43.7002	15.949	15.949	IPI:IPI00020984.2	Gene_Symbol=CANX cDNA FLJ55574, highly similar to Calnexin	CANX	1.48785	4.76e-07	1.14588	1.29844	1.7049	1.24599	1.99e-05	1.09653	1.1363	1.36626
241712_at	Calnexin	CANX	chr5q35	8.7	A	0.72583	19	A	0.665527	1.8	0.2	3.3	NC	0.030967	3.1	A	0.932373	0.3	-2.5	3	NC	0.681091	3	A	0.753906	0.6	-2.5	3.7	NC	0.545234	334	13.4	13.41	43.7002	15.949	15.949	IPI:IPI00020984.2	Gene_Symbol=CANX cDNA FLJ55574, highly similar to Calnexin	CANX	1.48785	4.76e-07	1.14588	1.29844	1.7049	1.24599	1.99e-05	1.09653	1.1363	1.36626
200625_s_at	CAP, adenylate cyclase-associated protein 1 (yeast)	CAP1	chr1p34.2	8122.7	P	0.000244	10516.7	P	0.000244	0.8	0.3	1.3	NC	0.057676	9253.3	P	0.000244	0.5	0.1	1	NC	0.194801	9526.8	P	0.000244	0.6	0.3	0.9	NC	0.131343	340	13.04	13.06	51.1579	20	16.8421	IPI:IPI00008274.7	Gene_Symbol=CAP1 Isoform 1 of Adenylyl cyclase-associated protein 1	CAP1	0.913645	0.335573	1.28552	0.710719	1.17451	0.877967	0.272248	1.36164	0.644788	1.19547
213798_s_at	CAP, adenylate cyclase-associated protein 1 (yeast)	CAP1	chr1p34.2	5835.8	P	0.000244	8498.7	P	0.000244	1.1	0.7	1.5	NC	0.022932	8938.7	P	0.000244	0.8	0.4	1.2	NC	0.024755	7523.2	P	0.000244	0.6	0.2	1	NC	0.222749	340	13.04	13.06	51.1579	20	16.8421	IPI:IPI00008274.7	Gene_Symbol=CAP1 Isoform 1 of Adenylyl cyclase-associated protein 1	CAP1	0.913645	0.335573	1.28552	0.710719	1.17451	0.877967	0.272248	1.36164	0.644788	1.19547
200625_s_at	CAP, adenylate cyclase-associated protein 1 (yeast)	CAP1	chr1p34.2	8122.7	P	0.000244	10516.7	P	0.000244	0.8	0.3	1.3	NC	0.057676	9253.3	P	0.000244	0.5	0.1	1	NC	0.194801	9526.8	P	0.000244	0.6	0.3	0.9	NC	0.131343	340	13.04	13.06	51.1579	20	16.8421	IPI:IPI00008274.7	Gene_Symbol=CAP1 Isoform 1 of Adenylyl cyclase-associated protein 1	CAP1	0.913645	0.335573	1.28552	0.710719	1.17451	0.877967	0.272248	1.36164	0.644788	1.19547
213798_s_at	CAP, adenylate cyclase-associated protein 1 (yeast)	CAP1	chr1p34.2	5835.8	P	0.000244	8498.7	P	0.000244	1.1	0.7	1.5	NC	0.022932	8938.7	P	0.000244	0.8	0.4	1.2	NC	0.024755	7523.2	P	0.000244	0.6	0.2	1	NC	0.222749	340	13.04	13.06	51.1579	20	16.8421	IPI:IPI00008274.7	Gene_Symbol=CAP1 Isoform 1 of Adenylyl cyclase-associated protein 1	CAP1	0.913645	0.335573	1.28552	0.710719	1.17451	0.877967	0.272248	1.36164	0.644788	1.19547
201850_at	capping protein (actin filament), gelsolin-like	CAPG	chr2p11.2	678.3	P	0.000244	705.3	P	0.000244	0	-0.5	0.6	NC	0.715033	1022.3	P	0.000244	0.2	-0.5	0.8	NC	0.532344	1058.2	P	0.000244	0.3	0.2	0.4	NC	0.454766	557	9.2	9.2	31.3218	26.4368	20.1149	IPI:IPI00027341.1	Gene_Symbol=CAPG Macrophage-capping protein	CAPG	1.01608	0.735374	1.10567	0.91897	1.12344	1.97656	5.06e-06	1.21055	1.63278	2.39273
200752_s_at	calpain 1, (mu/I) large subunit	CAPN1	chr11q13	833	P	0.001953	770.3	P	0.00415	0.2	0	0.4	NC	0.645558	535.9	P	0.005859	-0.5	-0.9	-0.1	MD	0.99775	857.9	P	0.001221	0.5	0.3	0.7	NC	0.185981	809	6.26	6.31	38.5154	4.48179	4.48179	IPI:IPI00011285.1	Gene_Symbol=CAPN1 Calpain-1 catalytic subunit	CAPN1	1.17507	0.496627	1.72575	0.6809	2.02787	0.961314	0.691264	1.27247	0.75547	1.22325
232012_at	calpain 1, (mu/I) large subunit	CAPN1	chr11q13	205.1	P	0.008057	110.5	A	0.27417	-0.4	-1.3	0.5	NC	0.987976	91.2	P	0.037598	-0.7	-1.8	0.5	NC	0.725952	163.5	A	0.095215	-0.4	-1.1	0.4	NC	0.971234	809	6.26	6.31	38.5154	4.48179	4.48179	IPI:IPI00011285.1	Gene_Symbol=CAPN1 Calpain-1 catalytic subunit	CAPN1	1.17507	0.496627	1.72575	0.6809	2.02787	0.961314	0.691264	1.27247	0.75547	1.22325
208683_at	calpain 2, (m/II) large subunit	CAPN2	chr1q41-q42	2743.1	P	0.000244	2038.8	P	0.000244	-0.5	-0.9	-0.1	D	0.999135	2105.9	P	0.000244	-0.5	-0.8	-0.2	D	0.999853	4977.6	P	0.000244	0.7	0.3	1.1	NC	0.038415	2088	2.02	2.09	24.5714	1.42857	1.42857	IPI:IPI00289758.6	Gene_Symbol=CAPN2 Calpain-2 catalytic subunit	CAPN2	2.4342					2.41672
214888_at	calpain 2, (m/II) large subunit	CAPN2	chr1q41-q42	128.3	A	0.149658	151.1	A	0.326172	-0.4	-1	0.3	NC	0.703911	148.4	A	0.149658	-0.2	-1.4	1.1	NC	0.715033	18.4	A	0.567627	-2.1	-3.5	-0.6	NC	0.977068	2088	2.02	2.09	24.5714	1.42857	1.42857	IPI:IPI00289758.6	Gene_Symbol=CAPN2 Calpain-2 catalytic subunit	CAPN2	2.4342					2.41672
200001_at	calpain, small subunit 1	CAPNS1	chr19q13.12	4140.2	P	0.000244	4258.4	P	0.000244	0.2	-0.1	0.5	NC	0.5	4891.4	P	0.000244	0.3	0.1	0.5	NC	0.5	3834.1	P	0.000244	-0.1	-0.4	0.2	NC	0.955851	1717	2.28	2.28	27.9851	8.95522	8.95522	IPI:IPI00025084.3	Gene_Symbol=CAPNS1 Calpain small subunit 1	CAPNS1	1.29956	0.0685274	1.33786	0.971371	1.73863	1.38239	0.168824	1.67842	0.823626	2.32022
200722_s_at	cell cycle associated protein 1	CAPRIN1	chr11p13	6363.7	P	0.000244	3776	P	0.000244	0	-0.2	0.2	NC	0.978776	2011.1	P	0.000244	-1.2	-1.7	-0.6	D	0.999954	1403.8	P	0.001953	-1.8	-2.9	-0.7	D	0.99998	218	18.27	18.29	46.8265	21.0155	16.3611	IPI:IPI00783872.2	Gene_Symbol=CAPRIN1 Isoform 1 of Caprin-1	CAPRIN1	0.773012	1.33e-06	1.09973	0.702913	0.850101	0.905598	0.00481103	1.06996	0.846383	0.968956
200723_s_at	cell cycle associated protein 1	CAPRIN1	chr11p13	12828	P	0.000244	12030	P	0.000244	0.2	-0.1	0.5	NC	0.747149	7214.8	P	0.000244	-0.8	-1.2	-0.3	D	0.999977	6209.8	P	0.000244	-0.7	-0.9	-0.5	D	0.99998	218	18.27	18.29	46.8265	21.0155	16.3611	IPI:IPI00783872.2	Gene_Symbol=CAPRIN1 Isoform 1 of Caprin-1	CAPRIN1	0.773012	1.33e-06	1.09973	0.702913	0.850101	0.905598	0.00481103	1.06996	0.846383	0.968956
225340_s_at	cell cycle associated protein 1	CAPRIN1	chr11p13	9614.9	P	0.000244	8533.2	P	0.000244	-0.3	-0.7	0.1	NC	0.990708	6062.2	P	0.000244	-0.8	-1.2	-0.4	D	0.999965	6082.9	P	0.000244	-0.8	-1.2	-0.4	D	0.99996	218	18.27	18.29	46.8265	21.0155	16.3611	IPI:IPI00783872.2	Gene_Symbol=CAPRIN1 Isoform 1 of Caprin-1	CAPRIN1	0.773012	1.33e-06	1.09973	0.702913	0.850101	0.905598	0.00481103	1.06996	0.846383	0.968956
226285_at	cell cycle associated protein 1	CAPRIN1	chr11p13	1457.4	P	0.000244	1372.2	P	0.000732	0	-0.5	0.6	NC	0.596188	2224.3	P	0.000244	0.5	0.1	0.8	NC	0.284967	925.3	P	0.00293	-0.6	-1	-0.3	D	0.999654	218	18.27	18.29	46.8265	21.0155	16.3611	IPI:IPI00783872.2	Gene_Symbol=CAPRIN1 Isoform 1 of Caprin-1	CAPRIN1	0.773012	1.33e-06	1.09973	0.702913	0.850101	0.905598	0.00481103	1.06996	0.846383	0.968956
226289_at	cell cycle associated protein 1	CAPRIN1	chr11p13	717.4	P	0.000732	527.5	P	0.018555	-0.5	-0.8	-0.2	D	0.999034	394.5	P	0.030273	-0.8	-1.4	-0.2	D	0.99997	358.4	P	0.030273	-1.1	-1.6	-0.6	D	0.999948	218	18.27	18.29	46.8265	21.0155	16.3611	IPI:IPI00783872.2	Gene_Symbol=CAPRIN1 Isoform 1 of Caprin-1	CAPRIN1	0.773012	1.33e-06	1.09973	0.702913	0.850101	0.905598	0.00481103	1.06996	0.846383	0.968956
226990_at	cell cycle associated protein 1	CAPRIN1	chr11p13	1693	P	0.000244	674.6	P	0.000732	-1.4	-2.4	-0.4	D	0.999965	949.5	P	0.001221	-1	-1.6	-0.4	D	0.999977	899.7	P	0.001953	-1	-1.6	-0.5	D	0.999954	218	18.27	18.29	46.8265	21.0155	16.3611	IPI:IPI00783872.2	Gene_Symbol=CAPRIN1 Isoform 1 of Caprin-1	CAPRIN1	0.773012	1.33e-06	1.09973	0.702913	0.850101	0.905598	0.00481103	1.06996	0.846383	0.968956
243370_at	cell cycle associated protein 1	CAPRIN1	chr11p13	339.4	P	0.000244	250.7	P	0.037598	-0.5	-1.5	0.5	NC	0.98579	199.2	P	0.001953	0.2	-0.4	0.8	NC	0.861614	209.2	P	0.046143	-0.5	-1.2	0.3	NC	0.996301	218	18.27	18.29	46.8265	21.0155	16.3611	IPI:IPI00783872.2	Gene_Symbol=CAPRIN1 Isoform 1 of Caprin-1	CAPRIN1	0.773012	1.33e-06	1.09973	0.702913	0.850101	0.905598	0.00481103	1.06996	0.846383	0.968956
208374_s_at	capping protein (actin filament) muscle Z-line, alpha 1	CAPZA1	chr1p13.2	8360.4	P	0.000244	6886.5	P	0.000244	0	-0.4	0.4	NC	0.854318	7917.1	P	0.000244	0.2	0	0.4	NC	0.5	10893.9	P	0.000244	0.5	0.2	0.8	NC	0.024755	516	10.03	10.04	45.1049	26.2238	26.2238	IPI:IPI00005969.3	Gene_Symbol=CAPZA1 F-actin-capping protein subunit alpha-1	CAPZA1	0.991915	0.882508	1.12338	0.882975	1.1143	0.981804	0.77755	1.14741	0.855668	1.12653
217392_at	capping protein (actin filament) muscle Z-line, alpha 1	CAPZA1	chr1p13.2	1.5	A	0.98584	4.5	A	0.969727	1.9	0.1	3.7	NC	0.131343	4.3	A	0.989258	0.7	0.2	1.2	NC	0.330589	32.6	A	0.753906	4.7	2.4	7.1	NC	0.061522	516	10.03	10.04	45.1049	26.2238	26.2238	IPI:IPI00005969.3	Gene_Symbol=CAPZA1 F-actin-capping protein subunit alpha-1	CAPZA1	0.991915	0.882508	1.12338	0.882975	1.1143	0.981804	0.77755	1.14741	0.855668	1.12653
241275_at	Capping protein (actin filament) muscle Z-line, alpha 1	CAPZA1	chr1p13.2	4.7	A	0.870361	13.5	A	0.72583	0.9	-0.2	1.9	NC	0.232549	4.9	A	0.633789	0.2	-0.7	1.1	NC	0.725952	26.4	A	0.696289	2.1	0	4.2	NC	0.506476	516	10.03	10.04	45.1049	26.2238	26.2238	IPI:IPI00005969.3	Gene_Symbol=CAPZA1 F-actin-capping protein subunit alpha-1	CAPZA1	0.991915	0.882508	1.12338	0.882975	1.1143	0.981804	0.77755	1.14741	0.855668	1.12653
1569450_at	capping protein (actin filament) muscle Z-line, alpha 2	CAPZA2	chr7q31.2-q31.3	1.8	A	0.850342	3.6	A	0.828613	1.9	-0.7	4.5	NC	0.416433	8.1	A	0.625732	2.6	-1.7	6.8	NC	0.194801	37.8	A	0.567627	3.8	1.3	6.4	NC	0.088938	1168	4.07	6.11	36.014	13.986	13.986	IPI:IPI00026182.5	Gene_Symbol=CAPZA2 F-actin-capping protein subunit alpha-2	CAPZA2	1.2424	0.0854326	1.29462	0.959662	1.60844	1.28732	0.0172544	1.20875	1.065	1.55605
201237_at	capping protein (actin filament) muscle Z-line, alpha 2	CAPZA2	chr7q31.2-q31.3	1304.9	P	0.000244	678.2	P	0.000244	-0.9	-1.7	0	NC	0.990708	583.8	P	0.001953	-1.1	-1.9	-0.3	D	0.999911	417.8	P	0.000732	-1.7	-2.6	-0.8	D	0.99998	1168	4.07	6.11	36.014	13.986	13.986	IPI:IPI00026182.5	Gene_Symbol=CAPZA2 F-actin-capping protein subunit alpha-2	CAPZA2	1.2424	0.0854326	1.29462	0.959662	1.60844	1.28732	0.0172544	1.20875	1.065	1.55605
201238_s_at	capping protein (actin filament) muscle Z-line, alpha 2	CAPZA2	chr7q31.2-q31.3	5413.5	P	0.000244	3734.8	P	0.000244	-0.6	-1.3	0.1	NC	0.994591	2278.6	P	0.000244	-1.2	-1.8	-0.5	D	0.999693	1931.8	P	0.000244	-1.4	-1.9	-1	D	0.99998	1168	4.07	6.11	36.014	13.986	13.986	IPI:IPI00026182.5	Gene_Symbol=CAPZA2 F-actin-capping protein subunit alpha-2	CAPZA2	1.2424	0.0854326	1.29462	0.959662	1.60844	1.28732	0.0172544	1.20875	1.065	1.55605
201949_x_at	capping protein (actin filament) muscle Z-line, beta	CAPZB	chr1p36.1	3674	P	0.00415	3246.4	P	0.010742	-0.1	-0.9	0.7	NC	0.975245	3656.4	P	0.00293	0.4	0	0.8	NC	0.5	2156.5	P	0.008057	-0.8	-1.3	-0.3	D	0.999786	539	9.65	9.65	48.3582	21.4925	21.4925	IPI:IPI00218782.3	Gene_Symbol=CAPZB cDNA FLJ60094, highly similar to F-actin capping protein subunit beta	CAPZB	1.37334	0.000194183	1.11151	1.23556	1.52648	1.43813	0.000726248	1.16234	1.23727	1.67161
201950_x_at	capping protein (actin filament) muscle Z-line, beta	CAPZB	chr1p36.1	4052.6	P	0.000244	7201.5	P	0.000244	0.8	0.5	1	NC	0.004925	7152.3	P	0.000244	0.8	0.6	1	I	0.001832	3637.3	P	0.000244	-0.3	-0.5	0	D	0.999382	539	9.65	9.65	48.3582	21.4925	21.4925	IPI:IPI00218782.3	Gene_Symbol=CAPZB cDNA FLJ60094, highly similar to F-actin capping protein subunit beta	CAPZB	1.37334	0.000194183	1.11151	1.23556	1.52648	1.43813	0.000726248	1.16234	1.23727	1.67161
215097_at	capping protein (actin filament) muscle Z-line, beta	CAPZB	chr1p36.1	15.8	A	0.780518	54	A	0.633789	1.6	0.5	2.8	NC	0.161038	26.2	A	0.633789	1.1	-2	4.1	NC	0.203871	52	A	0.828613	1.6	-0.3	3.5	NC	0.416433	539	9.65	9.65	48.3582	21.4925	21.4925	IPI:IPI00218782.3	Gene_Symbol=CAPZB cDNA FLJ60094, highly similar to F-actin capping protein subunit beta	CAPZB	1.37334	0.000194183	1.11151	1.23556	1.52648	1.43813	0.000726248	1.16234	1.23727	1.67161
37012_at	capping protein (actin filament) muscle Z-line, beta	CAPZB	chr1p36.1	4408.7	P	0.000266	4986.3	P	0.000219	0.3	0	0.5	NC	0.5	6501.3	P	0.000219	0.5	0.1	0.8	NC	0.077641	3100.9	P	0.000266	-0.5	-0.7	-0.2	D	0.999973	539	9.65	9.65	48.3582	21.4925	21.4925	IPI:IPI00218782.3	Gene_Symbol=CAPZB cDNA FLJ60094, highly similar to F-actin capping protein subunit beta	CAPZB	1.37334	0.000194183	1.11151	1.23556	1.52648	1.43813	0.000726248	1.16234	1.23727	1.67161
1555308_at	caspase recruitment domain family, member 14	CARD14	chr17q25	72.4	A	0.5	181.5	A	0.398926	1.4	0	2.8	NC	0.083826	5.9	A	0.80542	-2.3	-4.6	0	NC	0.796129	13.5	A	0.828613	-1.8	-3.5	0	NC	0.916174	1841	2.15	2.22	26.3944	0.996016	0.996016	IPI:IPI00012213.1	Gene_Symbol=CARD14 Caspase recruitment domain-containing protein 14	CARD14	0.812272					0.523504
1555309_a_at	caspase recruitment domain family, member 14	CARD14	chr17q25	4.2	A	0.969727	18.7	A	0.919434	-0.1	-2.5	2.3	NC	0.725952	71.1	A	0.633789	2.6	1	4.3	NC	0.105663	22.5	A	0.850342	1	-1.6	3.6	NC	0.37888	1841	2.15	2.22	26.3944	0.996016	0.996016	IPI:IPI00012213.1	Gene_Symbol=CARD14 Caspase recruitment domain-containing protein 14	CARD14	0.812272					0.523504
220598_at	caspase recruitment domain family, member 14	CARD14	chr17q25	8.7	A	0.976074	23	A	0.953857	0.7	-0.5	1.9	NC	0.429141	141.6	A	0.219482	4.1	2.5	5.7	NC	0.010135	20.4	A	0.962402	1.4	-0.7	3.5	NC	0.094279	1841	2.15	2.22	26.3944	0.996016	0.996016	IPI:IPI00012213.1	Gene_Symbol=CARD14 Caspase recruitment domain-containing protein 14	CARD14	0.812272					0.523504
220599_s_at	caspase recruitment domain family, member 14	CARD14	chr17q25	48.5	A	0.533936	6.4	A	0.850342	-2.1	-3.9	-0.3	NC	0.633407	109.6	A	0.665527	0.1	-1	1.1	NC	0.830902	143.6	A	0.27417	1.4	-0.2	3	NC	0.645558	1841	2.15	2.22	26.3944	0.996016	0.996016	IPI:IPI00012213.1	Gene_Symbol=CARD14 Caspase recruitment domain-containing protein 14	CARD14	0.812272					0.523504
224113_at	caspase recruitment domain family, member 14	CARD14	chr17q25	11.4	A	0.943848	91.3	A	0.398926	2.6	1.2	4.1	NC	0.057676	105.8	A	0.266602	2.9	1.2	4.6	NC	0.153232	16.6	A	0.870361	0.9	-0.5	2.4	NC	0.252851	1841	2.15	2.22	26.3944	0.996016	0.996016	IPI:IPI00012213.1	Gene_Symbol=CARD14 Caspase recruitment domain-containing protein 14	CARD14	0.812272					0.523504
232608_x_at	caspase recruitment domain family, member 14	CARD14	chr17q25	13.7	A	0.953857	187.6	A	0.366211	3.4	1.2	5.7	NC	0.010135	111.5	A	0.171387	3	1.5	4.5	NC	0.004073	73.8	A	0.366211	2.5	0.7	4.4	NC	0.006503	1841	2.15	2.22	26.3944	0.996016	0.996016	IPI:IPI00012213.1	Gene_Symbol=CARD14 Caspase recruitment domain-containing protein 14	CARD14	0.812272					0.523504
1566134_at	Calcium regulated heat stable protein 1, 24kDa	CARHSP1	chr16p13.2	100	A	0.398926	57.6	A	0.567627	-1.3	-1.7	-0.8	NC	0.846768	39.3	A	0.5	-1.5	-2.1	-1	NC	0.786812	38.4	A	0.601074	-1.2	-2.1	-0.4	NC	0.969033	678	7.71	7.71	54.4218	34.6939	34.6939	IPI:IPI00304409.3	Gene_Symbol=CARHSP1 Calcium-regulated heat stable protein 1	CARHSP1	0.490266	8.93e-05	1.20714	0.406139	0.59182	0.734434	0.00428025	1.1845	0.620037	0.869938
1566135_at	calcium regulated heat stable protein 1, 24kDa	CARHSP1	chr16p13.2	45.1	A	0.466064	20.4	A	0.870361	-1.3	-2.3	-0.3	NC	0.814019	18.3	A	0.904785	-1.3	-2	-0.5	NC	0.975245	39.2	A	0.72583	-0.8	-1.9	0.2	NC	0.830902	678	7.71	7.71	54.4218	34.6939	34.6939	IPI:IPI00304409.3	Gene_Symbol=CARHSP1 Calcium-regulated heat stable protein 1	CARHSP1	0.490266	8.93e-05	1.20714	0.406139	0.59182	0.734434	0.00428025	1.1845	0.620037	0.869938
218384_at	calcium regulated heat stable protein 1, 24kDa	CARHSP1	chr16p13.2	4877.1	P	0.000244	3385.1	P	0.000244	-0.6	-0.9	-0.2	D	0.999899	6956.9	P	0.000244	0.5	0.1	0.8	NC	0.330589	5740.1	P	0.000244	0.1	-0.3	0.5	NC	0.5	678	7.71	7.71	54.4218	34.6939	34.6939	IPI:IPI00304409.3	Gene_Symbol=CARHSP1 Calcium-regulated heat stable protein 1	CARHSP1	0.490266	8.93e-05	1.20714	0.406139	0.59182	0.734434	0.00428025	1.1845	0.620037	0.869938
224910_at	calcium regulated heat stable protein 1, 24kDa	CARHSP1	chr16p13.2	1146.2	P	0.000732	1349	P	0.000732	0.5	0.1	0.9	NC	0.454766	1712.3	P	0.000244	0.8	0.4	1.1	MI	0.00225	1167.8	P	0.000244	0.1	-0.4	0.5	NC	0.5	678	7.71	7.71	54.4218	34.6939	34.6939	IPI:IPI00304409.3	Gene_Symbol=CARHSP1 Calcium-regulated heat stable protein 1	CARHSP1	0.490266	8.93e-05	1.20714	0.406139	0.59182	0.734434	0.00428025	1.1845	0.620037	0.869938
212512_s_at	coactivator-associated arginine methyltransferase 1	CARM1	chr19p13.2	1865.1	P	0.000244	1582	P	0.001953	0	-0.4	0.3	NC	0.805199	2073.1	P	0.000732	0.3	0.1	0.5	NC	0.5	1790.2	P	0.000732	0	-0.3	0.3	NC	0.814019	1626	2.43	2.44	35.1942	5.58252	3.15534	IPI:IPI00514607.1	Gene_Symbol=CARM1 Isoform 2 of Histone-arginine methyltransferase CARM1	CARM1	1.54882	0.00389582	1.12507	1.37664	1.74253	1.19596	0.407447	2.09632	0.570503	2.50712
1562436_at	Cysteinyl-tRNA synthetase	CARS	chr11p15.5	13.7	A	0.828613	183.4	A	0.219482	3.7	1.5	6	NC	0.065566	8.3	A	0.998047	-0.3	-1.4	0.7	NC	0.916174	116.4	A	0.696289	2.3	0.2	4.5	NC	0.532344	976	5.04	5.1	28.6096	6.28342	3.47594	IPI:IPI00556365.1	Gene_Symbol=CARS Isoform 1 of Cysteinyl-tRNA synthetase, cytoplasmic	CARS	1.14961	0.436093	1.64035	0.700831	1.88576	1.11318	0.367756	1.3806	0.806303	1.53686
202402_s_at	cysteinyl-tRNA synthetase	CARS	chr11p15.5	1184.9	P	0.001953	1212.6	P	0.000732	0.2	-0.3	0.7	NC	0.5	1434.4	P	0.000244	0.3	0.2	0.4	NC	0.5	879.3	P	0.001953	-0.2	-0.5	0.2	NC	0.989865	976	5.04	5.1	28.6096	6.28342	3.47594	IPI:IPI00556365.1	Gene_Symbol=CARS Isoform 1 of Cysteinyl-tRNA synthetase, cytoplasmic	CARS	1.14961	0.436093	1.64035	0.700831	1.88576	1.11318	0.367756	1.3806	0.806303	1.53686
212971_at	cysteinyl-tRNA synthetase	CARS	chr11p15.5	6651.3	P	0.000244	8160.9	P	0.000244	0.1	0	0.2	NC	0.583567	7958.9	P	0.000244	0.4	0.1	0.7	NC	0.5	4955.1	P	0.000244	-0.5	-0.8	-0.3	D	0.999977	976	5.04	5.1	28.6096	6.28342	3.47594	IPI:IPI00556365.1	Gene_Symbol=CARS Isoform 1 of Cysteinyl-tRNA synthetase, cytoplasmic	CARS	1.14961	0.436093	1.64035	0.700831	1.88576	1.11318	0.367756	1.3806	0.806303	1.53686
240982_at	cysteinyl-tRNA synthetase	CARS	chr11p15.5	158.5	A	0.080566	8.9	A	0.888428	-3.8	-7.1	-0.5	NC	0.990708	14.3	A	0.822998	-3.2	-5.1	-1.3	MD	0.99775	52.9	A	0.533936	-1.4	-2.5	-0.3	NC	0.988955	976	5.04	5.1	28.6096	6.28342	3.47594	IPI:IPI00556365.1	Gene_Symbol=CARS Isoform 1 of Cysteinyl-tRNA synthetase, cytoplasmic	CARS	1.14961	0.436093	1.64035	0.700831	1.88576	1.11318	0.367756	1.3806	0.806303	1.53686
240983_s_at	cysteinyl-tRNA synthetase	CARS	chr11p15.5	1052.9	P	0.000732	826.1	P	0.00415	-0.6	-1.2	-0.1	D	0.999382	228.5	A	0.149658	-1.7	-2.4	-1	D	0.99998	176.2	A	0.149658	-2.1	-2.7	-1.5	D	0.99997	976	5.04	5.1	28.6096	6.28342	3.47594	IPI:IPI00556365.1	Gene_Symbol=CARS Isoform 1 of Cysteinyl-tRNA synthetase, cytoplasmic	CARS	1.14961	0.436093	1.64035	0.700831	1.88576	1.11318	0.367756	1.3806	0.806303	1.53686
202763_at	caspase 3, apoptosis-related cysteine peptidase	CASP3	chr4q34	4567.1	P	0.000244	2103.8	P	0.000244	-0.4	-1	0.3	NC	0.996645	2763.6	P	0.000244	-0.1	-0.5	0.3	NC	0.986922	1076.9	P	0.000732	-1.4	-1.9	-0.8	D	0.99998	2582	1.31	1.31	19.1336	5.05415	5.05415	IPI:IPI00292140.4	Gene_Symbol=CASP3 Caspase-3	CASP3	0.985567	0.93002	5.3314	0.184861	5.25445	1.13203	0.0267067	1.06838	1.05958	1.20943
236729_at	Caspase 3, apoptosis-related cysteine peptidase	CASP3	chr4q34	46	A	0.398926	6.8	A	0.870361	-1.7	-3.7	0.3	NC	0.854318	163.5	P	0.023926	1.9	0.4	3.4	NC	0.274048	99.3	A	0.334473	1.3	-0.2	2.7	NC	0.454766	2582	1.31	1.31	19.1336	5.05415	5.05415	IPI:IPI00292140.4	Gene_Symbol=CASP3 Caspase-3	CASP3	0.985567	0.93002	5.3314	0.184861	5.25445	1.13203	0.0267067	1.06838	1.05958	1.20943
201432_at	catalase	CAT	chr11p13	976.4	P	0.000244	5.1	A	0.888428	-7.4	-8.6	-6.1	D	0.99998	75	A	0.246094	-3.5	-4.3	-2.7	D	0.99998	110.4	A	0.567627	-3.1	-4.4	-1.8	D	0.99998	1879	2.12	2.15	25.9962	3.60531	3.60531	IPI:IPI00465436.4	Gene_Symbol=CAT Catalase	CAT	1.31717	0.109024	1.43105	0.920424	1.88494	1.27979	0.188236	1.50181	0.852166	1.922
211922_s_at	catalase	CAT	chr11p13	267.7	P	0.010742	6.3	A	0.850342	-5.4	-6.1	-4.6	D	0.999911	67.7	A	0.688721	-2.3	-3.5	-1.1	D	0.999786	126.4	A	0.129639	-1.3	-2.3	-0.2	NC	0.980376	1879	2.12	2.15	25.9962	3.60531	3.60531	IPI:IPI00465436.4	Gene_Symbol=CAT Catalase	CAT	1.31717	0.109024	1.43105	0.920424	1.88494	1.27979	0.188236	1.50181	0.852166	1.922
215573_at	Catalase	CAT	chr11p13	7.9	A	0.753906	15.4	A	0.567627	1.1	-1.6	3.8	NC	0.169098	3.2	A	0.953857	-0.2	-0.7	0.4	NC	0.938478	3.2	A	0.985352	0	-1.9	2	NC	0.990708	1879	2.12	2.15	25.9962	3.60531	3.60531	IPI:IPI00465436.4	Gene_Symbol=CAT Catalase	CAT	1.31717	0.109024	1.43105	0.920424	1.88494	1.27979	0.188236	1.50181	0.852166	1.922
238363_at	Catalase	CAT	chr11p13	71.8	P	0.018555	127.7	P	0.00293	1.3	-0.5	3.1	NC	0.065566	122.7	A	0.067627	1.2	-0.3	2.8	NC	0.318909	85	A	0.19458	0.3	-0.2	0.7	NC	0.37888	1879	2.12	2.15	25.9962	3.60531	3.60531	IPI:IPI00465436.4	Gene_Symbol=CAT Catalase	CAT	1.31717	0.109024	1.43105	0.920424	1.88494	1.27979	0.188236	1.50181	0.852166	1.922
202370_s_at	core-binding factor, beta subunit	CBFB	chr16q22.1	1638.8	P	0.000244	1325.4	P	0.000244	-0.2	-0.7	0.3	NC	0.868657	1587.6	P	0.000244	0.2	0	0.4	NC	0.725952	2407.5	P	0.000244	0.6	0.3	0.8	NC	0.028766	1966	2.08	2.09	60.4278	8.55615	8.55615	IPI:IPI00024871.1	Gene_Symbol=CBFB Isoform 2 of Core-binding factor subunit beta	CBFB	0.52723					1
206788_s_at	core-binding factor, beta subunit	CBFB	chr16q22.1	400.2	P	0.030273	283.5	A	0.171387	-0.6	-1.3	0.1	MD	0.99751	206.2	A	0.171387	-1	-1.8	-0.3	NC	0.995519	194.2	A	0.171387	-1	-1.7	-0.3	NC	0.995927	1966	2.08	2.09	60.4278	8.55615	8.55615	IPI:IPI00024871.1	Gene_Symbol=CBFB Isoform 2 of Core-binding factor subunit beta	CBFB	0.52723					1
206607_at	Cas-Br-M (murine) ecotropic retroviral transforming sequence	CBL	chr11q23.3	106.4	A	0.398926	123.9	A	0.398926	0.2	-0.5	1	NC	0.532344	29.1	A	0.696289	-1.8	-3.4	-0.2	NC	0.881991	75.2	A	0.72583	-0.3	-0.9	0.4	NC	0.5	1701	2.3	2.33	31.8985	1.43488	1.43488	IPI:IPI00027269.2	Gene_Symbol=CBL E3 ubiquitin-protein ligase CBL	CBL	1.04737	0.550994	1.19641	0.875423	1.25308	1.20208	0.145652	1.30923	0.918156	1.5738
225231_at	Cas-Br-M (murine) ecotropic retroviral transforming sequence	CBL	chr11q23.3	2780.9	P	0.000244	1817.4	P	0.000244	-0.4	-1	0.1	D	0.999135	2222.2	P	0.000732	-0.1	-0.3	0.1	NC	0.996301	2064.5	P	0.000244	-0.2	-0.7	0.3	NC	0.971234	1701	2.3	2.33	31.8985	1.43488	1.43488	IPI:IPI00027269.2	Gene_Symbol=CBL E3 ubiquitin-protein ligase CBL	CBL	1.04737	0.550994	1.19641	0.875423	1.25308	1.20208	0.145652	1.30923	0.918156	1.5738
225234_at	Cas-Br-M (murine) ecotropic retroviral transforming sequence	CBL	chr11q23.3	1308.2	P	0.000244	1707.4	P	0.001953	0.3	-0.2	0.7	NC	0.5	2532.4	P	0.000244	0.7	0.5	0.9	I	5.2e-05	1817.9	P	0.000244	0.6	0.1	1.1	NC	0.069813	1701	2.3	2.33	31.8985	1.43488	1.43488	IPI:IPI00027269.2	Gene_Symbol=CBL E3 ubiquitin-protein ligase CBL	CBL	1.04737	0.550994	1.19641	0.875423	1.25308	1.20208	0.145652	1.30923	0.918156	1.5738
229010_at	Cas-Br-M (murine) ecotropic retroviral transforming sequence	CBL	chr11q23.3	320.1	P	0.037598	507.3	P	0.000732	0.4	-0.3	1.1	NC	0.010135	671.8	P	0.000244	1	0.6	1.4	I	0.001201	638.4	P	0.000244	1.3	0.4	2.2	NC	0.005933	1701	2.3	2.33	31.8985	1.43488	1.43488	IPI:IPI00027269.2	Gene_Symbol=CBL E3 ubiquitin-protein ligase CBL	CBL	1.04737	0.550994	1.19641	0.875423	1.25308	1.20208	0.145652	1.30923	0.918156	1.5738
243475_at	Cas-Br-M (murine) ecotropic retroviral transforming sequence	CBL	chr11q23.3	160.5	A	0.432373	38.3	A	0.753906	-1.4	-3.4	0.5	NC	0.830902	8.6	A	0.953857	-3.2	-4	-2.4	NC	0.986922	11.1	A	0.953857	-3.6	-4.3	-2.8	NC	0.980376	1701	2.3	2.33	31.8985	1.43488	1.43488	IPI:IPI00027269.2	Gene_Symbol=CBL E3 ubiquitin-protein ligase CBL	CBL	1.04737	0.550994	1.19641	0.875423	1.25308	1.20208	0.145652	1.30923	0.918156	1.5738
209213_at	carbonyl reductase 1	CBR1	chr21q22.13	1622.2	P	0.000244	1223.9	P	0.00293	-0.4	-0.8	0	MD	0.99775	1243.1	P	0.001953	-0.1	-0.4	0.1	NC	0.989865	883	P	0.00293	-0.8	-1.5	-0.1	D	0.999034	360	12.6	12.6	69.3141	32.852	31.4079	IPI:IPI00295386.7	Gene_Symbol=CBR1 Carbonyl reductase [NADPH] 1	CBR1	1.17773	0.0188076	1.14079	1.03238	1.34355	1.05958	0.188356	1.09421	0.968348	1.1594
1553972_a_at	cystathionine-beta-synthase	CBS	chr21q22.3	4756.5	P	0.000244	5366.2	P	0.000244	0.2	-0.2	0.6	NC	0.5	4414.7	P	0.000244	0.1	-0.5	0.7	NC	0.736659	5317.8	P	0.000244	0.1	-0.1	0.4	NC	0.657563	987	4.98	5.01	34.8673	10.4425	5.30973	IPI:IPI00219649.4	Gene_Symbol=CBS Isoform 2 of Cystathionine beta-synthase	CBS	1.10542	0.109649	1.13705	0.97218	1.25691	1.00011	0.998489	1.13126	0.884065	1.13138
212816_s_at	cystathionine-beta-synthase	CBS	chr21q22.3	2793.9	P	0.000244	2261.8	P	0.000732	-0.1	-0.7	0.6	NC	0.905721	1869.6	P	0.000244	-0.2	-0.9	0.5	NC	0.725952	2406.1	P	0.000732	0.2	-0.5	0.9	NC	0.669411	987	4.98	5.01	34.8673	10.4425	5.30973	IPI:IPI00219649.4	Gene_Symbol=CBS Isoform 2 of Cystathionine beta-synthase	CBS	1.10542	0.109649	1.13705	0.97218	1.25691	1.00011	0.998489	1.13126	0.884065	1.13138
240517_at	Cystathionine-beta-synthase	CBS	chr21q22.3	216.6	A	0.080566	146.8	A	0.432373	-0.4	-2.1	1.2	NC	0.5	346.1	P	0.018555	0.2	-0.9	1.2	NC	0.138386	178.8	A	0.111572	-0.6	-1.3	0.1	NC	0.5	987	4.98	5.01	34.8673	10.4425	5.30973	IPI:IPI00219649.4	Gene_Symbol=CBS Isoform 2 of Cystathionine beta-synthase	CBS	1.10542	0.109649	1.13705	0.97218	1.25691	1.00011	0.998489	1.13126	0.884065	1.13138
201518_at	chromobox homolog 1 (HP1 beta homolog Drosophila )	CBX1	chr17q	10963.4	P	0.000244	11899.1	P	0.000244	0.2	-0.2	0.5	NC	0.583567	10857.8	P	0.000244	0.1	-0.2	0.5	NC	0.633407	8032.4	P	0.000732	-0.4	-0.9	0.1	NC	0.992212	937	5.4	7.56	49.2063	24.3386	24.3386	IPI:IPI00878669.2	Gene_Symbol=CBX1 Putative uncharacterized protein CBX1	CBX1	0.576759	0.00254352	1.31169	0.439707	0.756529	0.667901	0.00106521	1.18265	0.564749	0.789895
1555920_at	Chromobox homolog 3 (HP1 gamma homolog, Drosophila)	CBX3	chr7p15.2	109.3	P	0.005859	192.6	P	0.000244	0.5	-0.1	1.1	NC	0.054022	169.8	P	0.010742	0.4	-0.4	1.3	NC	0.118009	129.6	P	0.01416	0.1	-1.3	1.5	NC	0.307406	351	12.89	12.89	60.1093	36.0656	30.0546	IPI:IPI00297579.4	Gene_Symbol=CBX3 Chromobox protein homolog 3	CBX3	0.66348	5.7e-07	1.10751	0.599074	0.734809	0.861581	0.006713	1.1058	0.779145	0.952738
200037_s_at	chromobox homolog 3 (HP1 gamma homolog, Drosophila)	CBX3	chr7p15.2	12726.4	P	0.000244	8743.6	P	0.000244	-0.4	-1.1	0.4	NC	0.905721	11114.5	P	0.000244	-0.2	-0.7	0.2	NC	0.838962	12905.6	P	0.000244	0.5	-0.1	1.1	NC	0.342437	351	12.89	12.89	60.1093	36.0656	30.0546	IPI:IPI00297579.4	Gene_Symbol=CBX3 Chromobox protein homolog 3	CBX3	0.66348	5.7e-07	1.10751	0.599074	0.734809	0.861581	0.006713	1.1058	0.779145	0.952738
209715_at	chromobox homolog 5 (HP1 alpha homolog, Drosophila)	CBX5	chr12q13.13	1114	P	0.000244	1404.9	P	0.001221	0.9	0.3	1.4	NC	0.030967	1465.5	P	0.000732	1.3	0.7	1.9	NC	0.003699	1513.3	P	0.000244	1.6	1.3	1.8	NC	0.004925	979	5.01	6.02	43.9791	21.466	21.466	IPI:IPI00024662.1	Gene_Symbol=CBX5 Chromobox protein homolog 5	CBX5	0.473865	0.0169664	1.52807	0.310106	0.724099	0.592881	0.00567281	1.18548	0.500118	0.702849
242069_at	Chromobox homolog 5 (HP1 alpha homolog, Drosophila)	CBX5	chr12q13.13	397	P	0.030273	314.5	M	0.056152	0	-0.6	0.5	NC	0.60871	258.9	P	0.00293	0.2	-0.3	0.7	NC	0.467656	214.8	A	0.424072	-0.3	-1.1	0.5	NC	0.995519	979	5.01	6.02	43.9791	21.466	21.466	IPI:IPI00024662.1	Gene_Symbol=CBX5 Chromobox protein homolog 5	CBX5	0.473865	0.0169664	1.52807	0.310106	0.724099	0.592881	0.00567281	1.18548	0.500118	0.702849
224736_at	cell division cycle and apoptosis regulator 1	CCAR1	chr10q21.3	6813	P	0.000244	6818.4	P	0.000244	-0.1	-0.2	-0.1	NC	0.995927	11629	P	0.000244	0.6	0.4	0.8	NC	0.088938	7797.6	P	0.000244	0.1	0	0.3	NC	0.5	1043	4.51	4.58	34.5374	2.81938	2.81938	IPI:IPI00939119.1	Gene_Symbol=CCAR1 Isoform 2 of Cell division cycle and apoptosis regulator protein 1	CCAR1	1.1647	0.171548	1.27854	0.910957	1.48912	1.04638	0.556122	1.20308	0.869745	1.25888
224737_x_at	cell division cycle and apoptosis regulator 1	CCAR1	chr10q21.3	2165.1	P	0.000244	841.5	P	0.00415	-0.7	-1.8	0.4	D	0.999911	945.1	P	0.001953	-1.2	-2	-0.3	D	0.999786	886.4	P	0.001221	-0.7	-1.3	-0.2	D	0.99994	1043	4.51	4.58	34.5374	2.81938	2.81938	IPI:IPI00939119.1	Gene_Symbol=CCAR1 Isoform 2 of Cell division cycle and apoptosis regulator protein 1	CCAR1	1.1647	0.171548	1.27854	0.910957	1.48912	1.04638	0.556122	1.20308	0.869745	1.25888
239014_at	Cell division cycle and apoptosis regulator 1	CCAR1	chr10q21.3	229.1	P	0.010742	111.7	A	0.149658	-0.7	-2	0.6	NC	0.805199	372.4	P	0.000244	1	0.4	1.5	I	0.000307	178.9	M	0.056152	-0.4	-0.9	0.1	NC	0.888286	1043	4.51	4.58	34.5374	2.81938	2.81938	IPI:IPI00939119.1	Gene_Symbol=CCAR1 Isoform 2 of Cell division cycle and apoptosis regulator protein 1	CCAR1	1.1647	0.171548	1.27854	0.910957	1.48912	1.04638	0.556122	1.20308	0.869745	1.25888
225644_at	coiled-coil domain containing 117	CCDC117	chr22q12.1	1558.7	P	0.000244	931.4	P	0.000244	-0.9	-1.9	0	D	0.999922	996.7	P	0.000244	-0.8	-1.4	-0.2	D	0.999833	1799.3	P	0.000244	-0.1	-0.4	0.2	NC	0.868657	2123	2.01	2.04	30.8244	4.30108	4.30108	IPI:IPI00641570.2	Gene_Symbol=CCDC117 Isoform 1 of Coiled-coil domain-containing protein 117	CCDC117	0.476451	0.23256	6.58313	0.0723745	3.13654	0.61301	0.173386	2.75588	0.222437	1.68938
235330_at	coiled-coil domain containing 117	CCDC117	chr22q12.1	279	P	0.023926	185.2	A	0.19458	-0.3	-1.2	0.5	NC	0.993497	90.3	A	0.366211	-0.9	-2.2	0.3	D	0.998923	78.4	A	0.171387	-1.1	-2.3	0.1	D	0.999948	2123	2.01	2.04	30.8244	4.30108	4.30108	IPI:IPI00641570.2	Gene_Symbol=CCDC117 Isoform 1 of Coiled-coil domain-containing protein 117	CCDC117	0.476451	0.23256	6.58313	0.0723745	3.13654	0.61301	0.173386	2.75588	0.222437	1.68938
225453_x_at	Coiled-coil domain containing 124	CCDC124	chr19p13.11	50.4	A	0.27417	67.7	A	0.5	0	-1	1.1	NC	0.5	37.7	A	0.665527	-0.8	-1.6	-0.1	NC	0.725952	92.7	A	0.366211	0.7	-0.5	2	NC	0.177412	1068	4.36	4.39	51.5695	15.6951	15.6951	IPI:IPI00060627.2	Gene_Symbol=CCDC124 Coiled-coil domain-containing protein 124	CCDC124	0.815596	0.0331648	1.20276	0.678104	0.980966	0.77678	0.00386978	1.15971	0.669804	0.900842
225454_at	coiled-coil domain containing 124	CCDC124	chr19p13.11	666.8	P	0.010742	1234.8	A	0.129639	0.5	-0.1	1.1	NC	0.441923	900.7	P	0.001953	0.4	0.2	0.7	NC	0.48058	1304.8	P	0.01416	0.9	0.2	1.7	NC	0.01421	1068	4.36	4.39	51.5695	15.6951	15.6951	IPI:IPI00060627.2	Gene_Symbol=CCDC124 Coiled-coil domain-containing protein 124	CCDC124	0.815596	0.0331648	1.20276	0.678104	0.980966	0.77678	0.00386978	1.15971	0.669804	0.900842
204716_at	coiled-coil domain containing 6	CCDC6	chr10q21	1157.4	P	0.000244	560.8	P	0.001953	-1	-1.7	-0.4	D	0.99998	514.5	P	0.000732	-0.7	-1.3	-0.2	D	0.999932	306.3	P	0.010742	-1.9	-2.5	-1.2	D	0.99998	682	7.64	8.94	48.2051	11.9658	8.20513	IPI:IPI00956015.1	Gene_Symbol=CCDC6 Coiled-coil domain-containing protein 6	CCDC6	0.627989	0.000164041	1.19425	0.525843	0.749978	0.794655	0.000667167	1.11126	0.715093	0.88307
225010_at	coiled-coil domain containing 6	CCDC6	chr10q21	3684.8	P	0.000244	3101.4	P	0.000244	0	-0.3	0.4	NC	0.911062	3699.9	P	0.000244	0.3	0.2	0.5	NC	0.5	2166.6	P	0.000732	-0.7	-1.3	-0.1	D	0.99997	682	7.64	8.94	48.2051	11.9658	8.20513	IPI:IPI00956015.1	Gene_Symbol=CCDC6 Coiled-coil domain-containing protein 6	CCDC6	0.627989	0.000164041	1.19425	0.525843	0.749978	0.794655	0.000667167	1.11126	0.715093	0.88307
203119_at	coiled-coil domain containing 86	CCDC86	chr11q12.2	1588.1	P	0.000244	1287.3	P	0.000244	0.3	-0.4	0.9	NC	0.5	1416.2	P	0.000244	0.2	-0.2	0.7	NC	0.5	1975	P	0.000244	0.7	0.3	1	NC	0.035785	1270	3.81	3.86	40.5556	9.44444	9.44444	IPI:IPI00012199.1	Gene_Symbol=CCDC86 Coiled-coil domain-containing protein 86	CCDC86	0.852586	0.0717195	1.19954	0.710761	1.02271	1.17785	0.465104	1.75651	0.67056	2.06891
219387_at	coiled-coil domain containing 88A	CCDC88A	chr2p16.1	328.3	P	0.01416	266.8	P	0.005859	1.1	0	2.2	NC	0.069813	458.3	P	0.008057	1.6	0.6	2.5	I	0.001832	278.5	P	0.01416	0.7	0	1.5	NC	0.041201	2297	1.71	1.88	31.9588	0.922409	0.922409	IPI:IPI00654603.4	Gene_Symbol=CCDC88A Isoform 2 of Girdin	CCDC88A	1.31431	0.397448	2.04885	0.641486	2.69283	1.03606	0.826062	1.44369	0.717643	1.49575
221078_s_at	coiled-coil domain containing 88A	CCDC88A	chr2p16.1	513.7	P	0.000732	487.8	P	0.000244	0	-0.7	0.8	NC	0.5	318.6	P	0.008057	-0.6	-1.5	0.2	D	0.999226	393.5	P	0.00293	-0.6	-1.2	0	D	0.999759	2297	1.71	1.88	31.9588	0.922409	0.922409	IPI:IPI00654603.4	Gene_Symbol=CCDC88A Isoform 2 of Girdin	CCDC88A	1.31431	0.397448	2.04885	0.641486	2.69283	1.03606	0.826062	1.44369	0.717643	1.49575
225045_at	coiled-coil domain containing 88A	CCDC88A	chr2p16.1	1148.2	P	0.001221	1091.4	P	0.000244	0.1	-0.3	0.5	NC	0.5	1682.7	P	0.000732	0.6	0.3	0.8	NC	0.153232	977.6	P	0.001221	-0.3	-1	0.4	NC	0.786812	2297	1.71	1.88	31.9588	0.922409	0.922409	IPI:IPI00654603.4	Gene_Symbol=CCDC88A Isoform 2 of Girdin	CCDC88A	1.31431	0.397448	2.04885	0.641486	2.69283	1.03606	0.826062	1.44369	0.717643	1.49575
238759_at	coiled-coil domain containing 88A	CCDC88A	chr2p16.1	459.3	P	0.01416	259.9	P	0.023926	-0.3	-1.3	0.7	NC	0.846768	122.3	A	0.125244	-1.9	-2.6	-1.1	D	0.999611	383.9	P	0.001221	0.1	-0.2	0.4	NC	0.5	2297	1.71	1.88	31.9588	0.922409	0.922409	IPI:IPI00654603.4	Gene_Symbol=CCDC88A Isoform 2 of Girdin	CCDC88A	1.31431	0.397448	2.04885	0.641486	2.69283	1.03606	0.826062	1.44369	0.717643	1.49575
239233_at	coiled-coil domain containing 88A	CCDC88A	chr2p16.1	427.2	P	0.000244	214.3	P	0.000732	-0.9	-1.5	-0.4	D	0.998514	440.1	P	0.005859	0	-0.8	0.7	NC	0.838962	299	P	0.008057	-0.2	-1.2	0.8	NC	0.911062	2297	1.71	1.88	31.9588	0.922409	0.922409	IPI:IPI00654603.4	Gene_Symbol=CCDC88A Isoform 2 of Girdin	CCDC88A	1.31431	0.397448	2.04885	0.641486	2.69283	1.03606	0.826062	1.44369	0.717643	1.49575
223663_at	coiled-coil domain containing 88B	CCDC88B	chr11q12.3	29.1	A	0.665527	197.9	A	0.601074	2.3	1.6	3.1	NC	0.669411	61.9	A	0.567627	0.4	-0.2	0.9	NC	0.645558	62.2	A	0.601074	0.3	-0.3	0.9	NC	0.60871	1303	3.63	3.81	51.1404	1.31579	0	IPI:IPI00398837.3	Gene_Symbol=CCDC88B Coiled-coil domain containing 88	CCDC88B	1.03739	0.69625	1.22143	0.849325	1.2671	1.12223	0.151189	1.1781	0.952575	1.3221
203522_at	copper chaperone for superoxide dismutase	CCS	chr11q13	579.8	P	0.005859	707.3	P	0.01416	0.3	-0.2	0.8	NC	0.60871	769.6	P	0.008057	0.4	0.1	0.6	NC	0.5	901.2	P	0.00415	0.6	0.4	0.8	NC	0.035785	1753	2.23	2.26	43.4307	4.74453	4.74453	IPI:IPI00021389.1	Gene_Symbol=CCS Copper chaperone for superoxide dismutase	CCS	1.70748	0.195153	8.59955	0.198555	14.6836	1.94967	0.297987	72.8716	0.0267548	142.075
203522_at	copper chaperone for superoxide dismutase	CCS	chr11q13	579.8	P	0.005859	707.3	P	0.01416	0.3	-0.2	0.8	NC	0.60871	769.6	P	0.008057	0.4	0.1	0.6	NC	0.5	901.2	P	0.00415	0.6	0.4	0.8	NC	0.035785	1753	2.23	2.26	43.4307	4.74453	4.74453	IPI:IPI00021389.1	Gene_Symbol=CCS Copper chaperone for superoxide dismutase	CCS	1.70748	0.195153	8.59955	0.198555	14.6836	1.94967	0.297987	72.8716	0.0267548	142.075
201946_s_at	chaperonin containing TCP1, subunit 2 (beta)	CCT2	chr12q15	11901.5	P	0.000244	14004.7	P	0.000244	0.4	0.2	0.6	NC	0.5	5479.2	P	0.000244	-1.4	-1.8	-0.9	D	0.999654	10595.3	P	0.000244	-0.1	-0.5	0.3	NC	0.945978	53	41.01	41.02	75.8879	48.5981	48.5981	IPI:IPI00297779.7	Gene_Symbol=CCT2 T-complex protein 1 subunit beta	CCT2	0.866072	2e-08	1.04747	0.826824	0.907184	0.844078	2.17e-09	1.05186	0.802463	0.88785
201947_s_at	chaperonin containing TCP1, subunit 2 (beta)	CCT2	chr12q15	18086.4	P	0.000244	27656.4	P	0.000244	0.5	0.2	0.8	NC	0.203871	19624.9	P	0.000244	0	-0.2	0.1	NC	0.725952	28686.8	P	0.000244	0.5	0.5	0.6	NC	0.007788	53	41.01	41.02	75.8879	48.5981	48.5981	IPI:IPI00297779.7	Gene_Symbol=CCT2 T-complex protein 1 subunit beta	CCT2	0.866072	2e-08	1.04747	0.826824	0.907184	0.844078	2.17e-09	1.05186	0.802463	0.88785
200910_at	chaperonin containing TCP1, subunit 3 (gamma)	CCT3	chr1q23	11832.8	P	0.000244	14888	P	0.000244	0.5	0.1	0.8	NC	0.232549	16738.7	P	0.000244	0.6	0.4	0.8	NC	0.010135	20639.7	P	0.000244	1	0.7	1.2	I	0.000167	71	36.17	36.2	66.6055	37.7982	35.2294	IPI:IPI00553185.2	Gene_Symbol=CCT3 T-complex protein 1 subunit gamma	CCT3	1.11612	0.00561873	1.07974	1.03369	1.20512	1.08298	0.00527182	1.05677	1.02481	1.14446
208696_at	chaperonin containing TCP1, subunit 5 (epsilon)	CCT5	chr5p15.2	11031.8	P	0.000244	16654.4	P	0.000244	0.7	0.4	1	NC	0.118009	11555.8	P	0.000244	0.2	-0.1	0.5	NC	0.5	14284.3	P	0.000244	0.4	0.1	0.7	NC	0.252851	93	31.73	31.74	60.6285	35.6747	35.6747	IPI:IPI00010720.1	Gene_Symbol=CCT5 T-complex protein 1 subunit epsilon	CCT5	0.977123	0.33649	1.049	0.931484	1.025	0.814282	4.4e-09	1.06095	0.767504	0.863912
229068_at	chaperonin containing TCP1, subunit 5 (epsilon)	CCT5	chr5p15.2	543.2	P	0.000244	431.1	P	0.001953	-0.4	-0.8	0.1	NC	0.997247	343.2	P	0.001953	-0.7	-1.4	0	NC	0.996301	609	P	0.00293	0.2	0	0.3	NC	0.5	93	31.73	31.74	60.6285	35.6747	35.6747	IPI:IPI00010720.1	Gene_Symbol=CCT5 T-complex protein 1 subunit epsilon	CCT5	0.977123	0.33649	1.049	0.931484	1.025	0.814282	4.4e-09	1.06095	0.767504	0.863912
201326_at	chaperonin containing TCP1, subunit 6A (zeta 1)	CCT6A	chr7p11.2	4601.4	P	0.000244	4345.2	P	0.000244	0	-0.3	0.3	NC	0.98579	5376.1	P	0.000244	0.4	0.1	0.7	NC	0.5	6673.2	P	0.000244	0.3	-0.2	0.8	NC	0.493524	157	22.82	22.84	58.0038	35.2166	32.58	IPI:IPI00027626.3	Gene_Symbol=CCT6A T-complex protein 1 subunit zeta	CCT6A	0.899078	0.00484325	1.07533	0.836094	0.966807	0.868927	0.000424182	1.07798	0.806068	0.936688
201327_s_at	chaperonin containing TCP1, subunit 6A (zeta 1)	CCT6A	chr7p11.2	10296.7	P	0.000244	10462.5	P	0.000244	-0.2	-0.7	0.3	NC	0.921063	9931.5	P	0.000244	-0.3	-0.8	0.2	NC	0.992212	13173.2	P	0.000244	0.2	-0.2	0.6	NC	0.5	157	22.82	22.84	58.0038	35.2166	32.58	IPI:IPI00027626.3	Gene_Symbol=CCT6A T-complex protein 1 subunit zeta	CCT6A	0.899078	0.00484325	1.07533	0.836094	0.966807	0.868927	0.000424182	1.07798	0.806068	0.936688
200812_at	chaperonin containing TCP1, subunit 7 (eta)	CCT7	chr2p13.2	7828.6	P	0.000244	12528.9	P	0.000244	0.7	0.3	1	NC	0.124552	8384.6	P	0.000244	0.2	0.1	0.4	NC	0.5	11924.1	P	0.000244	0.6	0.5	0.8	NC	0.161038	368	12.46	12.5	65.5617	19.7053	14.5488	IPI:IPI00018465.1	Gene_Symbol=CCT7 T-complex protein 1 subunit eta	CCT7	1.24199	0.0104818	1.17662	1.05556	1.46135	1.14443	0.00933465	1.10414	1.03649	1.2636
200873_s_at	chaperonin containing TCP1, subunit 8 (theta)	CCT8	chr21q22.11	18156.3	P	0.000244	23196.2	P	0.000244	0.5	0.2	0.9	NC	0.330589	19854.5	P	0.000244	0.4	0.2	0.6	NC	0.5	34997.4	P	0.000244	1	0.9	1.2	I	0.001201	116	27.71	27.77	53.1022	29.0146	29.0146	IPI:IPI00784090.2	Gene_Symbol=CCT8 T-complex protein 1 subunit theta	CCT8	1.14526	0.0132448	1.1116	1.03028	1.27307	1.02141	0.569499	1.07748	0.947961	1.10055
210436_at	chaperonin containing TCP1, subunit 8 (theta)	CCT8	chr21q22.11	122.9	A	0.111572	114.2	A	0.111572	0.1	-1.3	1.5	NC	0.645558	33.3	A	0.366211	-0.8	-2.2	0.5	NC	0.900148	64.3	A	0.188477	-0.4	-1.6	0.8	NC	0.747149	116	27.71	27.77	53.1022	29.0146	29.0146	IPI:IPI00784090.2	Gene_Symbol=CCT8 T-complex protein 1 subunit theta	CCT8	1.14526	0.0132448	1.1116	1.03028	1.27307	1.02141	0.569499	1.07748	0.947961	1.10055
210031_at	CD247 molecule	CD247	chr1q22-q23	127.7	A	0.334473	27.2	A	0.665527	-1.4	-3	0.2	NC	0.60871	82.1	A	0.5	-0.6	-1.3	0.1	NC	0.757415	94.7	A	0.5	-0.4	-1.1	0.3	NC	0.51942	2497	1.4	1.42	57.764	5.90062	0	IPI:IPI00431745.1	Gene_Symbol=CD247 cDNA FLJ46519 fis, clone THYMU3033649, highly similar to T-cell surface glycoprotein CD3 zeta chain	CD247	1.03376	0.408102	1.09918	0.940478	1.13629	0.918435	0.0376577	1.08103	0.84959	0.992857
203593_at	CD2-associated protein	CD2AP	chr6p12	4386.6	P	0.000244	2394.3	P	0.000732	-0.7	-1.2	-0.2	D	0.999922	2449.6	P	0.001221	-0.8	-1.4	-0.1	D	0.999954	1033.4	P	0.000244	-1.7	-2.2	-1.2	D	0.99998	585	8.8	8.82	35.6808	10.4851	9.07668	IPI:IPI00412771.1	Gene_Symbol=CD2AP CD2-associated protein	CD2AP	0.866016	0.143574	1.22701	0.705794	1.06261	0.921013	0.420042	1.25011	0.736748	1.15136
236257_at	CD2-associated protein	CD2AP	chr6p12	112.6	P	0.023926	143.3	A	0.067627	1.2	-0.1	2.5	NC	0.177412	234.1	P	0.030273	1	-0.6	2.7	NC	0.5	181.5	A	0.334473	0.7	0.3	1.1	NC	0.5	585	8.8	8.82	35.6808	10.4851	9.07668	IPI:IPI00412771.1	Gene_Symbol=CD2AP CD2-associated protein	CD2AP	0.866016	0.143574	1.22701	0.705794	1.06261	0.921013	0.420042	1.25011	0.736748	1.15136
1557905_s_at	CD44 molecule (Indian blood group)	CD44	chr11p13	218.1	A	0.129639	363.4	P	0.046143	0.6	-0.2	1.5	NC	0.5	219	P	0.030273	0.1	-1	1.1	NC	0.900148	147	A	0.533936	-0.8	-1.8	0.1	NC	0.995519	1498	2.8	2.82	30.4348	3.50631	1.68303	IPI:IPI00827658.1	Gene_Symbol=CD44 Isoform 7 of CD44 antigen	CD44	1.38236	0.282037	2.59913	0.531856	3.59294	1.22324	0.472367	2.68337	0.455859	3.28239
1565868_at	CD44 molecule (Indian blood group)	CD44	chr11p13	51.5	A	0.067627	65.4	A	0.303711	0.2	-2.3	2.7	NC	0.5	52	A	0.334473	-0.4	-1.5	0.7	NC	0.736659	5.5	A	0.962402	-2.4	-4.1	-0.7	NC	0.980376	1498	2.8	2.82	30.4348	3.50631	1.68303	IPI:IPI00827658.1	Gene_Symbol=CD44 Isoform 7 of CD44 antigen	CD44	1.38236	0.282037	2.59913	0.531856	3.59294	1.22324	0.472367	2.68337	0.455859	3.28239
204489_s_at	CD44 molecule (Indian blood group)	CD44	chr11p13	285.3	P	0.046143	139.4	A	0.129639	-0.5	-1.8	0.7	NC	0.5	188.6	A	0.129639	-0.2	-0.7	0.3	NC	0.894337	228.9	A	0.149658	-0.5	-1.3	0.3	NC	0.949447	1498	2.8	2.82	30.4348	3.50631	1.68303	IPI:IPI00827658.1	Gene_Symbol=CD44 Isoform 7 of CD44 antigen	CD44	1.38236	0.282037	2.59913	0.531856	3.59294	1.22324	0.472367	2.68337	0.455859	3.28239
204490_s_at	CD44 molecule (Indian blood group)	CD44	chr11p13	354.6	P	0.000244	557.2	P	0.000732	0.6	-0.1	1.3	NC	0.5	293.4	P	0.001221	-0.2	-0.8	0.5	NC	0.961585	208.1	P	0.00293	-0.4	-1.4	0.5	NC	0.993497	1498	2.8	2.82	30.4348	3.50631	1.68303	IPI:IPI00827658.1	Gene_Symbol=CD44 Isoform 7 of CD44 antigen	CD44	1.38236	0.282037	2.59913	0.531856	3.59294	1.22324	0.472367	2.68337	0.455859	3.28239
209835_x_at	CD44 molecule (Indian blood group)	CD44	chr11p13	295.2	P	0.000244	369.6	P	0.00415	0.1	-0.9	1.1	NC	0.669411	329.2	P	0.001953	0.1	-0.7	0.8	NC	0.5	119.4	A	0.19458	-0.7	-1.8	0.3	D	0.999911	1498	2.8	2.82	30.4348	3.50631	1.68303	IPI:IPI00827658.1	Gene_Symbol=CD44 Isoform 7 of CD44 antigen	CD44	1.38236	0.282037	2.59913	0.531856	3.59294	1.22324	0.472367	2.68337	0.455859	3.28239
210916_s_at	CD44 molecule (Indian blood group)	CD44	chr11p13	214	P	0.010742	207.7	A	0.111572	0.1	-0.6	0.7	NC	0.796129	101.9	A	0.067627	-0.4	-1.2	0.5	NC	0.645558	29.9	A	0.665527	-2.7	-4.5	-1	D	0.998514	1498	2.8	2.82	30.4348	3.50631	1.68303	IPI:IPI00827658.1	Gene_Symbol=CD44 Isoform 7 of CD44 antigen	CD44	1.38236	0.282037	2.59913	0.531856	3.59294	1.22324	0.472367	2.68337	0.455859	3.28239
212014_x_at	CD44 molecule (Indian blood group)	CD44	chr11p13	169.8	P	0.005859	223.6	P	0.00293	1.1	0.4	1.8	NC	0.069813	278	P	0.000244	0.4	-0.1	1	NC	0.145682	141	A	0.219482	0	-0.2	0.3	NC	0.916174	1498	2.8	2.82	30.4348	3.50631	1.68303	IPI:IPI00827658.1	Gene_Symbol=CD44 Isoform 7 of CD44 antigen	CD44	1.38236	0.282037	2.59913	0.531856	3.59294	1.22324	0.472367	2.68337	0.455859	3.28239
212063_at	CD44 molecule (Indian blood group)	CD44	chr11p13	491.7	P	0.000732	296.1	P	0.01416	-0.7	-1	-0.4	D	0.999948	276.1	P	0.000244	-0.7	-1.1	-0.3	D	0.999382	262.3	P	0.030273	-0.9	-1.4	-0.4	D	0.999977	1498	2.8	2.82	30.4348	3.50631	1.68303	IPI:IPI00827658.1	Gene_Symbol=CD44 Isoform 7 of CD44 antigen	CD44	1.38236	0.282037	2.59913	0.531856	3.59294	1.22324	0.472367	2.68337	0.455859	3.28239
216056_at	CD44 molecule (Indian blood group)	CD44	chr11p13	47.7	A	0.80542	18.6	A	0.398926	-1.2	-3.3	0.8	NC	0.074268	3.3	A	0.976074	-3.6	-4.9	-2.2	NC	0.971234	57.6	A	0.601074	0.4	-0.8	1.6	NC	0.403812	1498	2.8	2.82	30.4348	3.50631	1.68303	IPI:IPI00827658.1	Gene_Symbol=CD44 Isoform 7 of CD44 antigen	CD44	1.38236	0.282037	2.59913	0.531856	3.59294	1.22324	0.472367	2.68337	0.455859	3.28239
217523_at	CD44 molecule (Indian blood group)	CD44	chr11p13	70.5	P	0.037598	183.9	P	0.00293	1.4	0.3	2.5	I	0.000552	120	P	0.018555	0.3	-0.7	1.3	NC	0.078937	94.4	A	0.219482	0.5	-1.1	2.1	NC	0.330589	1498	2.8	2.82	30.4348	3.50631	1.68303	IPI:IPI00827658.1	Gene_Symbol=CD44 Isoform 7 of CD44 antigen	CD44	1.38236	0.282037	2.59913	0.531856	3.59294	1.22324	0.472367	2.68337	0.455859	3.28239
234411_x_at	CD44 molecule (Indian blood group)	CD44	chr11p13	16.6	A	0.888428	31.1	A	0.567627	1.3	-1.1	3.6	NC	0.105663	26.8	A	0.633789	1	-0.9	2.9	NC	0.124552	34.9	A	0.696289	1.5	0.5	2.6	NC	0.019624	1498	2.8	2.82	30.4348	3.50631	1.68303	IPI:IPI00827658.1	Gene_Symbol=CD44 Isoform 7 of CD44 antigen	CD44	1.38236	0.282037	2.59913	0.531856	3.59294	1.22324	0.472367	2.68337	0.455859	3.28239
234418_x_at	CD44 molecule (Indian blood group)	CD44	chr11p13	9.7	A	0.665527	16.2	A	0.828613	0.9	-0.5	2.3	NC	0.51942	97.9	A	0.432373	3.3	0.4	6.1	NC	0.074268	7.9	A	0.953857	0	-3.8	3.9	NC	0.583567	1498	2.8	2.82	30.4348	3.50631	1.68303	IPI:IPI00827658.1	Gene_Symbol=CD44 Isoform 7 of CD44 antigen	CD44	1.38236	0.282037	2.59913	0.531856	3.59294	1.22324	0.472367	2.68337	0.455859	3.28239
214236_at	Cell division cycle 27 homolog (S. cerevisiae)	CDC27	chr17q12-q23.2	79.5	A	0.067627	24.9	A	0.718262	-1.1	-2.9	0.6	NC	0.5	19.3	A	0.753906	-1.7	-3.8	0.4	NC	0.805199	25.2	A	0.665527	-1.6	-3.7	0.6	NC	0.583567	2550	1.34	1.38	22.8433	1.45808	0	IPI:IPI00797796.1	Gene_Symbol=CDC27 92 kDa protein	CDC27	0.970308	0.616381	1.74491	0.556078	1.6931	0.993936	0.982129	15.678	0.0633969	15.5829
217878_s_at	cell division cycle 27 homolog (S. cerevisiae)	CDC27	chr17q12-q23.2	319.6	P	0.00415	569.5	P	0.00293	0.6	0.4	0.8	NC	0.153232	353.8	P	0.00293	0.1	-0.8	1	NC	0.5	492.2	P	0.00415	0.3	-0.8	1.3	NC	0.366593	2550	1.34	1.38	22.8433	1.45808	0	IPI:IPI00797796.1	Gene_Symbol=CDC27 92 kDa protein	CDC27	0.970308	0.616381	1.74491	0.556078	1.6931	0.993936	0.982129	15.678	0.0633969	15.5829
217879_at	cell division cycle 27 homolog (S. cerevisiae)	CDC27	chr17q12-q23.2	1109.4	P	0.000244	935.9	P	0.000244	0	-0.2	0.1	NC	0.875448	598.1	P	0.000244	-0.4	-0.8	-0.1	D	0.999135	496.1	P	0.000244	-0.9	-1.2	-0.6	D	0.999973	2550	1.34	1.38	22.8433	1.45808	0	IPI:IPI00797796.1	Gene_Symbol=CDC27 92 kDa protein	CDC27	0.970308	0.616381	1.74491	0.556078	1.6931	0.993936	0.982129	15.678	0.0633969	15.5829
217881_s_at	cell division cycle 27 homolog (S. cerevisiae)	CDC27	chr17q12-q23.2	643.1	P	0.000244	965.1	P	0.001953	-0.2	-1.1	0.7	NC	0.861614	460.4	P	0.000244	-0.5	-0.8	-0.2	D	0.999759	516.9	P	0.005859	-0.4	-0.8	0	D	0.99987	2550	1.34	1.38	22.8433	1.45808	0	IPI:IPI00797796.1	Gene_Symbol=CDC27 92 kDa protein	CDC27	0.970308	0.616381	1.74491	0.556078	1.6931	0.993936	0.982129	15.678	0.0633969	15.5829
209953_s_at	cell division cycle 37 homolog (S. cerevisiae)	CDC37	chr19p13.2	2316.6	P	0.000732	2688.2	P	0.000244	0.4	-0.4	1.1	NC	0.284967	2314.5	P	0.000244	0.1	-0.4	0.6	NC	0.5	1607.2	P	0.00293	-0.4	-1	0.3	NC	0.975245	614	8.4	8.44	36.2434	15.873	15.873	IPI:IPI00013122.1	Gene_Symbol=CDC37 Hsp90 co-chaperone Cdc37	CDC37	0.885892	0.0414053	1.12233	0.789333	0.994263	0.892316	0.113729	1.15773	0.770744	1.03306
209055_s_at	CDC5 cell division cycle 5-like (S. pombe)	CDC5L	chr6p21	1650.5	P	0.000244	1730.6	P	0.000244	-0.2	-0.4	-0.1	D	0.999811	590.8	P	0.000244	-1.5	-1.8	-1.1	D	0.99998	736.8	P	0.000244	-1.3	-1.7	-1	D	0.99998	620	8.28	8.32	52.1197	8.10474	5.86035	IPI:IPI00465294.2	Gene_Symbol=CDC5L Cell division cycle 5-like protein	CDC5L	0.874526	0.0713655	1.15836	0.754967	1.01302	0.940937	0.296688	1.12638	0.835362	1.05986
209056_s_at	CDC5 cell division cycle 5-like (S. pombe)	CDC5L	chr6p21	2899.9	P	0.000244	2826.9	P	0.000244	0.2	-0.3	0.7	NC	0.645558	2396.3	P	0.000244	-0.2	-0.8	0.4	NC	0.949447	1647.6	P	0.000244	-0.4	-0.8	0	D	0.99987	620	8.28	8.32	52.1197	8.10474	5.86035	IPI:IPI00465294.2	Gene_Symbol=CDC5L Cell division cycle 5-like protein	CDC5L	0.874526	0.0713655	1.15836	0.754967	1.01302	0.940937	0.296688	1.12638	0.835362	1.05986
209057_x_at	CDC5 cell division cycle 5-like (S. pombe)	CDC5L	chr6p21	744.1	P	0.00415	618.6	P	0.018555	-0.1	-0.6	0.4	NC	0.945978	550.9	P	0.010742	-0.2	-1.1	0.6	NC	0.894337	744.3	P	0.010742	0.1	-0.2	0.5	NC	0.5	620	8.28	8.32	52.1197	8.10474	5.86035	IPI:IPI00465294.2	Gene_Symbol=CDC5L Cell division cycle 5-like protein	CDC5L	0.874526	0.0713655	1.15836	0.754967	1.01302	0.940937	0.296688	1.12638	0.835362	1.05986
218578_at	cell division cycle 73, Paf1/RNA polymerase II complex component, homolog (S. cerevisiae)	CDC73	chr1q25	1913.6	P	0.001953	1039.4	P	0.008057	-0.6	-1.1	0	D	0.99987	761.5	P	0.008057	-1.2	-1.7	-0.6	D	0.999932	830.1	P	0.008057	-0.8	-1.1	-0.4	D	0.99998	2018	2.05	2.1	39.1714	3.38983	3.38983	IPI:IPI00300659.4	Gene_Symbol=CDC73 Parafibromin	CDC73	0.756199	0.0212402	1.23481	0.612403	0.93376	0.840066	0.0671684	1.21404	0.691962	1.01987
224753_at	cell division cycle associated 5	CDCA5	chr11q12.1	2540.6	P	0.000244	2377.3	P	0.000244	0	-0.4	0.4	NC	0.5	2223.1	P	0.000244	0.1	-0.6	0.7	NC	0.5	2314.9	P	0.000244	0	-0.4	0.5	NC	0.5	1613	2.44	2.5	31.5961	8.79479	0	IPI:IPI00879287.1	Gene_Symbol=CDCA5 Putative uncharacterized protein CDCA5	CDCA5	1.13732	0.176324	1.59164	0.714557	1.8102	1.19977	0.21407	2.24541	0.534322	2.69399
221520_s_at	cell division cycle associated 8	CDCA8	chr1p34.3	1360.5	P	0.000732	2449.5	P	0.000244	0.6	-0.1	1.4	NC	0.078937	2225.5	P	0.000732	0.6	0.1	1	NC	0.232549	3115.9	P	0.000244	1.4	1	1.8	I	8.8e-05	1909	2.11	2.11	42.1429	4.28571	4.28571	IPI:IPI00303099.2	Gene_Symbol=CDCA8 Borealin	CDCA8	0.990852	0.962172	2.09318	0.473372	2.07403	1.00281	0.961341	1.24734	0.803959	1.25085
201130_s_at	cadherin 1, type 1, E-cadherin (epithelial)	CDH1	chr16q22.1	1642	P	0.000244	476.2	P	0.000244	-1.7	-2.4	-1	D	0.999973	115.1	A	0.149658	-3.7	-5.4	-1.9	D	0.99998	13	A	0.780518	-6.2	-7.5	-4.8	D	0.99998	889	5.84	5.86	24.0844	4.88346	4.88346	IPI:IPI00744889.2	Gene_Symbol=CDH1 E-cadherin	CDH1	1.41273	0.0540393	1.42529	0.991189	2.01355	1.00222	0.980477	1.2481	0.802996	1.25087
201131_s_at	cadherin 1, type 1, E-cadherin (epithelial)	CDH1	chr16q22.1	12436.5	P	0.000732	7028.7	P	0.000732	-0.6	-1.4	0.2	NC	0.996645	9380.4	P	0.000732	-0.1	-0.8	0.5	NC	0.995075	1827.9	P	0.001221	-2.5	-3	-2.1	D	0.999977	889	5.84	5.86	24.0844	4.88346	4.88346	IPI:IPI00744889.2	Gene_Symbol=CDH1 E-cadherin	CDH1	1.41273	0.0540393	1.42529	0.991189	2.01355	1.00222	0.980477	1.2481	0.802996	1.25087
203256_at	cadherin 3, type 1, P-cadherin (placental)	CDH3	chr16q22.1	2292.3	P	0.001953	1771.2	P	0.001953	-0.1	-0.9	0.7	NC	0.777251	1302	P	0.018555	-0.3	-0.6	0	NC	0.996645	589.2	P	0.010742	-1.4	-2.3	-0.5	D	0.999899	2240	1.82	1.88	14.7959	1.65816	0	IPI:IPI00645614.2	Gene_Symbol=CDH3 Isoform 2 of Cadherin-3	CDH3	1.08081	0.391565	1.28095	0.843755	1.38446	0.874759	0.151354	1.24896	0.700388	1.09254
203256_at	cadherin 3, type 1, P-cadherin (placental)	CDH3	chr16q22.1	2292.3	P	0.001953	1771.2	P	0.001953	-0.1	-0.9	0.7	NC	0.777251	1302	P	0.018555	-0.3	-0.6	0	NC	0.996645	589.2	P	0.010742	-1.4	-2.3	-0.5	D	0.999899	2240	1.82	1.88	14.7959	1.65816	0	IPI:IPI00645614.2	Gene_Symbol=CDH3 Isoform 2 of Cadherin-3	CDH3	1.08081	0.391565	1.28095	0.843755	1.38446	0.874759	0.151354	1.24896	0.700388	1.09254
204252_at	cyclin-dependent kinase 2	CDK2	chr12q13	1470.9	P	0.000244	878.8	P	0.000244	-0.5	-1.1	0.2	NC	0.986922	922.5	P	0.000244	-0.5	-1	0	D	0.999693	1117.3	P	0.000244	-0.2	-0.7	0.2	NC	0.98579	2404	1.52	3.25	37.5839	8.38926	8.38926	IPI:IPI00031681.1	Gene_Symbol=CDK2 Cell division protein kinase 2	CDK2	1.8498	0.0024064	1.02998	1.79595	1.90526	1.31314	0.0430467	1.26416	1.03874	1.66002
211803_at	cyclin-dependent kinase 2	CDK2	chr12q13	9.3	A	0.601074	119.5	A	0.246094	3.6	1	6.2	NC	0.083826	99.6	A	0.601074	0.1	-1.2	1.4	NC	0.736659	24.7	A	0.390137	1.2	0	2.5	NC	0.274048	2404	1.52	3.25	37.5839	8.38926	8.38926	IPI:IPI00031681.1	Gene_Symbol=CDK2 Cell division protein kinase 2	CDK2	1.8498	0.0024064	1.02998	1.79595	1.90526	1.31314	0.0430467	1.26416	1.03874	1.66002
211804_s_at	cyclin-dependent kinase 2	CDK2	chr12q13	611.2	P	0.000244	471.4	P	0.001221	0	-0.4	0.3	NC	0.767451	192.8	P	0.046143	-1.5	-2.2	-0.8	D	0.998923	112.4	P	0.030273	-1.7	-2.8	-0.7	D	0.999786	2404	1.52	3.25	37.5839	8.38926	8.38926	IPI:IPI00031681.1	Gene_Symbol=CDK2 Cell division protein kinase 2	CDK2	1.8498	0.0024064	1.02998	1.79595	1.90526	1.31314	0.0430467	1.26416	1.03874	1.66002
202246_s_at	cyclin-dependent kinase 4	CDK4	chr12q14	7356.2	P	0.000244	6466.2	P	0.000244	-0.1	-0.3	0.2	NC	0.955851	5882.4	P	0.000244	-0.3	-0.4	-0.1	D	0.999611	12167.4	P	0.000244	0.8	0.6	1	I	0.000346	2089	2.02	2.08	39.2739	5.61056	5.61056	IPI:IPI00007811.1	Gene_Symbol=CDK4 Cell division protein kinase 4	CDK4	1.30117	0.128294	1.56878	0.829416	2.04125	1.12676	0.0881591	1.17763	0.95681	1.32691
218740_s_at	CDK5 regulatory subunit associated protein 3	CDK5RAP3	chr17q21.32	1886.4	P	0.001221	1999.9	P	0.001221	0.1	-0.2	0.4	NC	0.657563	2315.7	P	0.000244	0.4	0.1	0.6	NC	0.5	1582.1	P	0.001953	-0.4	-0.7	0	D	0.999654	1782	2.2	2.23	25.4237	2.63653	2.63653	IPI:IPI00414442.3	Gene_Symbol=CDK5RAP3 cDNA FLJ56403, highly similar to CDK5 regulatory subunit-associated protein 3	CDK5RAP3	1.27799	0.0884086	1.36798	0.934217	1.74826	1.06682	0.761872	2.23145	0.478081	2.38055
203198_at	cyclin-dependent kinase 9 (CDC2-related kinase)	CDK9	chr9q34.1	455	P	0.001953	251.2	P	0.023926	-0.6	-1.2	0	NC	0.997247	263.7	A	0.067627	-0.3	-0.9	0.4	D	0.999833	517.3	P	0.023926	0.1	-0.7	0.9	NC	0.854318	2227	1.87	1.91	43.3538	3.27198	3.27198	IPI:IPI00552413.2	Gene_Symbol=CDK9 Isoform 2 of Cell division protein kinase 9	CDK9	0.840027	0.316567	1.52675	0.550207	1.28251	0.801715	0.101278	1.33551	0.600308	1.0707
228901_at	Cyclin-dependent kinase 9 (CDC2-related kinase)	CDK9	chr9q34.1	6.2	A	0.994141	17.1	A	0.916016	1.5	0	3	NC	0.454766	7	A	0.888428	0.2	-0.4	0.8	NC	0.645558	36.2	A	0.888428	2.2	1.1	3.3	NC	0.203871	2227	1.87	1.91	43.3538	3.27198	3.27198	IPI:IPI00552413.2	Gene_Symbol=CDK9 Isoform 2 of Cell division protein kinase 9	CDK9	0.840027	0.316567	1.52675	0.550207	1.28251	0.801715	0.101278	1.33551	0.600308	1.0707
236023_at	cyclin-dependent kinase 9 (CDC2-related kinase)	CDK9	chr9q34.1	135.6	M	0.056152	76.4	A	0.219482	-0.8	-2.7	1	NC	0.5	189.5	P	0.030273	0.2	-0.6	1.1	NC	0.252851	142.3	P	0.005859	0.5	-0.5	1.4	NC	0.065566	2227	1.87	1.91	43.3538	3.27198	3.27198	IPI:IPI00552413.2	Gene_Symbol=CDK9 Isoform 2 of Cell division protein kinase 9	CDK9	0.840027	0.316567	1.52675	0.550207	1.28251	0.801715	0.101278	1.33551	0.600308	1.0707
212862_at	CDP-diacylglycerol synthase (phosphatidate cytidylyltransferase) 2	CDS2	chr20p13	602.8	P	0.000244	516.1	P	0.000244	-0.2	-0.8	0.4	NC	0.900148	533.9	P	0.000244	-0.2	-0.7	0.4	NC	0.986922	526.3	P	0.000244	-0.2	-0.6	0.3	NC	0.980376	2027	2.05	2.06	13.4831	4.26966	4.26966	IPI:IPI00032150.3	Gene_Symbol=CDS2 Isoform 1 of Phosphatidate cytidylyltransferase 2	CDS2	1.5897	0.0948819	2.42147	0.656501	3.84941	0.784146
212864_at	CDP-diacylglycerol synthase (phosphatidate cytidylyltransferase) 2	CDS2	chr20p13	1168	P	0.000244	970.3	P	0.001221	0	-0.5	0.4	NC	0.989865	884.2	P	0.000732	-0.1	-0.3	0.1	D	0.999562	1128.9	P	0.000244	-0.1	-0.6	0.4	NC	0.868657	2027	2.05	2.06	13.4831	4.26966	4.26966	IPI:IPI00032150.3	Gene_Symbol=CDS2 Isoform 1 of Phosphatidate cytidylyltransferase 2	CDS2	1.5897	0.0948819	2.42147	0.656501	3.84941	0.784146
233630_at	CDP-diacylglycerol synthase (phosphatidate cytidylyltransferase) 2	CDS2	chr20p13	26.8	A	0.19458	10.6	A	0.567627	-0.3	-1.6	1.1	NC	0.60871	118.5	P	0.046143	2.3	0.7	3.8	NC	0.026698	12.1	A	0.567627	-0.2	-2.5	2.1	NC	0.5	2027	2.05	2.06	13.4831	4.26966	4.26966	IPI:IPI00032150.3	Gene_Symbol=CDS2 Isoform 1 of Phosphatidate cytidylyltransferase 2	CDS2	1.5897	0.0948819	2.42147	0.656501	3.84941	0.784146
212010_s_at	CDV3 homolog (mouse)	CDV3	chr3q22.1	5581	P	0.000244	6427.1	P	0.000244	0.1	-0.1	0.4	NC	0.5	7833.6	P	0.000244	0.3	0.1	0.6	NC	0.5	10079.5	P	0.000244	0.8	0.6	1	I	0.000774	558	9.18	9.19	60.4651	39.1473	39.1473	IPI:IPI00014197.2	Gene_Symbol=CDV3 Isoform 1 of Protein CDV3 homolog	CDV3	0.640604	0.219592	2.26179	0.283228	1.44891	0.767155	0.0206705	1.21943	0.62911	0.935493
213548_s_at	CDV3 homolog (mouse)	CDV3	chr3q22.1	908	P	0.000244	493.7	P	0.001221	-0.3	-1.1	0.5	D	0.999786	118.9	A	0.171387	-2.2	-2.9	-1.6	D	0.99998	282.1	P	0.000732	-1.7	-2.2	-1.1	D	0.99998	558	9.18	9.19	60.4651	39.1473	39.1473	IPI:IPI00014197.2	Gene_Symbol=CDV3 Isoform 1 of Protein CDV3 homolog	CDV3	0.640604	0.219592	2.26179	0.283228	1.44891	0.767155	0.0206705	1.21943	0.62911	0.935493
213554_s_at	CDV3 homolog (mouse)	CDV3	chr3q22.1	1037	P	0.000244	1118.9	P	0.000732	0.1	-0.4	0.5	NC	0.669411	703.1	P	0.000244	-0.4	-0.8	0	D	0.999654	860.8	P	0.000732	0.1	-0.4	0.6	NC	0.838962	558	9.18	9.19	60.4651	39.1473	39.1473	IPI:IPI00014197.2	Gene_Symbol=CDV3 Isoform 1 of Protein CDV3 homolog	CDV3	0.640604	0.219592	2.26179	0.283228	1.44891	0.767155	0.0206705	1.21943	0.62911	0.935493
228746_s_at	CDV3 homolog (mouse)	CDV3	chr3q22.1	1564.9	P	0.000732	2288	P	0.000244	1	0.4	1.5	NC	0.022932	744.7	P	0.000244	-0.7	-1.1	-0.3	D	0.999562	2033.7	P	0.000244	0.6	0	1.2	NC	0.099852	558	9.18	9.19	60.4651	39.1473	39.1473	IPI:IPI00014197.2	Gene_Symbol=CDV3 Isoform 1 of Protein CDV3 homolog	CDV3	0.640604	0.219592	2.26179	0.283228	1.44891	0.767155	0.0206705	1.21943	0.62911	0.935493
203341_at	CCAAT/enhancer binding protein zeta	CEBPZ	chr2p22.2	7470.1	P	0.000244	9983.8	P	0.000244	0.1	-0.1	0.3	NC	0.5	7490.4	P	0.000244	-0.2	-0.6	0.2	NC	0.949447	5137	P	0.000244	-0.5	-0.9	0	NC	0.942324	756	6.71	6.72	28.463	4.83871	3.22581	IPI:IPI00306723.3	Gene_Symbol=CEBPZ CCAAT/enhancer-binding protein zeta	CEBPZ	1.17682	0.270078	1.36806	0.860213	1.60996	0.991107	0.848886	1.11034	0.892616	1.10047
223729_at	cat eye syndrome chromosome region, candidate 2	CECR2	chr22q11.2	1713.2	P	0.000244	2496.4	P	0.000244	0.5	0	0.9	NC	0.5	2955.7	P	0.000244	0.9	0.5	1.3	NC	0.009292	1386.3	P	0.000244	-0.2	-0.5	0	D	0.998514	1864	2.13	2.21	22.1024	1.68464	1.68464	IPI:IPI00848350.1	Gene_Symbol=CECR2 Isoform A of Cat eye syndrome critical region protein 2	CECR2	0.850857	0.319308	1.69703	0.50138	1.44393	0.966908	0.433951	1.16081	0.832957	1.1224
233695_s_at	cat eye syndrome chromosome region, candidate 2	CECR2	chr22q11.2	115.8	M	0.056152	150.4	A	0.19458	-0.2	-1	0.5	NC	0.596188	84.1	A	0.296143	-0.9	-2.5	0.7	NC	0.868657	113.4	A	0.398926	-0.1	-1.2	1	NC	0.767451	1864	2.13	2.21	22.1024	1.68464	1.68464	IPI:IPI00848350.1	Gene_Symbol=CECR2 Isoform A of Cat eye syndrome critical region protein 2	CECR2	0.850857	0.319308	1.69703	0.50138	1.44393	0.966908	0.433951	1.16081	0.832957	1.1224
218592_s_at	cat eye syndrome chromosome region, candidate 5	CECR5	---	1829.3	P	0.000244	4474.8	P	0.000732	1.2	0.7	1.6	I	0.000438	3438.7	P	0.000732	1.1	0.7	1.6	I	0.001651	4310	P	0.000244	1.1	0.7	1.5	I	0.000147	1732	2.26	2.27	36.1702	4.01891	4.01891	IPI:IPI00011511.1	Gene_Symbol=CECR5 Isoform 2 of Cat eye syndrome critical region protein 5	CECR5	1.02168	0.913036	2.11172	0.483812	2.1575	0.873016	0.327592	1.57593	0.553968	1.37581
204539_s_at	cadherin, EGF LAG seven-pass G-type receptor 1 (flamingo homolog, Drosophila)	CELSR1	chr22q13.3	4.9	A	0.696289	84.8	A	0.567627	2.8	0.9	4.8	NC	0.441923	66.1	A	0.432373	2.9	1.1	4.8	NC	0.5	20.9	A	0.780518	0.7	0	1.4	NC	0.692594	2335	1.64	2.37	30.2588	0.630392	0	IPI:IPI00874160.1	Gene_Symbol=CELSR1 Putative uncharacterized protein CELSR1	CELSR1	0.963734	0.682977	1.21391	0.793907	1.16989	1.1461	0.328096	1.3438	0.852881	1.54014
217262_s_at	cadherin, EGF LAG seven-pass G-type receptor 1 (flamingo homolog, Drosophila)	CELSR1	chr22q13.3	7.5	A	0.829102	5.3	A	0.969727	0	-1.2	1.2	NC	0.975245	118.1	A	0.303711	4.1	1.9	6.3	NC	0.019624	14.3	A	0.80542	0.5	-0.6	1.6	NC	0.5	2335	1.64	2.37	30.2588	0.630392	0	IPI:IPI00874160.1	Gene_Symbol=CELSR1 Putative uncharacterized protein CELSR1	CELSR1	0.963734	0.682977	1.21391	0.793907	1.16989	1.1461	0.328096	1.3438	0.852881	1.54014
41660_at	cadherin, EGF LAG seven-pass G-type receptor 1 (flamingo homolog, Drosophila)	CELSR1	chr22q13.3	289.3	P	0.000388	370.2	P	0.000959	-0.1	-0.6	0.4	NC	0.977292	480.9	P	0.000218	0.3	-0.2	0.9	NC	0.5	205.7	A	0.098054	-1.2	-2	-0.4	D	0.999998	2335	1.64	2.37	30.2588	0.630392	0	IPI:IPI00874160.1	Gene_Symbol=CELSR1 Putative uncharacterized protein CELSR1	CELSR1	0.963734	0.682977	1.21391	0.793907	1.16989	1.1461	0.328096	1.3438	0.852881	1.54014
205165_at	cadherin, EGF LAG seven-pass G-type receptor 3 (flamingo homolog, Drosophila)	CELSR3	chr3p24.1-p21.2	184	P	0.008057	357.1	P	0.000244	0.5	-1.1	2.1	NC	0.441923	430.3	P	0.018555	0.6	-0.6	1.9	NC	0.657563	136.4	A	0.432373	-0.7	-1.9	0.5	NC	0.993497	1200	4.03	4.18	34.4482	1.21835	0	IPI:IPI00477896.1	Gene_Symbol=CELSR3 Anchor protein	CELSR3	0.993959	0.918177	1.1274	0.88164	1.12059	0.973969	0.680446	1.13905	0.85507	1.1094
40020_at	cadherin, EGF LAG seven-pass G-type receptor 3 (flamingo homolog, Drosophila)	CELSR3	chr3p24.1-p21.2	731.4	P	0.000468	848.4	P	0.000562	-0.1	-0.5	0.4	NC	0.581483	1004.4	P	0.000562	0.3	-0.2	0.8	NC	0.5	617.9	P	0.001141	-0.3	-0.6	0	NC	0.994506	1200	4.03	4.18	34.4482	1.21835	0	IPI:IPI00477896.1	Gene_Symbol=CELSR3 Anchor protein	CELSR3	0.993959	0.918177	1.1274	0.88164	1.12059	0.973969	0.680446	1.13905	0.85507	1.1094
207331_at	Centromere protein F, 350/400ka (mitosin)	CENPF	chr1q32-q41	35.8	A	0.095215	191.5	P	0.005859	1.7	0.7	2.8	NC	0.026698	143.1	P	0.000244	2.2	1.3	3.1	MI	0.00203	271.9	P	0.000732	2.6	1.5	3.7	MI	0.00225	1088	4.29	4.48	33.9252	1.1215	0.342679	IPI:IPI00855998.1	Gene_Symbol=CENPF Centromere protein F	CENPF	0.982689	0.743175	1.11432	0.881874	1.09503	0.962164	0.471866	1.11474	0.863131	1.07256
207828_s_at	centromere protein F, 350/400ka (mitosin)	CENPF	chr1q32-q41	4158.4	P	0.000244	5880.7	P	0.000244	0.8	0.4	1.2	NC	0.054022	7020.2	P	0.000244	1	0.7	1.3	I	0.000492	11647.8	P	0.000244	1.7	1.4	2	I	2e-05	1088	4.29	4.48	33.9252	1.1215	0.342679	IPI:IPI00855998.1	Gene_Symbol=CENPF Centromere protein F	CENPF	0.982689	0.743175	1.11432	0.881874	1.09503	0.962164	0.471866	1.11474	0.863131	1.07256
209172_s_at	centromere protein F, 350/400ka (mitosin)	CENPF	chr1q32-q41	951.2	P	0.000244	399.8	P	0.000244	-0.8	-1.5	-0.1	NC	0.993497	840.1	P	0.000244	0.1	-0.6	0.9	NC	0.5	1096.6	P	0.000244	0.5	-0.1	1.2	NC	0.111714	1088	4.29	4.48	33.9252	1.1215	0.342679	IPI:IPI00855998.1	Gene_Symbol=CENPF Centromere protein F	CENPF	0.982689	0.743175	1.11432	0.881874	1.09503	0.962164	0.471866	1.11474	0.863131	1.07256
205642_at	centrosomal protein 110kDa	CEP110	chr9q33-q34	348.4	P	0.018555	332.9	P	0.008057	-0.1	-0.8	0.6	NC	0.633407	336.1	P	0.00415	0.1	-0.1	0.3	NC	0.5	561.6	P	0.00293	0.4	0	0.9	NC	0.035785	2479	1.41	1.63	30.6598	0	0	IPI:IPI00888387.1	Gene_Symbol=CEP110 Isoform 5 of Centriolin	CEP110	0.981557	0.869471	1.27888	0.767513	1.25529	0.989271	0.903068	1.21215	0.816126	1.19915
242916_at	centrosomal protein 110kDa	CEP110	chr9q33-q34	28.7	A	0.5	64.5	A	0.5	1.5	-0.5	3.4	NC	0.296089	256.3	P	0.037598	3.6	2.1	5.1	NC	0.011045	548.7	P	0.005859	4	2.5	5.5	I	0.000273	2479	1.41	1.63	30.6598	0	0	IPI:IPI00888387.1	Gene_Symbol=CEP110 Isoform 5 of Centriolin	CEP110	0.981557	0.869471	1.27888	0.767513	1.25529	0.989271	0.903068	1.21215	0.816126	1.19915
206003_at	centrosomal protein 135kDa	CEP135	chr4q12	642.5	P	0.000244	592.1	P	0.00415	-0.4	-1.2	0.4	NC	0.977068	534.4	P	0.000732	-0.5	-0.9	-0.1	D	0.998923	466.4	P	0.001953	-0.2	-0.6	0.2	NC	0.989865	2412	1.51	1.68	27.5439	1.31579	0	IPI:IPI00550987.1	Gene_Symbol=CEP135 Isoform 1 of Centrosomal protein of 135 kDa	CEP135	1.16172	0.124865	1.46002	0.795691	1.69614	1.29829
207286_at	centrosomal protein 135kDa	CEP135	chr4q12	21.3	A	0.149658	24.8	A	0.780518	0.1	-2.6	2.8	NC	0.318909	43.9	A	0.334473	0.6	-1.5	2.7	NC	0.403812	8.8	A	0.665527	-0.5	-3.4	2.4	NC	0.441923	2412	1.51	1.68	27.5439	1.31579	0	IPI:IPI00550987.1	Gene_Symbol=CEP135 Isoform 1 of Centrosomal protein of 135 kDa	CEP135	1.16172	0.124865	1.46002	0.795691	1.69614	1.29829
207719_x_at	centrosomal protein 170kDa	CEP170	chr1q44	3590.9	P	0.000244	2169	P	0.000244	-0.5	-1.2	0.3	NC	0.975245	3201.3	P	0.000244	0	-0.4	0.4	NC	0.532344	4228.8	P	0.000244	0.3	-0.1	0.7	NC	0.5	1027	4.63	4.77	32.2601	1.76768	1.76768	IPI:IPI00186194.5	Gene_Symbol=CEP170 Isoform 1 of Centrosomal protein of 170 kDa	CEP170	0.980234	0.887283	1.3788	0.710935	1.35154	1.27968	0.33131	1.77014	0.722926	2.26523
212746_s_at	centrosomal protein 170kDa	CEP170	chr1q44	1316.8	P	0.000244	2931.9	P	0.001953	0.9	0.1	1.7	NC	0.342437	3698.6	P	0.000244	0.8	0.1	1.4	NC	0.009292	2610.9	P	0.000244	0.7	-0.2	1.6	NC	0.033304	1027	4.63	4.77	32.2601	1.76768	1.76768	IPI:IPI00186194.5	Gene_Symbol=CEP170 Isoform 1 of Centrosomal protein of 170 kDa	CEP170	0.980234	0.887283	1.3788	0.710935	1.35154	1.27968	0.33131	1.77014	0.722926	2.26523
1556850_at	Centrosomal protein 290kDa	CEP290	chr12q21.32	26.4	A	0.625488	5.2	A	0.72583	-1.5	-3	0	NC	0.692594	23.4	A	0.366211	0	-1.1	1	NC	0.5	5	A	0.953857	-2	-3	-0.9	NC	0.984574	1973	2.07	2.25	28.7213	0.605083	0	IPI:IPI00784201.2	Gene_Symbol=CEP290 Isoform 1 of Centrosomal protein of 290 kDa	CEP290	0.890456	0.41986	1.36976	0.650081	1.21971	0.908615	0.426205	1.30164	0.698056	1.18269
205250_s_at	centrosomal protein 290kDa	CEP290	chr12q21.32	462.3	P	0.000732	744.1	P	0.010742	0.3	-0.4	1	NC	0.5	470.5	P	0.008057	0.3	-0.6	1.3	NC	0.532344	619.4	P	0.005859	0.4	-0.3	1.1	NC	0.5	1973	2.07	2.25	28.7213	0.605083	0	IPI:IPI00784201.2	Gene_Symbol=CEP290 Isoform 1 of Centrosomal protein of 290 kDa	CEP290	0.890456	0.41986	1.36976	0.650081	1.21971	0.908615	0.426205	1.30164	0.698056	1.18269
221683_s_at	centrosomal protein 290kDa	CEP290	chr12q21.32	44.4	P	0.000732	217.4	A	0.067627	1.3	-0.1	2.7	NC	0.057676	260.1	P	0.000732	2	0.6	3.4	I	0.000865	176.8	A	0.080566	0.7	-0.5	1.8	NC	0.124536	1973	2.07	2.25	28.7213	0.605083	0	IPI:IPI00784201.2	Gene_Symbol=CEP290 Isoform 1 of Centrosomal protein of 290 kDa	CEP290	0.890456	0.41986	1.36976	0.650081	1.21971	0.908615	0.426205	1.30164	0.698056	1.18269
204373_s_at	centrosomal protein 350kDa	CEP350	chr1p36.13-q41	1769.3	P	0.000244	1184.9	P	0.000244	0	-0.3	0.3	NC	0.988955	1888.1	P	0.000244	0	-0.3	0.4	NC	0.645558	2024.5	P	0.000244	0.5	0	0.9	NC	0.169098	2525	1.37	1.65	25.3449	0.256657	0	IPI:IPI00940047.1	Gene_Symbol=CEP350 351 kDa protein	CEP350	1.13937	0.318223	1.35351	0.841788	1.54214	1.04968	0.459995	1.1686	0.898233	1.22666
213165_at	centrosomal protein 350kDa	CEP350	chr1p36.13-q41	1238.4	P	0.000244	1034.5	P	0.000244	-0.2	-0.7	0.3	NC	0.945978	1228.4	P	0.000244	0.2	-0.2	0.6	NC	0.5	2295.5	P	0.000244	1	0.8	1.2	I	7.8e-05	2525	1.37	1.65	25.3449	0.256657	0	IPI:IPI00940047.1	Gene_Symbol=CEP350 351 kDa protein	CEP350	1.13937	0.318223	1.35351	0.841788	1.54214	1.04968	0.459995	1.1686	0.898233	1.22666
213956_at	centrosomal protein 350kDa	CEP350	chr1p36.13-q41	639.7	P	0.000244	1045.3	P	0.037598	0.8	0.2	1.4	NC	0.441923	1394.4	P	0.001953	1.4	0.8	2.1	NC	0.004481	1812.1	P	0.00293	1.5	1	2.1	NC	0.013078	2525	1.37	1.65	25.3449	0.256657	0	IPI:IPI00940047.1	Gene_Symbol=CEP350 351 kDa protein	CEP350	1.13937	0.318223	1.35351	0.841788	1.54214	1.04968	0.459995	1.1686	0.898233	1.22666
213957_s_at	centrosomal protein 350kDa	CEP350	chr1p36.13-q41	198.4	P	0.001221	313.5	P	0.00415	0.9	0	1.7	NC	0.366593	249.7	P	0.001221	0.4	-0.5	1.3	NC	0.5	405.9	P	0.00293	0.8	0.2	1.4	NC	0.028766	2525	1.37	1.65	25.3449	0.256657	0	IPI:IPI00940047.1	Gene_Symbol=CEP350 351 kDa protein	CEP350	1.13937	0.318223	1.35351	0.841788	1.54214	1.04968	0.459995	1.1686	0.898233	1.22666
209662_at	centrin, EF-hand protein, 3 (CDC31 homolog, yeast)	CETN3	chr5q14.3	5065.1	P	0.000244	3162.4	P	0.000244	-0.5	-1.1	0	NC	0.994591	3906.2	P	0.000244	-0.3	-0.7	0	D	0.999654	3915.1	P	0.000244	-0.4	-0.7	-0.1	D	0.999382	2312	1.7	1.71	45.509	11.976	11.976	IPI:IPI00005210.2	Gene_Symbol=CETN3 Centrin-3	CETN3	0.499401					0.573485
203166_at	craniofacial development protein 1	CFDP1	chr16q22.2-q22.3	3504.6	P	0.000244	3720.9	P	0.000244	0.1	-0.4	0.5	NC	0.757415	5765	P	0.000244	0.7	0.3	1	NC	0.185981	3584.5	P	0.000244	0.2	-0.1	0.5	NC	0.669411	1708	2.29	2.3	43.8127	3.34448	3.34448	IPI:IPI00007306.1	Gene_Symbol=CFDP1 Isoform 1 of Craniofacial development protein 1	CFDP1	0.656271	0.0230296	1.32298	0.496053	0.868236	0.808776	0.150704	1.49391	0.541382	1.20824
210701_at	craniofacial development protein 1	CFDP1	chr16q22.2-q22.3	382.5	P	0.018555	252.1	A	0.080566	-0.7	-1.6	0.2	NC	0.786812	501.1	P	0.00293	1.1	0.2	2.1	NC	0.005409	327.1	P	0.018555	0.4	-0.9	1.8	NC	0.024755	1708	2.29	2.3	43.8127	3.34448	3.34448	IPI:IPI00007306.1	Gene_Symbol=CFDP1 Isoform 1 of Craniofacial development protein 1	CFDP1	0.656271	0.0230296	1.32298	0.496053	0.868236	0.808776	0.150704	1.49391	0.541382	1.20824
1555730_a_at	cofilin 1 (non-muscle)	CFL1	chr11q13	8845.6	P	0.000244	10327	P	0.000244	0.5	0	1.1	NC	0.274048	5608	P	0.000244	-0.7	-1	-0.3	D	0.999811	10254.3	P	0.000244	0.5	0.2	0.9	NC	0.5	60	39.05	39.05	72.8916	69.8795	68.0723	IPI:IPI00012011.6	Gene_Symbol=CFL1 Cofilin-1	CFL1	0.570137	9.81e-45	1.05919	0.538277	0.603882	0.835231	6.59e-08	1.0645	0.784619	0.889107
200021_at	cofilin 1 (non-muscle)	CFL1	chr11q13	20962.9	P	0.001221	77400.6	P	0.001221	1.5	1	1.9	I	0.000966	46949.2	P	0.001221	1	0.8	1.2	NC	0.094279	52026.8	P	0.001221	1	0.6	1.5	NC	0.012024	60	39.05	39.05	72.8916	69.8795	68.0723	IPI:IPI00012011.6	Gene_Symbol=CFL1 Cofilin-1	CFL1	0.570137	9.81e-45	1.05919	0.538277	0.603882	0.835231	6.59e-08	1.0645	0.784619	0.889107
206861_s_at	CGG triplet repeat binding protein 1	CGGBP1	chr3p12-p11.1	1844.3	P	0.01416	1782.9	P	0.00415	0	-0.2	0.3	NC	0.583567	1221.1	P	0.018555	-0.4	-0.8	-0.1	NC	0.995519	1714.8	P	0.005859	0	-0.3	0.2	NC	0.805199	2074	2.03	2.05	37.1257	5.38922	5.38922	IPI:IPI00295585.2	Gene_Symbol=CGGBP1 CGG triplet repeat-binding protein 1	CGGBP1	0.983347	0.969172	81.6935	0.012037	80.333	0.962262	0.882307	13.6494	0.0704983	13.1343
224600_at	CGG triplet repeat binding protein 1	CGGBP1	chr3p12-p11.1	1287.1	P	0.000244	1488	P	0.000244	-0.1	-0.7	0.4	NC	0.916174	1038	P	0.000244	-0.6	-0.9	-0.2	D	0.999973	1752.8	P	0.000244	0.2	0.1	0.3	NC	0.5	2074	2.03	2.05	37.1257	5.38922	5.38922	IPI:IPI00295585.2	Gene_Symbol=CGGBP1 CGG triplet repeat-binding protein 1	CGGBP1	0.983347	0.969172	81.6935	0.012037	80.333	0.962262	0.882307	13.6494	0.0704983	13.1343
223232_s_at	cingulin	CGN	chr1q21	379.6	P	0.046143	205.4	A	0.095215	-0.8	-1.6	0	NC	0.949447	266	P	0.023926	-0.3	-0.7	0.1	NC	0.961585	489	P	0.037598	0.2	-0.3	0.7	NC	0.596188	705	7.34	7.4	50.6234	4.2394	3.07564	IPI:IPI00844508.1	Gene_Symbol=CGN cingulin	CGN	0.99479	0.954779	1.21293	0.820152	1.20661	1.0287	0.794766	1.25726	0.818212	1.29334
223233_s_at	cingulin	CGN	chr1q21	722.3	P	0.005859	445.2	P	0.001221	-0.6	-1	-0.2	NC	0.996301	410.4	P	0.00293	-0.8	-1.3	-0.4	MD	0.99775	422.4	P	0.008057	-0.8	-1.4	-0.2	NC	0.987976	705	7.34	7.4	50.6234	4.2394	3.07564	IPI:IPI00844508.1	Gene_Symbol=CGN cingulin	CGN	0.99479	0.954779	1.21293	0.820152	1.20661	1.0287	0.794766	1.25726	0.818212	1.29334
1569847_at	Cingulin-like 1	CGNL1	chr15q21.3	490.9	P	0.005859	223.6	P	0.030273	-0.6	-2.4	1.2	NC	0.993497	219.3	M	0.056152	-1.3	-2.5	-0.2	D	0.999308	339.8	P	0.018555	-0.5	-1.6	0.5	NC	0.934434	2198	1.96	2.06	32.5653	0.691244	0.691244	IPI:IPI00307829.7	Gene_Symbol=CGNL1 Isoform 1 of Cingulin-like protein 1	CGNL1	1.17359	0.232731	1.3433	0.873658	1.57648	0.920674	0.262093	1.17752	0.781872	1.08412
225817_at	cingulin-like 1	CGNL1	chr15q21.3	2186.3	P	0.000244	2528.8	P	0.000244	0.4	0.1	0.7	NC	0.5	2337.5	P	0.000244	0.3	-0.2	0.7	NC	0.5	2200.8	P	0.000244	0	-0.3	0.4	NC	0.854318	2198	1.96	2.06	32.5653	0.691244	0.691244	IPI:IPI00307829.7	Gene_Symbol=CGNL1 Isoform 1 of Cingulin-like protein 1	CGNL1	1.17359	0.232731	1.3433	0.873658	1.57648	0.920674	0.262093	1.17752	0.781872	1.08412
1569847_at	Cingulin-like 1	CGNL1	chr15q21.3	490.9	P	0.005859	223.6	P	0.030273	-0.6	-2.4	1.2	NC	0.993497	219.3	M	0.056152	-1.3	-2.5	-0.2	D	0.999308	339.8	P	0.018555	-0.5	-1.6	0.5	NC	0.934434	2198	1.96	2.06	32.5653	0.691244	0.691244	IPI:IPI00307829.7	Gene_Symbol=CGNL1 Isoform 1 of Cingulin-like protein 1	CGNL1	1.17359	0.232731	1.3433	0.873658	1.57648	0.920674	0.262093	1.17752	0.781872	1.08412
225817_at	cingulin-like 1	CGNL1	chr15q21.3	2186.3	P	0.000244	2528.8	P	0.000244	0.4	0.1	0.7	NC	0.5	2337.5	P	0.000244	0.3	-0.2	0.7	NC	0.5	2200.8	P	0.000244	0	-0.3	0.4	NC	0.854318	2198	1.96	2.06	32.5653	0.691244	0.691244	IPI:IPI00307829.7	Gene_Symbol=CGNL1 Isoform 1 of Cingulin-like protein 1	CGNL1	1.17359	0.232731	1.3433	0.873658	1.57648	0.920674	0.262093	1.17752	0.781872	1.08412
217720_at	coiled-coil-helix-coiled-coil-helix domain containing 2	CHCHD2	chr7p11.2	5936.5	P	0.000244	26251.5	P	0.000244	2.1	2	2.3	I	2e-05	18666.8	P	0.000244	1.7	1.5	1.8	I	2e-05	39005.8	P	0.000244	2.9	2.6	3.1	I	2e-05	515	10.03	10.05	57.6159	33.7748	33.7748	IPI:IPI00007673.4	Gene_Symbol=CHCHD2 Coiled-coil-helix-coiled-coil-helix domain-containing protein 2, mitochondrial	CHCHD2	0.757917	0.0895656	1.39235	0.544346	1.05528	0.777048	0.0522449	1.29094	0.601926	1.00312
217972_at	coiled-coil-helix-coiled-coil-helix domain containing 3	CHCHD3	chr7q32.3-q33	4405.6	P	0.000244	3527.9	P	0.000244	0	-0.6	0.5	NC	0.854318	3891.9	P	0.000244	0	-0.2	0.2	NC	0.945978	2915.8	P	0.000244	-0.6	-1.3	0.1	D	0.999508	1321	3.55	3.56	32.3651	14.1079	6.22407	IPI:IPI00927150.1	Gene_Symbol=CHCHD3 Putative uncharacterized protein CHCHD3	CHCHD3	0.988415	0.833457	1.15508	0.855712	1.1417	1.23368	0.337284	1.70782	0.722373	2.1069
1556988_s_at	chromodomain helicase DNA binding protein 1-like	CHD1L	chr1q12	970.4	P	0.000244	1333.5	P	0.00293	0.1	-0.5	0.7	NC	0.5	1763.6	P	0.000732	0.7	0.5	0.9	NC	0.01421	2341.1	P	0.000244	0.8	0.2	1.4	NC	0.002753	2013	2.05	2.18	28.9855	3.45596	1.00334	IPI:IPI00329088.4	Gene_Symbol=CHD1L Isoform 1 of Chromodomain-helicase-DNA-binding protein 1-like	CHD1L	0.728899	0.163902	1.88003	0.387705	1.37035	0.835241	0.137537	1.37914	0.605624	1.15191
207645_s_at	chromodomain helicase DNA binding protein 1-like	CHD1L	chr1q12	346.2	P	0.001953	416.8	P	0.008057	0.2	-0.5	0.9	NC	0.5	205	P	0.008057	-1	-2.1	0.2	NC	0.955851	389.1	P	0.018555	-0.4	-1.2	0.4	NC	0.98579	2013	2.05	2.18	28.9855	3.45596	1.00334	IPI:IPI00329088.4	Gene_Symbol=CHD1L Isoform 1 of Chromodomain-helicase-DNA-binding protein 1-like	CHD1L	0.728899	0.163902	1.88003	0.387705	1.37035	0.835241	0.137537	1.37914	0.605624	1.15191
212539_at	chromodomain helicase DNA binding protein 1-like	CHD1L	chr1q12	2520.5	P	0.000244	4049.3	P	0.000244	0.7	0.4	1	NC	0.169098	4040.2	P	0.000244	0.6	0.4	0.9	NC	0.016731	5510.1	P	0.000244	0.9	0.7	1.2	I	0.000214	2013	2.05	2.18	28.9855	3.45596	1.00334	IPI:IPI00329088.4	Gene_Symbol=CHD1L Isoform 1 of Chromodomain-helicase-DNA-binding protein 1-like	CHD1L	0.728899	0.163902	1.88003	0.387705	1.37035	0.835241	0.137537	1.37914	0.605624	1.15191
238070_at	Chromodomain helicase DNA binding protein 1-like	CHD1L	chr1q12	196	P	0.000244	302.1	P	0.010742	0.6	0.2	1	NC	0.366593	739.2	P	0.001953	1.8	1.3	2.3	I	0.000346	671.1	P	0.000244	1.4	0.7	2	I	2e-05	2013	2.05	2.18	28.9855	3.45596	1.00334	IPI:IPI00329088.4	Gene_Symbol=CHD1L Isoform 1 of Chromodomain-helicase-DNA-binding protein 1-like	CHD1L	0.728899	0.163902	1.88003	0.387705	1.37035	0.835241	0.137537	1.37914	0.605624	1.15191
244848_at	Chromodomain helicase DNA binding protein 1-like	CHD1L	chr1q12	19.9	A	0.828613	75	A	0.188477	2.9	2	3.7	NC	0.004073	57.9	A	0.398926	2	0.3	3.6	NC	0.035785	47.7	A	0.753906	1.6	-0.3	3.4	NC	0.242585	2013	2.05	2.18	28.9855	3.45596	1.00334	IPI:IPI00329088.4	Gene_Symbol=CHD1L Isoform 1 of Chromodomain-helicase-DNA-binding protein 1-like	CHD1L	0.728899	0.163902	1.88003	0.387705	1.37035	0.835241	0.137537	1.37914	0.605624	1.15191
1560419_at	Chromodomain helicase DNA binding protein 4	CHD4	chr12p13	51.1	A	0.067627	102	P	0.037109	0.8	-0.6	2.1	NC	0.366593	10.1	A	0.828613	-2.4	-4.6	-0.3	NC	0.983269	78.5	P	0.010742	0.7	-0.6	1.9	NC	0.203871	175	21.31	21.41	46.3402	9.17526	9.17526	IPI:IPI00455210.1	Gene_Symbol=CHD4 Isoform 2 of Chromodomain-helicase-DNA-binding protein 4	CHD4	1.00806	0.920955	1.17902	0.854998	1.18852	1.05672	0.412994	1.14627	0.921876	1.21129
201182_s_at	chromodomain helicase DNA binding protein 4	CHD4	chr12p13	545.5	P	0.000732	1041.2	P	0.001953	0.7	0.1	1.2	NC	0.024755	510.4	P	0.001221	0	-0.6	0.6	NC	0.633407	1175.2	P	0.000244	0.7	0.2	1.3	I	0.001077	175	21.31	21.41	46.3402	9.17526	9.17526	IPI:IPI00455210.1	Gene_Symbol=CHD4 Isoform 2 of Chromodomain-helicase-DNA-binding protein 4	CHD4	1.00806	0.920955	1.17902	0.854998	1.18852	1.05672	0.412994	1.14627	0.921876	1.21129
201183_s_at	chromodomain helicase DNA binding protein 4	CHD4	chr12p13	1703.8	P	0.000244	2685.6	P	0.000244	0.7	0.4	1.1	NC	0.018128	6852.2	P	0.000244	1.8	1.4	2.1	I	2.7e-05	8617.1	P	0.000244	2.1	1.8	2.5	I	2e-05	175	21.31	21.41	46.3402	9.17526	9.17526	IPI:IPI00455210.1	Gene_Symbol=CHD4 Isoform 2 of Chromodomain-helicase-DNA-binding protein 4	CHD4	1.00806	0.920955	1.17902	0.854998	1.18852	1.05672	0.412994	1.14627	0.921876	1.21129
201184_s_at	chromodomain helicase DNA binding protein 4	CHD4	chr12p13	2187	P	0.018555	3068.6	P	0.018555	0.7	0.3	1.1	NC	0.493524	2810.1	P	0.010742	0.5	0.3	0.8	NC	0.203871	4176.2	P	0.01416	1.2	0.8	1.6	I	0.000147	175	21.31	21.41	46.3402	9.17526	9.17526	IPI:IPI00455210.1	Gene_Symbol=CHD4 Isoform 2 of Chromodomain-helicase-DNA-binding protein 4	CHD4	1.00806	0.920955	1.17902	0.854998	1.18852	1.05672	0.412994	1.14627	0.921876	1.21129
218829_s_at	chromodomain helicase DNA binding protein 7	CHD7	chr8q12.2	1712.4	P	0.00293	2135.9	P	0.005859	0.6	0.2	1	NC	0.5	3080.8	P	0.000732	1.2	0.7	1.7	I	0.000114	2837.6	P	0.00415	0.7	0.1	1.3	NC	0.5	2515	1.38	1.51	23.4234	0.767434	0	IPI:IPI00794880.1	Gene_Symbol=CHD7 Isoform 1 of Chromodomain-helicase-DNA-binding protein 7	CHD7	1.05449	0.443853	1.17841	0.894845	1.24262	1.0663	0.258916	1.13841	0.936661	1.21389
220619_at	Chromodomain helicase DNA binding protein 7	CHD7	chr8q12.2	63.5	A	0.633789	12.3	A	0.780518	-1.1	-4.4	2.1	NC	0.342437	65	A	0.398926	0.5	-1.4	2.4	NC	0.078937	59.3	A	0.696289	0	-1.7	1.8	NC	0.021224	2515	1.38	1.51	23.4234	0.767434	0	IPI:IPI00794880.1	Gene_Symbol=CHD7 Isoform 1 of Chromodomain-helicase-DNA-binding protein 7	CHD7	1.05449	0.443853	1.17841	0.894845	1.24262	1.0663	0.258916	1.13841	0.936661	1.21389
222755_s_at	chromodomain helicase DNA binding protein 7	CHD7	chr8q12.2	397.1	P	0.001953	448.3	P	0.010742	-0.3	-0.7	0.1	NC	0.966696	167.8	M	0.056152	-0.7	-1.7	0.3	NC	0.988955	258.5	A	0.080078	-0.6	-1.1	-0.2	D	0.999308	2515	1.38	1.51	23.4234	0.767434	0	IPI:IPI00794880.1	Gene_Symbol=CHD7 Isoform 1 of Chromodomain-helicase-DNA-binding protein 7	CHD7	1.05449	0.443853	1.17841	0.894845	1.24262	1.0663	0.258916	1.13841	0.936661	1.21389
226123_at	chromodomain helicase DNA binding protein 7	CHD7	chr8q12.2	2186.9	P	0.000244	3187.1	P	0.000244	0.7	0.4	0.9	NC	0.263341	5369.3	P	0.000244	1.3	1	1.6	I	2.7e-05	3934.9	P	0.000244	0.8	0.5	1.1	NC	0.004481	2515	1.38	1.51	23.4234	0.767434	0	IPI:IPI00794880.1	Gene_Symbol=CHD7 Isoform 1 of Chromodomain-helicase-DNA-binding protein 7	CHD7	1.05449	0.443853	1.17841	0.894845	1.24262	1.0663	0.258916	1.13841	0.936661	1.21389
212571_at	chromodomain helicase DNA binding protein 8	CHD8	chr14q11.2	1560.4	P	0.000244	1974.5	P	0.000244	0	-0.3	0.4	NC	0.681091	3220.7	P	0.000244	1	0.7	1.3	I	0.000114	1760.6	P	0.001953	0	-0.6	0.6	NC	0.888286	1677	2.35	2.45	20.1472	1.00736	0	IPI:IPI00398992.6	Gene_Symbol=CHD8 Isoform 1 of Chromodomain-helicase-DNA-binding protein 8	CHD8	0.830085	0.234916	1.397	0.59419	1.15963	1.03019	0.811522	1.32085	0.779944	1.36073
1568704_a_at	calcium homeostasis endoplasmic reticulum protein	CHERP	chr19p13.1	246.5	A	0.303711	211.2	A	0.567627	-0.1	-0.3	0.1	NC	0.861614	184.5	A	0.533936	-0.4	-0.9	0.1	NC	0.949447	106	A	0.5	-1.4	-2.3	-0.5	NC	0.949447	1536	2.67	2.75	37.5546	2.62009	1.52838	IPI:IPI00333010.8	Gene_Symbol=CHERP Calcium homeostasis endoplasmic reticulum protein	CHERP	1.01239	0.924688	1.37503	0.736264	1.39207	1.01432	0.845866	1.19552	0.848436	1.21264
202229_s_at	calcium homeostasis endoplasmic reticulum protein	CHERP	chr19p13.1	12.3	A	0.72583	46.3	A	0.72583	0.8	-0.6	2.3	NC	0.105663	55.5	A	0.533936	1.4	0.1	2.7	NC	0.131343	12	A	0.696289	0.8	-1.1	2.6	NC	0.094279	1536	2.67	2.75	37.5546	2.62009	1.52838	IPI:IPI00333010.8	Gene_Symbol=CHERP Calcium homeostasis endoplasmic reticulum protein	CHERP	1.01239	0.924688	1.37503	0.736264	1.39207	1.01432	0.845866	1.19552	0.848436	1.21264
202230_s_at	calcium homeostasis endoplasmic reticulum protein	CHERP	chr19p13.1	2458.9	P	0.000244	2413.6	P	0.000244	-0.7	-1.5	0.2	D	0.999135	3227.9	P	0.000244	0.2	-0.2	0.6	NC	0.767451	3783.2	P	0.000244	-0.1	-0.8	0.7	NC	0.805199	1536	2.67	2.75	37.5546	2.62009	1.52838	IPI:IPI00333010.8	Gene_Symbol=CHERP Calcium homeostasis endoplasmic reticulum protein	CHERP	1.01239	0.924688	1.37503	0.736264	1.39207	1.01432	0.845866	1.19552	0.848436	1.21264
[truncated: 5,456 more rows]
[truncated: 5 more columns]
